# Supplementary material for: Ovine fetal testis stage-specific sensitivity to environmental chemical mixtures
Source: Reproduction. 2022 Jan 11;163(2):119–31. doi: 10.1530/REP-21-0235 (PMC8859917; doi:10.1530/REP-21-0235)
Supplement: Supplementary Table 2 [file supplementary_table_2.xlsx]

## Sheet: Common 140-80
Common genes between days 140-80
LogFC		p value		FDR		Probe Annotations			HGNC Approved
Exp0_140	Exp0_80	Exp0_140	Exp0_80	Exp0_140	Exp0_80	Probe category	cow gene ID	cow gene description
-2.057	-1.417	0	0.00296	0.000903	0.02467	1	ENSBTAG00000012409	periostin osteoblast specific factor [Source:RefSeq peptide;Acc:NP_001035569]	POSTN
-1.203	-1.345	0.0001	0.00019	0.004645	0.00485	6	NM_001099161.1	Bos taurus insulin-like growth factor binding protein-like 1 (IGFBPL1), mRNA	IGFBPL1
-1.189	-1.198	1e-05	7e-05	0.001129	0.00249	1	ENSBTAG00000012409	periostin osteoblast specific factor [Source:RefSeq peptide;Acc:NP_001035569]	POSTN
-1.099	-2.205	0.00136	0	0.017686	0.00015	6	XM_001155334.1	PREDICTED: Pan troglodytes N-acetylglucosamine-1-phosphate transferase, transcript variant 3 (GNPTAB), mRNA	GNPTAB
-1.071	-2.541	0.00011	0	0.004847	0	6	PR15B_HUMAN	[BBH] PR15B_HUMAN (sp:Q5SWA1) Protein phosphatase 1 regulatory subunit 15B OS=Homo sapiens GN=PPP1R15B PE=1 SV=1	PPP1R15B
-0.92	-1.23	0.00458	0.00151	0.035974	0.0162	6	XM_001104357.1	PREDICTED: Macaca mulatta zinc finger protein 24 (KOX 17), transcript variant 4 (ZNF24), mRNA	ZNF24
-0.86	-1.712	0.0074	3e-05	0.048615	0.00149	6	NM_014746.3	Homo sapiens ring finger protein 144A (RNF144A), mRNA	RNF144A
-0.84	-0.864	0.00106	0.00356	0.015337	0.02765	1	ENSBTAG00000019230	Prostaglandin E2 receptor EP3 subtype (Prostanoid EP3 receptor)(PGE receptor EP3 subtype) [Source:UniProtKB/Swiss-Prot;Acc:P34979]	PTGER3
-0.798	-1.538	0.00629	3e-05	0.044005	0.00163	6	XM_864984.2	PREDICTED: Bos taurus similar to FAT tumor suppressor 1, transcript variant 2 (FAT), mRNA	FAT
-0.782	-1.081	0.00421	0.00099	0.034163	0.01274	7	-	ref|NR_004402.2| Homo sapiens RNA, U1 small nuclear 8 (RNU1-8), small nuclear RNA	RNU1-8
-0.779	-0.798	0	3e-05	0.000893	0.00158	1	ENSBTAG00000021527	Insulin-like growth factor 1 receptor Precursor; Fragment (EC 2.7.10.1)(Insulin-like growth factor I receptor)(IGF-I receptor)(CD221 antigen) [Contains Insulin-like growth factor 1 receptor alpha chain;Insulin-like growth factor 1 receptor beta chain] [Source:UniProtKB/Swiss-Prot;Acc:Q05688]	IGF1R
-0.746	-0.724	8e-05	0.00079	0.004134	0.01119	1	ENSBTAG00000030814	trefoil factor 2 [Source:RefSeq peptide;Acc:NP_001076990]	TFF2
-0.708	-1.7	0.00532	0	0.039558	0.00012	1	ENSBTAG00000005345	Actin-related protein 2/3 complex subunit 3 (Arp2/3 complex 21 kDa subunit)(p21-ARC) [Source:UniProtKB/Swiss-Prot;Acc:Q3T035]	ARPC3
0.71	1.018	0.00248	0.00034	0.025192	0.00669	6	FA26F_HUMAN	[BBH] FA26F_HUMAN (sp:Q5R3K3) Protein FAM26F OS=Homo sapiens GN=FAM26F PE=2 SV=1	FAM26F
0.746	0.81	2e-05	7e-05	0.002097	0.00257	6	MYD88_SHEEP	[BBH] MYD88_SHEEP (sp:C8BKC7) Myeloid differentiation primary response protein MyD88 OS=Ovis aries GN=MYD88 PE=2 SV=2	MYD88
0.757	0.983	0.00129	0.00046	0.017122	0.00818	6	NM_001015546.1	Bos taurus gap junction protein, beta 6, 30kDa (GJB6), transcript variant 1, mRNA	GJB6
0.987	1.213	0.00031	0.00018	0.008208	0.00473	1	ENSBTAG00000006558	Spermatogenesis- and oogenesis-specific basic helix-loop-helix-containing protein 1 [Source:UniProtKB/Swiss-Prot;Acc:Q5JUK2]	SOHLH1
1.066	0.905	0.00016	0.00427	0.005718	0.03092	1	ENSBTAG00000021156	WD repeat-containing protein 67 [Source:UniProtKB/Swiss-Prot;Acc:Q29RL0]	WDR67
1.196	1.514	0	0	0.000376	5.5e-05	1	ENSBTAG00000012208	BOLA MHC class I heavy chain [ Bos taurus ]	HLA-A
1.431	0.822	0	0.00298	0.000141	0.02479	7	HA1B_BOVIN	(sp:P13753) BOLA class I histocompatibility antigen, alpha chain BL3-7 OS=Bos taurus PE=2 SV=1	HLA-A
1.593	1.299	0	1e-05	4e-05	0.00099	1	ENSBTAG00000018701	(sp:Q04826) HLA class I histocompatibility antigen, B-40 alpha chain OS=Homo sapiens GN=HLA-B PE=1 SV=1	HLA-B
1.678	1.75	0	1e-05	0.000321	0.00054	6	A4ZVZ3_SHEEP	ref|NM_001130934.1| Ovis aries MHC class I antigen (OVAR), mRNA	HLA-A

## Sheet: Common gene 140-80
ProbeName	Average probe signal	LogFC		p value		FDR		Probe Sequence	Target Sequences Annotations					Probe Annotations						HGNC Approved
		Exp0_140	Exp0_80	Exp0_140	Exp0_80	Exp0_140	Exp0_80		EST Accession	Contig Name (Sigenae)	Best hit accession	Best hit description	Gene Symbol	Probe category	cow gene ID	cow gene description	human orth ID	human orth desc	HGNC
A_70_P033761	1.54	-2.057	-1.417	0	0.00296	0.000903	0.02467	AGGAGTTACCTCTCCGTGGGAAATGGGTAAATAAAAATGGGTGCTCAGTATTAAAAAATG	ug|EE857251	EE857251.p.ov.8	NM_001040479.1	Bos taurus periostin, osteoblast specific factor (POSTN), mRNA	POSTN	1	ENSBTAG00000012409	periostin osteoblast specific factor [Source:RefSeq peptide;Acc:NP_001035569]	ENSG00000133110	Periostin Precursor (PN)(Osteoblast-specific factor 2)(OSF-2) [Source:UniProtKB/Swiss-Prot;Acc:Q15063]	POSTN	POSTN
A_70_P034881	-2.06	-1.203	-1.345	1.00E-04	0.00019	0.004645	0.00485	TGAAAAGGATAAAGAGTGGCCTTCACAATAATGCCAGAGTGTGCCTGGAAAATCCCATGG	ug|FE027870	EE797712.p.ov.8	NM_001099161.1	Bos taurus insulin-like growth factor binding protein-like 1 (IGFBPL1), mRNA	IGFBPL1	6	-	-	-	-	-	IGFBPL1
A_70_P003211	-2.4	-1.189	-1.198	1.00E-05	7.00E-05	0.001129	0.00249	AAGCAGAAGATGAGCTCTCATCTTTTAGGCAGCTGCCATCACATCTGATATATTGGAGGC	ug|EE753583	CD286552.p.ov.8	POSTN_HUMAN	[BBH] POSTN_HUMAN (sp:Q15063) Periostin OS=Homo sapiens GN=POSTN PE=1 SV=2	POSTN	1	ENSBTAG00000012409	periostin osteoblast specific factor [Source:RefSeq peptide;Acc:NP_001035569]	ENSG00000133110	Periostin Precursor (PN)(Osteoblast-specific factor 2)(OSF-2) [Source:UniProtKB/Swiss-Prot;Acc:Q15063]	POSTN	POSTN
A_70_P057376	-2.14	-1.099	-2.205	0.00136	0	0.017686	0.00015	GTCTCCCATGTTAATAAAACTTGTAATTTAGATATTGTCCATAGGATGTGTTACTGCTGC	ug|EE763372	DY480895.p.ov.8	XM_001155334.1	PREDICTED: Pan troglodytes N-acetylglucosamine-1-phosphate transferase, transcript variant 3 (GNPTAB), mRNA	GNPTAB	6	-	-	-	-	-	GNPTAB
BL_UN3_F000019	-1.98	-1.071	-2.541	0.00011	0	0.004847	0	GAGGGGCACAAAACACACTGAAAAAGAGCTCTGCAAAAATTTGACCAAGTTTTATGCTGT	ug|CU651941	CF118320.p.ov.8	PR15B_HUMAN	[BBH] PR15B_HUMAN (sp:Q5SWA1) Protein phosphatase 1 regulatory subunit 15B OS=Homo sapiens GN=PPP1R15B PE=1 SV=1	PPP1R15B	6	-	-	-	-	-	PPP1R15B
A_70_P016716	-0.92	-0.92	-1.23	0.00458	0.00151	0.035974	0.0162	GGTCTCTCTTCGCTCCTTTATAAAAGTCTTGTACACTGAGATGGTAGTCATTTATATTTT	ug|CN822278	CN822278.p.ov.8	XM_001104357.1	PREDICTED: Macaca mulatta zinc finger protein 24 (KOX 17), transcript variant 4 (ZNF24), mRNA	ZNF24	6	-	-	-	-	-	ZNF24
A_70_P057621	2.71	-0.86	-1.712	0.0074	3.00E-05	0.048615	0.00149	AGAGACCTTCAGGAAGCTTTATACATGCAAAATGTTTTCCCTTGATGATTTCACTGTGAT	ug|FE038052	EE747323.p.ov.8	NM_014746.3	Homo sapiens ring finger protein 144A (RNF144A), mRNA	RNF144A	6	-	-	-	-	-	RNF144A
BL_OTH_F001421	-1.76	-0.84	-0.864	0.00106	0.00356	0.015337	0.02765	ATGAGTGCAACTTCTTCTTAATAGCTGTTCGCCTGGCTTCACTGAACCAGATCTTGGATC	ug|U37148	AF035417.p.ov.8	PE2R3_BOVIN	[BBH] PE2R3_BOVIN (sp:P34979) Prostaglandin E2 receptor EP3 subtype OS=Bos taurus GN=PTGER3 PE=2 SV=1	PTGER3	1	ENSBTAG00000019230	Prostaglandin E2 receptor EP3 subtype (Prostanoid EP3 receptor)(PGE receptor EP3 subtype) [Source:UniProtKB/Swiss-Prot;Acc:P34979]	ENSG00000050628	Prostaglandin E2 receptor EP3 subtype (PGE receptor EP3 subtype)(PGE2-R)(Prostanoid EP3 receptor) [Source:UniProtKB/Swiss-Prot;Acc:P43115]	PTGER3	PTGER3
A_70_P066281	-1.28	-0.798	-1.538	0.00629	3.00E-05	0.044005	0.00163	AGAGAGAGGAGAGCTGATTTTCGCTTCATTGTTTTAACACGGGACGAATGTAAATACAAA	ug|FE037178	EE849860.p.ov.8	XM_864984.2	PREDICTED: Bos taurus similar to FAT tumor suppressor 1, transcript variant 2 (FAT), mRNA	FAT	6	-	-	-	-	-	FAT
BL_UN3_F000022	6.11	-0.782	-1.081	0.00421	0.00099	0.034163	0.01274	GGGAAACTCGACTGCATAATTTGTGGTAGTGGGGGACTGCGTTCGCGCTATCCCCTGGTT	ug|CU652066	CU652066.p.ov.8	-	ref|NR_004402.2| Homo sapiens RNA, U1 small nuclear 8 (RNU1-8), small nuclear RNA	RNU1-8	7	-	-	-	-	-	RNU1-8
A_70_P026721	1.98	-0.779	-0.798	0	3.00E-05	0.000893	0.00158	TATGTTCAGGCCAAGACGACATATGAGAACTTCATCCACCTGATGATTGCTCTGCCCATT	ug|AY162434	AY162434.p.ov.8	IGF1R_BOVIN	[BBH] IGF1R_BOVIN (sp:Q05688) Insulin-like growth factor 1 receptor (Fragment) OS=Bos taurus GN=IGF1R PE=2 SV=1	IGF1R	1	ENSBTAG00000021527	Insulin-like growth factor 1 receptor Precursor; Fragment (EC 2.7.10.1)(Insulin-like growth factor I receptor)(IGF-I receptor)(CD221 antigen) [Contains Insulin-like growth factor 1 receptor alpha chain;Insulin-like growth factor 1 receptor beta chain] [Source:UniProtKB/Swiss-Prot;Acc:Q05688]	ENSG00000140443	Insulin-like growth factor 1 receptor Precursor (EC 2.7.10.1)(Insulin-like growth factor I receptor)(IGF-I receptor)(CD221 antigen) [Contains Insulin-like growth factor 1 receptor alpha chain;Insulin-like growth factor 1 receptor beta chain] [Source:UniProtKB/Swiss-Prot;Acc:P08069]	IGF1R	IGF1R
BL_OTH_R000241	4.87	-0.746	-0.724	8.00E-05	0.00079	0.004134	0.01119	CGGATTTCATGTTTCCCCAATTCCTGGGTTTTCGTCATCTGCTTTTTATCCCTTTCAATG	ug|EE759100	EE759100.p.ov.8	TFF2_MOUSE	(sp:Q03404) Trefoil factor 2 OS=Mus musculus GN=Tff2 PE=2 SV=2	Tff2	1	ENSBTAG00000030814	trefoil factor 2 [Source:RefSeq peptide;Acc:NP_001076990]	ENSG00000160181	Trefoil factor 2 Precursor (Spasmolytic polypeptide)(SP)(Spasmolysin) [Source:UniProtKB/Swiss-Prot;Acc:Q03403]	TFF2	TFF2
BL_OTH_F001581	2.99	-0.708	-1.7	0.00532	0	0.039558	0.00012	GGAAGAATGAGTTGTTGCCTGGTGATTTGAAATGTCTGCAGTATTAAGCTGGTGCTTAAT	ug|DY497789	DY497789.p.ov.8	ARPC3_BOVIN	[BBH] ARPC3_BOVIN (sp:Q3T035) Actin-related protein 2/3 complex subunit 3 OS=Bos taurus GN=ARPC3 PE=1 SV=3	ARPC3	1	ENSBTAG00000005345	Actin-related protein 2/3 complex subunit 3 (Arp2/3 complex 21 kDa subunit)(p21-ARC) [Source:UniProtKB/Swiss-Prot;Acc:Q3T035]	ENSG00000111229	Actin-related protein 2/3 complex subunit 3 (Arp2/3 complex 21 kDa subunit)(p21-ARC)	ARPC3	ARPC3
A_70_P070236	-0.27	0.71	1.018	0.00248	0.00034	0.025192	0.00669	TGGATCCTGATAGCAATTGTTATCATCGTCCCTCTTATTTTACGTCATCAATCGATGCCA	ug|EE832212	DY507772.p.ov.8	FA26F_HUMAN	[BBH] FA26F_HUMAN (sp:Q5R3K3) Protein FAM26F OS=Homo sapiens GN=FAM26F PE=2 SV=1	FAM26F	6	-	-	-	-	-	FAM26F
BL_OTH_F000517	-0.6	0.746	0.81	2.00E-05	7.00E-05	0.002097	0.00257	TTGAATCACCGTGGGAAGTGGTGAAGCACTGTTCTGAGTCTCCTGGTTGAGGGCCAGCTG	ug|DQ152979	DY504502.p.ov.8	MYD88_SHEEP	[BBH] MYD88_SHEEP (sp:C8BKC7) Myeloid differentiation primary response protein MyD88 OS=Ovis aries GN=MYD88 PE=2 SV=2	MYD88	6	-	-	-	-	-	MYD88
A_70_P034671	0.47	0.757	0.983	0.00129	0.00046	0.017122	0.00818	CCTGGGGTATATGAGACCGAGTGCCTAGAGAGGGGTCTTAAATCCACATTTAAAAGCTTT	ug|EE829423	EE806234.p.ov.8	NM_001015546.1	Bos taurus gap junction protein, beta 6, 30kDa (GJB6), transcript variant 1, mRNA	GJB6	6	-	-	-	-	-	GJB6
BL_CTL_F000102	-1.66	0.987	1.213	0.00031	0.00018	0.008208	0.00473	TCTAATTCCAGCGAAGGCTGGTGGGGAGCGGAGGCTGAGGATTAAAGAGGAGAGCGATTT	embl|XM_604428	-	-	PREDICTED: Bos taurus spermatogenesis and oogenesis specific basic helix-loop-helix 1-like (SOHLH1), mRNA	SOHLH1	1	ENSBTAG00000006558	Spermatogenesis- and oogenesis-specific basic helix-loop-helix-containing protein 1 [Source:UniProtKB/Swiss-Prot;Acc:Q5JUK2]	ENSG00000165643	Spermatogenesis- and oogenesis-specific basic helix-loop-helix-containing protein 1 [Source:UniProtKB/Swiss-Prot;Acc:Q5JUK2]	SOHLH1	SOHLH1
BL_UN4_R000144	5.61	1.066	0.905	0.00016	0.00427	0.005718	0.03092	TTCGCGATGCTTTGTTTTAATTAAACAGTCGGATTCCCCTGGTCCGCACCAGTTCTAAGT	ug|CD288357	CD288357.p.ov.8	COX2_CAPHI	(sp:Q37430) Cytochrome c oxidase subunit 2 OS=Capra hircus GN=MT-CO2 PE=3 SV=1	MT-CO2	1	ENSBTAG00000021156	WD repeat-containing protein 67 [Source:UniProtKB/Swiss-Prot;Acc:Q29RL0]	ENSG00000156787	WD repeat-containing protein 67 [Source:UniProtKB/Swiss-Prot;Acc:Q96DN5]	WDR67	WDR67
A_70_P068246	-0.47	1.196	1.514	0	0	0.000376	5.50E-05	TCAACAGAGATTGCGATCAGGCTTGAACACCATGCGCGGTTTCTACAACGAGAGCGAGGC	ug|EE816202	AJ874686.p.ov.8	HA1B_BOVIN	(sp:P13753) BOLA class I histocompatibility antigen, alpha chain BL3-7 OS=Bos taurus PE=2 SV=1	HLA-A	1	ENSBTAG00000012208	BOLA MHC class I heavy chain [ Bos taurus ]	-	-	HLA-A	HLA-A
BL_OTH_F000135	6.8	1.431	0.822	0	0.00298	0.000141	0.02479	CTCTTATGGTTCCTAAAGTGTGAGACAGCTGCCTTGTGGGGACTGAGTGATGCTTCATCC	ug|AJ874675	AJ874675.p.ov.8	HA1B_BOVIN	(sp:P13753) BOLA class I histocompatibility antigen, alpha chain BL3-7 OS=Bos taurus PE=2 SV=1	HLA-A	7	-	-	-	-	-	HLA-A
A_70_P068241	5.33	1.593	1.299	0	1.00E-05	4.00E-05	0.00099	AGGACACTGCACTGACTTTCCGAGCGAACCTGAACAACCTGCGCGGCTACTACAACCAGA	ug|AJ874684|ug|EF489531	AJ874684.p.ov.8	1B40_HUMAN	(sp:Q04826) HLA class I histocompatibility antigen, B-40 alpha chain OS=Homo sapiens GN=HLA-B PE=1 SV=1	HLA-B	1	ENSBTAG00000018701	-	-	-	-	HLA-B
BL_OTH_F000487	2.05	1.678	1.75	0	1.00E-05	0.000321	0.00054	ATATGCGACCTGTCCGCCTTTTCTGAAGAGAAATACCATTGTGTGTAGAGAGTGCAGATG	ug|CO202359	CD288016.p.ov.8	A4ZVZ3_SHEEP	ref|NM_001130934.1| Ovis aries MHC class I antigen (OVAR), mRNA	HLA-A	6	-	-	-	-	-	HLA-A

## Sheet: Total genes
Total genes altered by biosolids exposure
				0_140T						0_80T
LogFC	Exp0_140	Exp0_80		ProbeName	Coef.Exp0_140	p.value.Exp0_140	adj p.value.adj.Exp0_140	HGNC_Approved		ProbeName	Coef.Exp0_80	p.value.Exp0_80	adj p.value.adj.Exp0_80	HGNC_Approved
< -3	0	1		A_70_P033761	-2.057	0	0.000903	POSTN		A_70_P017031	-3.307	0.00291	0.024488	BoLA-DQB
< -2	1	3		A_70_P032741	-1.789	1e-05	0.001067	DEFB		BL_OCA_X000211	-2.735	0.00094	0.012374	ANP32A
< -1	6	67		A_70_P034881	-1.203	0.0001	0.004645	IGFBPL1		BL_UN3_F000019	-2.541	0	0	PPP1R15B
< -0.9	2	25		A_70_P003211	-1.189	1e-05	0.001129	POSTN		A_70_P057376	-2.205	0	0.000154	GNPTAB
< -0.8	7	35		A_70_P057376	-1.099	0.00136	0.017686	GNPTAB		A_70_P063976	-1.963	0.00037	0.007113	LOC100050565
< -0.7	11	43		BL_UN3_F000019	-1.071	0.00011	0.004847	PPP1R15B		A_70_P009406	-1.868	0	7.6e-05	ARFGAP3
< -0.6	37	101		A_70_P025536	-1.038	0.00283	0.027165	GRM8		A_70_P042936	-1.748	0	3e-06	ZBTB38
< -0.5	60	142		BL_OTH_F000073	-0.933	0.00041	0.009289	JUNB		A_70_P048166	-1.744	3e-05	0.001488	LOC711330
< -0.4	179	268		A_70_P016716	-0.92	0.00458	0.035974	ZNF24		A_70_P057621	-1.712	3e-05	0.001486	RNF144A
< -0.3	456	354		A_70_P057621	-0.86	0.0074	0.048615	RNF144A		BL_OTH_F001581	-1.7	0	0.000117	ARPC3
< -0.2	446	152		A_70_P047071	-0.856	0	4e-05	C1orf93		BL_OCA_X000661	-1.614	0.00127	0.014619	RN28S1
< -0.1	36	5		BL_OTH_F001272	-0.84	0	0.000576	HSD11B2		A_70_P004116	-1.603	0	0	PDE9A
				BL_OTH_F001421	-0.84	0.00106	0.015337	PTGER3		BL_OTH_R000320	-1.602	0	1e-06	CXCR5
> 0.1	16	8		BL_OCA_F000171	-0.837	0.00015	0.005499	NCOA1		A_70_P001271	-1.589	0	8e-06	NULL
> 0.2	185	136		A_70_P020046	-0.836	0	1e-06	FAM73B		BL_OCA_F000577	-1.579	0	0.000327	Nlrc3
> 0.3	283	291		A_70_P018166	-0.834	0	0.000746	CKM		A_70_P067516	-1.573	0	2e-06	NAB2
> 0.4	164	259		A_70_P066281	-0.798	0.00629	0.044005	FAT		A_70_P001791	-1.54	0	0.000187	RN28S1
> 0.5	55	128		BL_UN3_F000022	-0.782	0.00421	0.034163	RNU1-8		A_70_P066281	-1.538	3e-05	0.001627	FAT
> 0.6	13	38		A_70_P026721	-0.779	0	0.000893	IGF1R		BL_UN4_F000010	-1.51	0	0.000173	NULL
> 0.7	5	13		BL_OTH_R000241	-0.746	8e-05	0.004134	TFF2		BL_OTH_F001182	-1.485	0.00027	0.005784	HLA-A
> 0.8	2	4		A_70_P025406	-0.745	0.00035	0.008585	LOC789027		A_70_P070221	-1.483	0	0	SLAMF8
> 0.9	4	4		A_70_P057421	-0.744	5e-05	0.003173	MAK16		BL_OCA_X000530	-1.47	0	2e-06	LOC100154319
> 1	8	6		A_70_P035986	-0.736	1e-05	0.001396	SFRP4		A_70_P030901	-1.47	0.0003	0.006137	DDIT4
> 2	1	0		A_70_P018086	-0.726	0	0.000122	MYL6		A_70_P035286	-1.425	0	2.8e-05	DDX19B
>3	0	1		A_70_P025531	-0.719	0.00262	0.026101	SYNJ2BP		A_70_P069951	-1.42	0	2e-06	MYBPH
TOTAL	1977	2084		BL_OTH_F001581	-0.708	0.00532	0.039558	ARPC3		A_70_P033761	-1.417	0.00296	0.024665	POSTN
				A_70_P071601	-0.7	0	0.00018	TSEN54		A_70_P069491	-1.408	1e-05	0.00098	EMP2
				A_70_P030096	-0.692	0	0.00051	AGTR1		BL_UN3_R000084	-1.402	0.00188	0.018524	TOR1AIP1
				A_70_P005556	-0.69	3e-05	0.002339	CMTM5		A_70_P047246	-1.386	0	0.000253	ARPC3
				A_70_P069951	-0.687	8e-05	0.004079	MYBPH		A_70_P045436	-1.365	0.00168	0.017307	GSTT3
				A_70_P067516	-0.679	0.00028	0.007808	NAB2		A_70_P066816	-1.353	0.00362	0.02793	YAP1
				BL_OTH_F000071	-0.677	0	0.000839	MMP2		A_70_P034881	-1.345	0.00019	0.004848	IGFBPL1
				A_70_P005056	-0.676	0	4e-05	PSMG3		A_70_P000976	-1.328	0	1.4e-05	NULL
				A_70_P064271	-0.669	2e-05	0.002049	CAST		BL_UN4_R000148	-1.324	2e-05	0.001168	NULL
				A_70_P042031	-0.667	1e-05	0.001343	VAMP5		A_70_P044856	-1.324	0.0003	0.006147	PIAS2
				A_70_P012396	-0.664	0.00022	0.006891	NULL		A_70_P066511	-1.315	0	1e-05	PPP1R9A
				A_70_P000191	-0.659	0.00129	0.01714	LOC458308		A_70_P005026	-1.294	0	0	LOC100069448
				A_70_P035286	-0.658	0.00086	0.013753	DDX19B		A_70_P069026	-1.294	0.00018	0.004669	RPL18A
				A_70_P070181	-0.658	0.00227	0.023887	FAM122A		A_70_P028971	-1.291	0.0035	0.027312	LOC714807
				BL_OTH_F000763	-0.657	0	0.000405	INTS1		BL_UN4_R000181	-1.239	0.00067	0.010177	CTSB
				A_70_P006786	-0.651	0	0.000122	SGSM2		A_70_P016716	-1.23	0.00151	0.016204	ZNF24
				A_70_P068981	-0.648	0	0.000727	CST6		A_70_P036461	-1.217	0	2e-06	CDC42EP5
				A_70_P022711	-0.644	2e-05	0.00208	LOC789476		A_70_P008976	-1.207	0	0.000154	C12orf43
				A_70_P070221	-0.643	0.0001	0.004543	SLAMF8		A_70_P000191	-1.204	0	0.000466	LOC458308
				A_70_P025556	-0.641	1e-05	0.001041	LOC100139359		A_70_P003211	-1.198	7e-05	0.002494	POSTN
				A_70_P053306	-0.634	0.00162	0.019949	NOSTRIN		A_70_P012616	-1.194	0	2.3e-05	NULL
				A_70_P047246	-0.634	0.00423	0.034208	ARPC3		BL_OCA_X000822	-1.182	0	0	LAMB1
				A_70_P004116	-0.631	0.0001	0.004499	PDE9A		BL_OTH_F000181	-1.18	0	8e-06	PMCH
				A_70_P067491	-0.63	0	1.1e-05	RHOC		A_70_P031816	-1.177	0.0024	0.021575	LOC710605
				BL_OCA_X000530	-0.63	0.00025	0.007387	LOC100154319		A_70_P024741	-1.164	0	0.000188	NULL
				BL_OCA_X000360	-0.63	0.00039	0.009208	NULL		A_70_P062141	-1.151	0	8.7e-05	CCNL2
				A_70_P000976	-0.628	0.00043	0.009511	NULL		A_70_P034036	-1.138	0	7e-06	NULL
				A_70_P045416	-0.627	2e-05	0.001809	NULL		A_70_P023681	-1.115	0	3.8e-05	PARL
				A_70_P065851	-0.627	3e-05	0.002249	FGL2		A_70_P043811	-1.104	0	2e-06	SMS
				A_70_P041141	-0.626	0.00265	0.026252	LOC100067997		A_70_P023731	-1.104	0	8e-06	ZNF627
				A_70_P005026	-0.624	2e-05	0.00208	LOC100069448		A_70_P066546	-1.099	0.00041	0.007588	LOC697996
				A_70_P019786	-0.623	0	0.00018	PPP1R1A		A_70_P057691	-1.092	3e-05	0.001548	LEPROTL1
				A_70_P022776	-0.619	0	0.00018	Akap1		A_70_P018926	-1.083	0	2e-06	DENND4B
				A_70_P002996	-0.613	6e-05	0.003504	FUCA1		BL_UN3_F000022	-1.081	0.00099	0.012738	RNU1-8
				BL_OTH_R000320	-0.608	0.00056	0.010937	CXCR5		A_70_P009421	-1.077	5e-05	0.001949	ZNF217
				BL_OTH_F000148	-0.603	0	4.5e-05	HK1		A_70_P046006	-1.063	0.00718	0.043414	COL21A1
				A_70_P069781	-0.602	1e-05	0.001062	TGIF2		A_70_P041206	-1.062	0.00046	0.008152	LOC100147051
				BL_OTH_F001785	-0.602	7e-05	0.004024	KISS1		A_70_P026976	-1.057	0	9.6e-05	STMN2
				BL_OTH_F001353	-0.602	0.00045	0.009796	VEGFA		A_70_P009091	-1.056	0	5.5e-05	NFATC2IP
				A_70_P017831	-0.599	3e-05	0.002275	Chka		BL_OTH_F001038	-1.055	0	0	BSP30C
				A_70_P026976	-0.598	0.00024	0.007321	STMN2		BL_UN4_F000009	-1.041	0.00603	0.038739	LOC90110
				A_70_P046166	-0.597	0.00044	0.009643	EIF2AK2		A_70_P033481	-1.028	0	0	HMHA1
				A_70_P034036	-0.594	7e-05	0.003803	NULL		A_70_P068761	-1.016	0	8e-06	rph
				A_70_P027446	-0.592	0.00092	0.014284	GNL2		A_70_P044666	-1.016	0.00046	0.008128	ALG11
				BL_OTH_F001249	-0.584	0.00039	0.009136	IL2RA		A_70_P055611	-1.014	0	5.5e-05	Xpo1
				A_70_P015016	-0.576	5e-05	0.002967	LOC706251		BL_OCA_F000080	-1.013	0	2e-06	SF3B1
				BL_OTH_R000073	-0.575	2e-05	0.00208	TNS1		A_70_P069666	-0.994	0.0003	0.006166	LOC711352
				A_70_P042936	-0.573	0.00561	0.040849	ZBTB38		BL_OCA_X000733	-0.993	0	0.000414	NULL
				A_70_P023731	-0.572	9e-05	0.004273	ZNF627		A_70_P065986	-0.989	0.00436	0.031434	STAU2
				A_70_P005211	-0.571	0	5.7e-05	C9orf89		A_70_P012076	-0.988	0	0	SMARCD3
				BL_OCA_X000507	-0.569	0.00395	0.03293	SFRP1		A_70_P034006	-0.985	0	0.000201	NULL
				BL_OTH_F001686	-0.567	1e-05	0.00146	TMEM184B		A_70_P002021	-0.981	0	0	BCL9L
				BL_OTH_F000234	-0.566	0.00187	0.021613	SLC38A10		A_70_P000686	-0.978	0.00733	0.044111	PTPN4
				BL_OTH_F000691	-0.565	0	0.000314	VPS25		A_70_P045621	-0.966	0	6.2e-05	PKMYT1
				A_70_P021831	-0.564	0.00104	0.015319	GPX3		A_70_P004906	-0.966	0	0.000121	TSC2
				A_70_P060256	-0.561	1e-05	0.001343	GSTP1		BL_OCA_X000106	-0.958	0.00211	0.019988	MT-ND3
				A_70_P062141	-0.561	0.00111	0.01576	CCNL2		A_70_P023936	-0.954	0.00419	0.030649	NULL
				BL_OTH_R000480	-0.559	2e-05	0.001792	C22orf13		BL_OTH_F001435	-0.947	0	2e-06	FXYD2
				BL_OCA_X000376	-0.558	0.0045	0.035589	CREB3L2		BL_OTH_F000015	-0.942	1e-05	0.000797	Prkg1
				BL_OTH_R000481	-0.555	6e-05	0.00352	KLHL36		A_70_P054716	-0.932	0	2e-06	TUBGCP2
				BL_OTH_F000574	-0.552	2e-05	0.002097	PRSS23		BL_OCA_R000014	-0.931	0.00251	0.022145	LOC100139773
				A_70_P018926	-0.55	4e-05	0.002531	DENND4B		A_70_P004051	-0.93	0.00148	0.015961	CRKRS
				A_70_P049891	-0.55	0.00022	0.006882	NULL		BL_OCA_X000360	-0.92	2e-05	0.001335	NULL
				A_70_P048891	-0.547	0.00035	0.008585	DUSP5		BL_UN4_F000164	-0.919	0	0.000127	LTBP3
				BL_OTH_F000520	-0.546	0.0004	0.009287	PTCH1		A_70_P069171	-0.918	0	2e-06	NULL
				A_70_P009091	-0.546	0.00042	0.009374	NFATC2IP		A_70_P017441	-0.915	0	9.1e-05	AP2A2
				BL_OTH_F000656	-0.545	1e-05	0.001137	MYL9		BL_OTH_F001273	-0.91	0	8.3e-05	AA-NAT
				A_70_P012616	-0.544	0.00087	0.013771	NULL		A_70_P044451	-0.908	0.00141	0.015483	TNIK
				BL_OCA_X000639	-0.543	0	0.000212	TPM3		A_70_P024696	-0.906	0	0.000476	SEC14L2
				A_70_P035506	-0.54	2e-05	0.002097	LOC646719		BL_UN4_F000011	-0.905	0.00178	0.017966	GBE1
				BL_OTH_F000584	-0.539	0	3.8e-05	Epn1		BL_OTH_R000419	-0.903	0	0.000277	Lama3
				A_70_P052811	-0.538	0	0.000372	TMEM134		A_70_P009236	-0.897	1e-05	0.000989	ARMCX3
				A_70_P063061	-0.537	0.00012	0.004985	SUDS3		A_70_P059181	-0.896	0	0.000127	PKN1
				A_70_P036461	-0.531	0.00028	0.007779	CDC42EP5		A_70_P015991	-0.89	0.0037	0.028343	EZR
				A_70_P015671	-0.528	0.00031	0.008208	NULL		A_70_P005681	-0.887	0	3.4e-05	INO80
				A_70_P023836	-0.527	0.00025	0.007508	BTBD10		A_70_P009041	-0.887	0	5.4e-05	ZC3H12D
				A_70_P062726	-0.525	0	7.7e-05	LYRM4		A_70_P014126	-0.883	0.00398	0.029811	NASP
				A_70_P071071	-0.521	3e-05	0.002218	CD46		A_70_P053136	-0.878	0.00518	0.035246	QKI
				A_70_P068761	-0.52	0.00011	0.004733	rph		A_70_P011781	-0.871	0.00012	0.003439	RAB5B
				A_70_P020341	-0.52	0.00283	0.027165	SORL1		BL_OCA_F000233	-0.864	0	0	An09g04350
				A_70_P048171	-0.516	0	0.000376	TBC1D17		BL_OTH_F001258	-0.864	0	0	EDNRA
				BL_OTH_F000518	-0.515	4e-05	0.002656	NTN4		BL_OTH_F001421	-0.864	0.00356	0.027645	PTGER3
				BL_OTH_F001610	-0.515	0.0001	0.004535	Triobp		A_70_P005526	-0.863	0.00017	0.004544	STMN2
				BL_CTL_F000029	-0.515	0.00064	0.011846	GSN		BL_UN3_R000042	-0.863	0.00047	0.008186	LOC618155
				A_70_P008671	-0.514	0.00084	0.013587	SLCO3A1		BL_OCA_X000687	-0.863	0.00133	0.015008	STX2
				A_70_P024696	-0.514	0.00092	0.014284	SEC14L2		BL_OCA_X000148	-0.862	0	9.4e-05	PCDH18
				A_70_P058671	-0.512	2e-05	0.001792	SEC24D		A_70_P039031	-0.859	0.00295	0.024645	LOC469434
				BL_OCA_X000822	-0.512	8e-05	0.00408	LAMB1		A_70_P026006	-0.845	0.00066	0.010109	CHSY1
				A_70_P045621	-0.512	0.00034	0.008585	PKMYT1		BL_UN4_F000078	-0.843	0	3.4e-05	NULL
				A_70_P040946	-0.512	0.00041	0.009289	GATAD2A		A_70_P024371	-0.84	0	0.000142	NOTCH1
				A_70_P042401	-0.512	0.00184	0.021449	HNRPDL		A_70_P003086	-0.837	0.00647	0.040642	Rps20
				BL_OCA_X000352	-0.511	9e-05	0.004499	LAPTM4A		A_70_P071196	-0.831	0.002	0.019417	ARID5B
				A_70_P022161	-0.511	0.00035	0.008585	NOLC1		A_70_P040236	-0.829	0.00236	0.021394	MRPS24
				A_70_P033481	-0.51	1e-05	0.001639	HMHA1		A_70_P049846	-0.828	0.00134	0.015072	NULL
				A_70_P020036	-0.51	0.00434	0.034823	CCDC76		A_70_P013291	-0.827	0.00116	0.013937	NULL
				A_70_P069061	-0.507	0	0.000935	ARL2		A_70_P033901	-0.824	0	2e-05	NULL
				A_70_P043811	-0.507	0.00013	0.005066	SMS		A_70_P012396	-0.823	0.00012	0.003482	NULL
				A_70_P010771	-0.505	0.0002	0.006471	CADM1		BL_OCA_F000165	-0.818	0	0.000174	DDHD2
				A_70_P045891	-0.5	0.00026	0.007517	CBY1		BL_UN1_R000001	-0.818	0.00635	0.04018	SCAMP3
				A_70_P043616	-0.499	1e-05	0.00146	DGCR6L		A_70_P029596	-0.813	0	1e-05	ITGA5
				A_70_P031791	-0.499	0.0002	0.006445	PCM1		A_70_P055541	-0.813	3e-05	0.001403	EHMT2
				A_70_P009146	-0.498	0.00011	0.004847	XRCC5		A_70_P065191	-0.812	0.00071	0.010531	SAMD1
				BL_OTH_R000075	-0.497	0.00047	0.010048	KCTD20		A_70_P038816	-0.809	0.00033	0.006662	SNTB1
				BL_OTH_F000469	-0.496	5e-05	0.002852	RNH1		A_70_P032961	-0.809	0.00686	0.042201	LOC529211
				A_70_P019356	-0.495	0	0.000404	TACC1		A_70_P070576	-0.806	0	0.000303	B3GNT2
				A_70_P051531	-0.495	2e-05	0.00189	ERCC5		A_70_P020356	-0.805	0.00023	0.005364	NULL
				A_70_P000096	-0.495	4e-05	0.002642	SNRPA		A_70_P026721	-0.798	3e-05	0.001579	IGF1R
				BL_OTH_F001351	-0.495	0.00119	0.016341	PYGL		A_70_P034026	-0.794	6e-05	0.002198	gcp
				A_70_P021786	-0.494	0	0.000619	RAB1B		A_70_P051976	-0.791	0.00016	0.004337	PDPN
				BL_OCA_F000888	-0.494	4e-05	0.00249	GAPDH		A_70_P040921	-0.789	2e-05	0.001109	FAM113B
				A_70_P066106	-0.494	0.00189	0.021739	DNAJC7		A_70_P040356	-0.786	5e-05	0.001963	PEG3AS
				A_70_P014121	-0.493	0	0.001035	PAF1		A_70_P047806	-0.786	0.0051	0.034795	NULL
				A_70_P023681	-0.491	0.00163	0.019993	PARL		A_70_P027986	-0.781	0	0.000156	PLXND1
				BL_OTH_F000824	-0.49	0	0.000731	TPD52L2		BL_OCA_F000689	-0.778	3e-05	0.001442	LOC517481
				A_70_P049081	-0.49	0.0003	0.008208	PDLIM3		A_70_P040946	-0.775	2e-05	0.001052	GATAD2A
				BL_UN3_F000061	-0.487	0.0003	0.008208	Vps16		BL_OTH_F001175	-0.774	0.00324	0.02601	LHCGR
				BL_OCA_F000450	-0.487	0.00084	0.01361	PCDH18		A_70_P069476	-0.773	6e-05	0.002325	VKORC1L1
				BL_UN2_R000024	-0.487	0.00092	0.014284	NULL		A_70_P034031	-0.77	0.00073	0.010602	NULL
				BL_OTH_F000781	-0.486	0.00012	0.004873	AGPAT2		BL_OTH_F000734	-0.762	1e-05	0.000605	COL16A1
				BL_UN1_F000009	-0.485	0.00019	0.006403	XIST		BL_OCA_X000565	-0.761	0.00503	0.034571	LOC519422
				A_70_P005876	-0.483	0	0.00029	ZFYVE27		BL_OTH_F000221	-0.755	3e-05	0.001492	RAD23B
				A_70_P000351	-0.483	3e-05	0.00221	FAM3C		A_70_P048156	-0.752	0.00088	0.01191	LATS2
				A_70_P031436	-0.483	8e-05	0.004079	H1F0		A_70_P020771	-0.746	0	0	FSCN1
				BL_OCA_X000399	-0.482	0.00028	0.007891	NAP1L1		A_70_P023346	-0.744	1e-05	0.001017	NULL
				A_70_P004041	-0.481	0.00196	0.021924	NULL		A_70_P068701	-0.74	1e-05	0.000599	NULL
				BL_OCA_F000858	-0.48	0.00086	0.013718	NEIL2		BL_OTH_F000234	-0.739	0.00067	0.010177	SLC38A10
				BL_OTH_F000613	-0.478	0	0.0002	CHID1		A_70_P065721	-0.739	0.0062	0.03964	CPEB2
				BL_OTH_F001649	-0.478	2e-05	0.00208	MGC134282		A_70_P011956	-0.737	0	5.5e-05	ALDH3B1
				BL_OTH_R000522	-0.478	0.00013	0.005119	ARFRP1		A_70_P020921	-0.733	0	0.000154	MAP1S
				A_70_P054376	-0.478	0.00015	0.005601	SRRM1		A_70_P031131	-0.73	0.00026	0.005666	glnE
				BL_OTH_F000181	-0.478	0.00144	0.018366	PMCH		BL_OTH_F000122	-0.729	0	3e-06	TJP1
				BL_OTH_F001601	-0.476	0	0.000596	PSEN2		BL_OTH_F000954	-0.727	0.00011	0.003325	KRTAP4-7
				A_70_P071031	-0.476	9e-05	0.004317	DSPP		A_70_P017266	-0.727	0.00041	0.007518	SPATA20
				BL_OCA_F000022	-0.476	0.00011	0.004811	PFN1		A_70_P013631	-0.726	0	1.4e-05	EML3
				BL_UN4_R000170	-0.476	0.00085	0.013616	NULL		BL_OCA_R000265	-0.725	0.00534	0.035971	WDR6
				A_70_P012076	-0.475	2e-05	0.00208	SMARCD3		BL_OCA_R000083	-0.724	4e-05	0.001669	KDM5B
				BL_OTH_F000124	-0.475	0.00026	0.007537	SLC16A1		BL_OTH_R000241	-0.724	0.00079	0.011193	TFF2
				A_70_P038921	-0.474	0.0001	0.004597	ABHD2		A_70_P043086	-0.724	0.00639	0.040344	SCAF1
				BL_OTH_F001483	-0.473	0	0.000903	LASP1		A_70_P028921	-0.723	0.00111	0.013657	LRSAM1
				BL_OTH_F001435	-0.473	5e-05	0.002852	FXYD2		A_70_P060821	-0.721	0.00026	0.005676	FBLN2
				A_70_P055611	-0.473	0.00116	0.016132	Xpo1		A_70_P025766	-0.721	0.00109	0.013561	VSIG1
				BL_UN4_R000081	-0.472	0.00428	0.034537	NULL		A_70_P012501	-0.715	0.0003	0.006137	RSF1
				A_70_P028816	-0.47	0.00059	0.011339	KIN		BL_OTH_R000599	-0.711	0.00535	0.036015	WDR6
				BL_OTH_F001248	-0.469	0.00045	0.009796	CPT1A		A_70_P048266	-0.709	0.00013	0.003693	C5H12orf23
				BL_OTH_F001528	-0.468	0.00016	0.005787	MRPL38		BL_UN4_R000045	-0.708	0	0.000258	NULL
				BL_UN4_R000028	-0.468	0.00099	0.014823	NULL		BL_OCA_X000233	-0.708	1e-05	0.000904	UTP6
				A_70_P039916	-0.467	0	0.000576	UCK2		BL_OCA_F000276	-0.703	0.00046	0.008128	MT-ND4
				BL_OCA_X000292	-0.467	0	0.000846	ALDH2		A_70_P070181	-0.703	0.00508	0.034723	FAM122A
				A_70_P038901	-0.467	0.00473	0.036873	LOC100174923		A_70_P037491	-0.702	0.0002	0.005068	C7
				A_70_P010076	-0.466	2e-05	0.001999	MAP4		A_70_P071671	-0.699	0.00016	0.004337	LOC477216
				BL_OTH_F001420	-0.466	4e-05	0.002651	CENPB		BL_UN4_F000171	-0.698	0.00776	0.045866	PSMD9
				A_70_P072016	-0.466	0.00276	0.026843	FARP1		A_70_P042451	-0.694	5e-05	0.002106	ERVWE1
				A_70_P065351	-0.465	2e-05	0.002097	RDH10		A_70_P009181	-0.691	0.00034	0.006776	JARID2
				BL_OCA_F000217	-0.464	0.0011	0.015672	FBN2		BL_UN4_R000130	-0.691	0.00248	0.021976	NULL
				A_70_P048571	-0.463	6e-05	0.00355	CISD3		A_70_P020541	-0.69	0	6.5e-05	SH3BP2
				A_70_P066541	-0.463	0.00212	0.022967	ACOT11		A_70_P056761	-0.689	8e-05	0.002667	NOS2
				BL_OTH_F000679	-0.463	0.00287	0.027403	MAPK12		BL_OTH_F000847	-0.689	0.00418	0.030627	FAM48A
				A_70_P002021	-0.462	1e-05	0.00164	BCL9L		BL_OTH_F000111	-0.688	0.00289	0.024327	TRD@
				A_70_P037421	-0.461	0	0.000334	NDUFB7		A_70_P033486	-0.684	0.00017	0.004544	BLNK
				BL_OTH_F000657	-0.461	3e-05	0.00236	GLT25D1		A_70_P016841	-0.682	0.00312	0.025399	NULL
				A_70_P014111	-0.461	0.00067	0.012076	SLC2A13		A_70_P013781	-0.681	0	1e-05	DNM2
				A_70_P070861	-0.459	0.00031	0.008208	TMEM159		A_70_P011981	-0.681	0	0.000275	NULL
				A_70_P017421	-0.458	0.00037	0.008848	GAMT		A_70_P052056	-0.679	5e-05	0.002081	LOC739345
				BL_OTH_F001642	-0.457	0.00049	0.01028	NQO1		BL_OCA_R000243	-0.678	3e-05	0.001579	GNRHR2
				A_70_P070576	-0.457	0.00066	0.011939	B3GNT2		A_70_P046101	-0.675	0.00029	0.006032	YLPM1
				A_70_P071456	-0.456	0	0.000576	GAK		A_70_P044956	-0.672	0	0.000174	FBXO40
				BL_OTH_F000495	-0.456	1e-05	0.001129	TIMM17B		BL_UN4_F000176	-0.671	0.00058	0.00936	NULL
				A_70_P005731	-0.456	1e-05	0.00146	MMS19		A_70_P038901	-0.668	0.00082	0.01137	LOC100174923
				A_70_P021201	-0.456	2e-05	0.00208	CHURC1		BL_OCA_X000402	-0.667	0	7.6e-05	UBL5
				A_70_P006471	-0.456	0.00012	0.004922	FANCE		A_70_P040446	-0.666	0.00439	0.03152	PRPS1
				BL_OCA_R000084	-0.456	0.00119	0.016375	WNK1		A_70_P067531	-0.665	8e-05	0.002712	C7orf57
				BL_OTH_F001357	-0.456	0.00184	0.021449	NUDT16		BL_UN1_R000020	-0.664	0.00394	0.029644	RPL38
				BL_OCA_F000233	-0.454	0	0.000292	An09g04350		A_70_P032506	-0.657	0	5.5e-05	KRTAP10-2
				BL_OCA_F000856	-0.453	0.00016	0.005787	HIPK3		A_70_P028551	-0.657	1e-05	0.000933	CTU1
				BL_OCA_X000031	-0.452	0.00026	0.007517	PSMB3		BL_OTH_F000144	-0.656	5e-05	0.002184	TLR7
				BL_OCA_F000764	-0.452	0.00607	0.042903	Nutf2		A_70_P038921	-0.653	1e-05	0.000873	ABHD2
				A_70_P053061	-0.45	3e-05	0.002218	TRAPPC5		A_70_P066256	-0.652	0.0008	0.01124	NULL
				BL_OCA_F000103	-0.45	0.00394	0.032902	LOC470524		A_70_P029416	-0.652	0.00117	0.013985	SCAF1
				A_70_P021491	-0.448	3e-05	0.00221	C1QTNF6		A_70_P072016	-0.651	0.00052	0.008692	FARP1
				BL_OCA_X000599	-0.448	0.00012	0.004922	C12orf4		BL_CTL_F000008	-0.65	1e-05	0.000738	IGFBP5
				BL_OTH_F000440	-0.448	0.00049	0.01024	NUMA1		BL_OCA_X000112	-0.65	0.00045	0.007999	API5L1
				BL_OTH_F001606	-0.447	1e-05	0.001129	OAZ2		A_70_P023371	-0.649	0	0.000244	EDIL3
				A_70_P004526	-0.447	0.00018	0.00598	CDC5L		BL_UN1_F000017	-0.649	6e-05	0.002198	SMYD4
				BL_OTH_F001038	-0.445	4e-05	0.002602	BSP30C		BL_OCA_F000171	-0.649	0.00805	0.046987	NCOA1
				BL_OTH_F001258	-0.444	1e-05	0.001081	EDNRA		A_70_P006071	-0.648	2e-05	0.001136	PLN
				BL_OCA_R000046	-0.444	7e-05	0.004005	LPGAT1		BL_UN4_F000178	-0.645	0	0.000383	SUV420H1
				A_70_P027731	-0.444	9e-05	0.004402	APRT		BL_OTH_F000082	-0.644	1e-05	0.000968	IGFBP5
				BL_OTH_F001599	-0.443	0.00065	0.011916	ETHE1		A_70_P023686	-0.644	2e-05	0.001136	NULL
				A_70_P004551	-0.442	4e-05	0.002549	GTF2H5		A_70_P008431	-0.643	1e-05	0.000588	FAM158A
				A_70_P070991	-0.442	0.00434	0.034823	LOC714868		A_70_P023586	-0.642	7e-05	0.002583	NULL
				A_70_P022356	-0.441	3e-05	0.002281	RING1		BL_OCA_F000217	-0.642	0.00018	0.004727	FBN2
				BL_OTH_F001695	-0.441	3e-05	0.002471	SLC12A2		A_70_P028066	-0.64	0	7.8e-05	DCTN1
				A_70_P035341	-0.441	0.00012	0.004873	ZNF362		A_70_P005231	-0.64	0.0001	0.003105	ALDH6A1
				BL_OTH_R000264	-0.441	0.00032	0.008385	APTX		A_70_P038556	-0.64	0.00161	0.016811	MUSTN1
				A_70_P063941	-0.441	0.00689	0.046397	METTL1		A_70_P028816	-0.638	0.00011	0.003381	KIN
				A_70_P060856	-0.44	2e-05	0.00208	EZH1		BL_OCA_X000502	-0.638	0.00069	0.010424	LOC749398
				A_70_P029541	-0.44	8e-05	0.004081	TRMT2A		BL_OTH_F000761	-0.637	0.00011	0.003433	EMP1
				A_70_P031666	-0.44	0.00026	0.007517	IRAK4		A_70_P049956	-0.635	0	0.000376	NULL
				A_70_P048426	-0.44	0.00026	0.007517	STIM2		BL_OTH_F000519	-0.635	0.0008	0.011241	NOG
				A_70_P068361	-0.44	0.00032	0.008299	HP1BP3		A_70_P053686	-0.634	3e-05	0.001534	CCNDBP1
				A_70_P007856	-0.439	0.00187	0.021613	TCEB3		A_70_P058166	-0.633	9e-05	0.002962	ITGA8
				A_70_P065221	-0.438	0	0.00051	NUBP2		A_70_P069611	-0.633	0.00023	0.005368	JUP
				A_70_P009691	-0.438	4e-05	0.00249	TACC2		BL_UN1_R000005	-0.633	0.00272	0.023489	MT-CO3
				A_70_P028836	-0.438	8e-05	0.004079	TERF2		A_70_P060066	-0.633	0.00566	0.037078	CAMK2D
				A_70_P065186	-0.438	0.00029	0.007994	SAMD12		A_70_P051556	-0.632	2e-05	0.001082	PPARD
				A_70_P013886	-0.438	0.00035	0.008585	LOC469711		A_70_P050511	-0.632	3e-05	0.001467	NID1
				A_70_P065376	-0.438	0.00065	0.011894	FBXO32		A_70_P067956	-0.632	3e-05	0.001538	LENG8
				A_70_P061266	-0.438	0.00607	0.042903	C5orf43		A_70_P049971	-0.632	0.00013	0.003673	NULL
				A_70_P018981	-0.437	0.00055	0.010925	SR140		BL_OCA_R000290	-0.632	0.00026	0.005735	RPS10
				A_70_P006611	-0.436	0.00195	0.021877	PSIP1		A_70_P016271	-0.631	0.00054	0.008879	APP
				BL_OTH_F001683	-0.434	0.00028	0.007808	MAP3K5		BL_OTH_F000106	-0.63	0.0001	0.003098	KDR
				BL_OTH_F000630	-0.434	0.00338	0.030201	CGREF1		A_70_P040631	-0.63	0.0005	0.008453	LOC713454
				A_70_P058491	-0.433	3e-05	0.002214	ENPP1		BL_OTH_F000948	-0.629	0.00065	0.010048	CDKN1B
				BL_OTH_F000536	-0.433	0.0001	0.004702	KIF5B		A_70_P018421	-0.629	0.00446	0.031842	ADAM19
				A_70_P053356	-0.433	0.00018	0.006099	SARG		A_70_P027446	-0.628	0.00246	0.021822	GNL2
				A_70_P018531	-0.432	0.00178	0.021028	COX8B		A_70_P036976	-0.626	0	0.000187	TBCD
				BL_OTH_R000527	-0.431	0.00066	0.011995	ZNF226		BL_OTH_F000806	-0.626	2e-05	0.001319	NUDT4
				A_70_P004386	-0.43	0.0001	0.004714	CBLB		BL_OCA_X000232	-0.626	0.0002	0.005056	ADD1
				BL_OCA_X000402	-0.429	4e-05	0.00249	UBL5		A_70_P069421	-0.625	0	2.2e-05	NNT
				BL_OTH_F000789	-0.428	0	0.000316	EIF2B5		BL_OCA_F000772	-0.625	0.00353	0.027483	DHFR
				BL_OTH_F000790	-0.427	0	0.000619	GLTPD1		BL_UN3_F000013	-0.625	0.00531	0.03586	PLD3
				BL_OTH_F001301	-0.427	0.00637	0.044271	AGPAT1		A_70_P030931	-0.621	0.00218	0.020413	COL6A1
				BL_OCA_F000818	-0.426	0.0027	0.026485	ATPAF1		A_70_P062456	-0.62	0	0.000167	LOC100139105
				BL_OTH_F000209	-0.425	0.00048	0.01024	CALM3		A_70_P028796	-0.618	0.00852	0.048698	TAF1C
				A_70_P009301	-0.424	0	0.000903	SSSCA1		BL_OCA_F000359	-0.617	0	2e-05	COPA
				BL_OTH_F001491	-0.424	0.00102	0.015049	FIS1		A_70_P027256	-0.616	0	0.000189	NO66
				A_70_P032906	-0.423	4e-05	0.002568	DDX28		A_70_P071506	-0.615	0.00036	0.006933	LOC100138687
				A_70_P029561	-0.423	0.00044	0.009663	C18orf10		A_70_P070701	-0.614	0.00028	0.005938	WDR90
				A_70_P066066	-0.423	0.00048	0.01023	RBBP6		A_70_P006891	-0.614	0.00462	0.032635	TRD@
				A_70_P071306	-0.423	0.00235	0.02443	LOC702751		A_70_P069781	-0.612	5e-05	0.002085	TGIF2
				A_70_P007071	-0.422	0.00074	0.012833	RGL1		BL_UN3_R000067	-0.611	0.00272	0.023489	CLTC
				A_70_P017146	-0.422	0.00234	0.02442	PGR		A_70_P055641	-0.61	4e-05	0.001788	MOBKL2A
				A_70_P000171	-0.42	0.0004	0.009287	LIMCH1		A_70_P000951	-0.61	0.00039	0.007265	NULL
				BL_OCA_F000375	-0.42	0.00086	0.013754	SPTLC2		A_70_P045571	-0.61	0.00628	0.039865	NULL
				BL_OTH_F000169	-0.42	0.00119	0.016341	GABPB1		A_70_P029426	-0.609	2e-05	0.001085	EIF4EBP1
				A_70_P048581	-0.42	0.00197	0.022002	KIF5B		A_70_P047066	-0.608	2e-05	0.001136	PHF1
				A_70_P018231	-0.418	7e-05	0.003838	RPS19BP1		BL_OCA_X000058	-0.608	3e-05	0.001467	TSPAN3
				BL_OTH_F001334	-0.418	0.00532	0.039558	ABCB1		BL_OCA_F000269	-0.605	0	0.000238	PAM
				A_70_P042376	-0.417	0.00049	0.01024	SP110		BL_OCA_F000325	-0.604	1e-05	0.000755	MATR3
				A_70_P069221	-0.416	0.00074	0.012833	MSRB3		BL_OTH_F000115	-0.604	0.00117	0.013985	HRH2
				A_70_P053301	-0.415	9e-05	0.004273	TGIF1		BL_OCA_X000378	-0.603	0	0.000356	C8orf76
				A_70_P005626	-0.415	0.00033	0.008409	PRCC		BL_OTH_R000547	-0.603	4e-05	0.001802	CPD
				A_70_P012511	-0.414	3e-05	0.002275	DNMT1		A_70_P009561	-0.603	0.0036	0.027817	LIMCH1
				BL_OTH_R000382	-0.414	4e-05	0.002642	HSF1		A_70_P033576	-0.602	2e-05	0.001082	MTA2
				A_70_P024816	-0.414	0.00096	0.01459	ZNF408		BL_OTH_R000577	-0.601	0.00016	0.004337	GNRHR2
				BL_OTH_R000235	-0.414	0.00196	0.021924	SYTL2		A_70_P031251	-0.601	0.00019	0.004871	TGFBR2
				BL_OTH_F001273	-0.414	0.00205	0.022488	AA-NAT		BL_CTL_F000059	-0.601	0.00303	0.024959	WNT4
				A_70_P052786	-0.413	1e-05	0.001572	HDHD2		A_70_P002226	-0.601	0.0036	0.027817	LOC528952
				BL_OCA_F000441	-0.413	0.00051	0.010428	TRIB2		BL_OCA_F000147	-0.6	6e-05	0.002271	WASF2
				BL_OCA_F000323	-0.413	0.00087	0.01379	SDC4		A_70_P032216	-0.6	0.00075	0.010805	GABBR1
				A_70_P005916	-0.413	0.00107	0.015368	Ptpn14		BL_OTH_F000031	-0.599	8e-05	0.002667	SFTPB
				A_70_P071466	-0.412	0.00036	0.008759	EPB41L2		A_70_P016406	-0.597	0.00761	0.045358	TRD@
				A_70_P003151	-0.412	0.0008	0.013315	SEPW1		A_70_P048681	-0.596	0.00325	0.026026	RELL1
				A_70_P025896	-0.411	0.00072	0.012685	DKKL1		BL_OTH_F001381	-0.594	0.00649	0.040678	KLK1
				BL_OTH_R000419	-0.411	0.00469	0.036645	Lama3		BL_OTH_F001237	-0.593	8e-05	0.002712	MYOD1
				BL_OCA_X000626	-0.41	5e-05	0.002981	XRN2		A_70_P069971	-0.592	0.00189	0.018625	CDC42EP5
				A_70_P055406	-0.41	0.00081	0.013394	PINK1		A_70_P058496	-0.591	0.00383	0.029075	VCAN
				BL_OCA_F000172	-0.409	0.00026	0.007521	ATXN2		A_70_P030601	-0.59	8e-05	0.002813	NUCB2
				A_70_P055221	-0.409	0.00075	0.012931	LOC452303		BL_OTH_F001427	-0.589	0.00022	0.005228	NPY1R
				A_70_P020391	-0.408	1e-05	0.001606	ACADL		A_70_P011561	-0.589	0.00029	0.006088	ANGPTL2
				BL_OTH_F000602	-0.407	0.00014	0.005278	IDH3A		BL_OTH_R000274	-0.588	0.0003	0.006146	FAM115C
				BL_OCA_F000085	-0.407	0.00137	0.017807	Arhgap5		A_70_P009876	-0.588	0.00212	0.020089	ANKZF1
				A_70_P044401	-0.406	0.00035	0.008585	VPS4A		A_70_P037811	-0.587	0	0.000135	SNX19
				BL_OTH_F000925	-0.406	0.00035	0.008633	ABCD3		BL_OTH_R000302	-0.586	0.00036	0.006999	TAF8
				A_70_P008331	-0.405	0.00193	0.021818	LOC100140164		BL_OTH_F001353	-0.585	0.00296	0.024687	VEGFA
				A_70_P033901	-0.404	0.00037	0.008816	NULL		BL_OTH_F000063	-0.584	0.00067	0.010187	JUND
				A_70_P066341	-0.404	0.00333	0.029974	LOC648691		BL_UN2_F000012	-0.584	0.0026	0.022685	TAF7L
				A_70_P039506	-0.403	0.00096	0.014594	HOXC6		A_70_P060711	-0.583	1e-05	0.000748	ATXN7L3B
				A_70_P000091	-0.403	0.00314	0.029069	RGMB		BL_UN2_F000006	-0.583	0.00033	0.006542	SCAMP5
				A_70_P034696	-0.402	0.00051	0.010428	SMARCA2		BL_UN3_R000048	-0.582	0.00504	0.034574	ZMYM2
				BL_UN4_F000078	-0.402	0.00069	0.012307	NULL		BL_OCA_F000291	-0.581	0	0.000118	EXOC5
				A_70_P013391	-0.402	0.00125	0.016813	PSMD7		A_70_P062241	-0.58	8e-05	0.00268	lrrfip2
				BL_OCA_X000344	-0.402	0.00684	0.046193	RALBP1		BL_CTL_F000086	-0.58	0.0011	0.013614	IGF1
				BL_OTH_R000526	-0.401	0.00065	0.011916	CLUAP1		A_70_P038331	-0.579	8e-05	0.002739	ENG
				A_70_P006801	-0.4	0	0.000893	SHARPIN		A_70_P054826	-0.579	0.00053	0.008789	NFATC1
				A_70_P005496	-0.4	0.00055	0.010833	CNOT8		BL_OCA_R000069	-0.577	0.00404	0.030082	VCAN
				BL_OTH_R000291	-0.4	0.00074	0.012855	ARHGAP9		A_70_P004386	-0.576	2e-05	0.001109	CBLB
				BL_OTH_R000279	-0.4	0.0026	0.026002	WDR77		A_70_P059616	-0.576	0.0009	0.012045	PPP1R15A
				BL_OTH_F001468	-0.399	0	0.000292	TRAP1		A_70_P068926	-0.576	0.001	0.01276	NULL
				A_70_P004576	-0.399	0.00051	0.010428	SREBF1		A_70_P045691	-0.575	0.00134	0.015072	LOC100335299
				A_70_P006236	-0.399	0.00063	0.01168	DNLZ		A_70_P038531	-0.574	0.00062	0.009722	CD99
				A_70_P051556	-0.399	0.00069	0.012307	PPARD		BL_OTH_F001140	-0.573	0.00043	0.00772	SNAI3
				A_70_P007781	-0.399	0.00086	0.013718	DCP2		A_70_P024746	-0.572	1e-05	0.00093	GCC2
				A_70_P005681	-0.399	0.00126	0.01685	INO80		A_70_P017421	-0.572	0.00018	0.00468	GAMT
				BL_OCA_F000608	-0.399	0.00191	0.021744	SEH1L		A_70_P005626	-0.571	4e-05	0.001919	PRCC
				A_70_P006366	-0.399	0.00264	0.026225	PTPRG		BL_UN4_F000021	-0.569	0.00187	0.018524	NULL
				BL_OTH_F000058	-0.399	0.0028	0.027126	MDH2		A_70_P035186	-0.567	8e-05	0.002712	NULL
				BL_OTH_F000997	-0.398	0.00022	0.006891	MXRA7		A_70_P025901	-0.567	0.00025	0.005591	NULL
				A_70_P037001	-0.398	0.00034	0.008585	APOBEC2		BL_OTH_F000123	-0.566	2e-05	0.001107	SSTR1
				A_70_P026886	-0.398	0.00272	0.026554	FAM188A		BL_OTH_F000647	-0.565	0.00015	0.004206	Ctdsp1
				A_70_P031911	-0.398	0.00632	0.04408	NULL		A_70_P012931	-0.564	0	0.000173	CCDC64B
				A_70_P070211	-0.397	2e-05	0.00208	NULL		A_70_P050226	-0.564	0.00013	0.003694	PODNL1
				A_70_P031861	-0.397	0.00171	0.020511	THBD		BL_UN2_R000019	-0.564	0.00067	0.010177	XIST
				BL_OCA_X000612	-0.397	0.00209	0.02275	RASL11B		A_70_P043196	-0.564	0.00451	0.032045	LOC477116
				A_70_P037161	-0.396	0	0.000648	FBXW4		BL_OTH_F001154	-0.563	1e-05	0.000645	NUS1
				BL_OCA_F000801	-0.396	1e-05	0.001062	MRPL13		A_70_P061521	-0.563	6e-05	0.002336	VEGFA
				A_70_P030541	-0.396	0.00191	0.021739	COPB2		A_70_P045631	-0.562	0	0.000258	LOC100140337
				A_70_P065596	-0.396	0.00229	0.024048	MAF		BL_UN3_R000027	-0.562	1e-05	0.00086	ZFP82
				A_70_P060711	-0.395	0.0002	0.006511	ATXN7L3B		BL_OCA_F000888	-0.562	6e-05	0.002211	GAPDH
				A_70_P013516	-0.395	0.00033	0.008399	PCBP4		A_70_P018086	-0.562	0.00011	0.003328	MYL6
				A_70_P021301	-0.395	0.00034	0.008585	NEO1		BL_UN1_F000009	-0.562	0.00023	0.005384	XIST
				BL_OTH_F000040	-0.395	0.00074	0.012833	CTSD		A_70_P021596	-0.561	0.00052	0.00874	LOC696405
				BL_OCA_X000285	-0.395	0.00127	0.017024	REEP5		A_70_P012936	-0.561	0.00188	0.018561	LOC718303
				A_70_P017576	-0.394	0.00045	0.009796	ATP2B4		A_70_P032331	-0.56	2e-05	0.001319	BAZ2A
				A_70_P040056	-0.394	0.00049	0.01024	snrpd3		A_70_P037001	-0.56	3e-05	0.001646	APOBEC2
				A_70_P002641	-0.394	0.00058	0.011145	RIOK1		A_70_P070686	-0.56	0.00021	0.005164	MYO5C
				A_70_P035996	-0.394	0.00168	0.02035	VEGFB		BL_OCA_F000189	-0.559	0.00154	0.016426	FN1
				A_70_P038956	-0.394	0.00413	0.033955	ILF2		A_70_P035916	-0.559	0.00308	0.025164	DPYSL3
				A_70_P012106	-0.393	6e-05	0.00335	ZFP106		BL_OTH_F001612	-0.558	0.00621	0.039656	ETV6
				A_70_P004186	-0.393	0.00093	0.014302	CDS2		A_70_P051286	-0.554	0.00221	0.020597	EDN1
				A_70_P048746	-0.393	0.0023	0.024144	Mfn1		A_70_P049686	-0.554	0.00557	0.036845	TEK
				A_70_P029231	-0.392	4e-05	0.002531	MRPS12		A_70_P052016	-0.553	0.00793	0.046618	C20orf43
				BL_OCA_F000543	-0.391	0.00023	0.006941	Srpk2		BL_OCA_X000539	-0.552	0.00061	0.00965	LOC527591
				A_70_P065241	-0.39	1e-05	0.00146	PRKACA		A_70_P008356	-0.552	0.00171	0.017478	catB
				A_70_P025081	-0.39	0.00093	0.014288	ARRDC3		A_70_P024061	-0.551	0.0048	0.033507	EIF4G3
				BL_OTH_R000231	-0.39	0.0029	0.027507	KLHL24		A_70_P041341	-0.55	0.00133	0.015008	AR
				A_70_P006321	-0.389	2e-05	0.002097	LOC100126544		A_70_P028351	-0.549	0	0.000277	CTPS2
				A_70_P052366	-0.389	7e-05	0.003863	HINFP		A_70_P015016	-0.549	0.00064	0.009871	LOC706251
				BL_OCA_F000471	-0.389	0.00015	0.005651	RPL3		BL_OTH_F001137	-0.548	0.0007	0.010492	Clcn5
				BL_OTH_F000719	-0.389	0.00016	0.005715	FAM134A		A_70_P025686	-0.548	0.0041	0.030396	LOC696592
				A_70_P071606	-0.389	0.0006	0.011402	BOLA2		BL_OCA_F000166	-0.547	0	7e-06	DOCK7
				BL_OTH_F001240	-0.388	3e-05	0.002275	ATP5G1		A_70_P019356	-0.546	0	0.000356	TACC1
				A_70_P033171	-0.388	0.00018	0.006006	WDR75		A_70_P007036	-0.546	0.00086	0.011747	LOC284578
				A_70_P067956	-0.388	0.00143	0.018266	LENG8		BL_OCA_R000064	-0.545	0.00404	0.030082	NULL
				A_70_P070686	-0.388	0.00184	0.021449	MYO5C		A_70_P049796	-0.544	2e-05	0.001319	CD4
				A_70_P062451	-0.387	3e-05	0.002218	LARP1		A_70_P062906	-0.544	2e-05	0.001333	Pum2
				A_70_P048801	-0.387	0.00102	0.015049	INF2		BL_OTH_F000258	-0.544	3e-05	0.001463	STAT5B
				BL_UN4_F000153	-0.387	0.00128	0.017116	SEC61B		A_70_P007381	-0.544	0.00288	0.02429	Alkbh5
				A_70_P024371	-0.387	0.00262	0.026106	NOTCH1		BL_OTH_F001727	-0.543	0	0.000201	RPRD1B
				A_70_P060996	-0.386	2e-05	0.002049	BGN		A_70_P010256	-0.542	0	0.00016	DYRK1B
				A_70_P011361	-0.386	0.00014	0.005384	NOL3		BL_OCA_R000061	-0.541	9e-05	0.002903	XIST
				A_70_P040696	-0.386	0.00058	0.011145	NULL		A_70_P062106	-0.539	0	0.000103	ETS1
				A_70_P015901	-0.386	0.00126	0.016924	TPR		A_70_P050236	-0.539	2e-05	0.001274	PARF
				BL_OCA_R000174	-0.386	0.00157	0.019461	PSPC1		A_70_P058671	-0.539	8e-05	0.002667	SEC24D
				BL_OTH_F001034	-0.386	0.00174	0.020661	FTSJ2		BL_OTH_F001375	-0.539	0.00072	0.010602	PAG11
				BL_UN4_F000164	-0.386	0.00527	0.039371	LTBP3		BL_OCA_F000337	-0.538	1e-05	0.000708	BAT2D1
				BL_OTH_F000760	-0.385	8e-05	0.004136	PSMD3		BL_OTH_F000378	-0.538	0.00154	0.016458	NDUFA3
				BL_OTH_F001221	-0.385	0.00021	0.006771	TIMP1		A_70_P000241	-0.538	0.00189	0.018625	HPS5
				A_70_P021711	-0.385	0.00026	0.007517	COL1A1		BL_OCA_F000103	-0.538	0.00341	0.026834	LOC470524
				BL_OCA_R000061	-0.384	0.00073	0.01277	XIST		BL_OCA_R000084	-0.537	0.00116	0.013969	WNK1
				A_70_P044971	-0.384	0.00107	0.015368	Ccdc30		A_70_P021821	-0.537	0.00497	0.034327	LOC480329
				BL_OTH_F001320	-0.384	0.00378	0.032311	FGF2		A_70_P071601	-0.536	0.0002	0.005025	TSEN54
				BL_OTH_F000729	-0.383	0.00016	0.005718	COL4A2		A_70_P021311	-0.535	2e-05	0.001136	ADAMTS4
				A_70_P050381	-0.383	0.00023	0.006947	DDB1		A_70_P004551	-0.535	2e-05	0.001333	GTF2H5
				A_70_P027986	-0.383	0.0016	0.019738	PLXND1		A_70_P071466	-0.535	0.00011	0.00332	EPB41L2
				A_70_P056166	-0.383	0.00234	0.02442	LOC461760		BL_UN4_F000125	-0.535	0.00281	0.024004	NULL
				A_70_P069286	-0.382	1e-05	0.001062	CCDC97		A_70_P052036	-0.534	0.00011	0.003381	UNC45A
				BL_OCA_X000287	-0.382	0.00046	0.009815	ATP6V1F		BL_OTH_F001785	-0.534	0.00175	0.01773	KISS1
				A_70_P066101	-0.382	0.0005	0.01038	FIP1L1		BL_OCA_F000870	-0.533	0.00039	0.007301	LOC480631
				A_70_P015356	-0.382	0.00454	0.035791	SYTL2		BL_OTH_F001351	-0.532	0.00275	0.023659	PYGL
				A_70_P015291	-0.382	0.00624	0.043751	ADM		A_70_P047071	-0.531	0.0005	0.008523	C1orf93
				BL_OTH_F000585	-0.381	3e-05	0.002218	PTPRA		A_70_P042916	-0.531	0.00115	0.013903	CECR5
				BL_OCA_F000867	-0.381	0.00035	0.008585	LOC532409		BL_OTH_R000481	-0.53	0.00072	0.010596	KLHL36
				A_70_P036161	-0.381	0.00168	0.02035	AK1		BL_UN4_R000173	-0.529	0.00303	0.024972	NULL
				BL_OCA_F000226	-0.381	0.0022	0.023465	ARID1B		A_70_P027526	-0.528	0.00058	0.00936	GPC1
				A_70_P046366	-0.38	1e-05	0.001686	ATMIN		A_70_P025606	-0.528	0.00063	0.00982	POGZ
				A_70_P055121	-0.38	0.00012	0.004892	GSTK1		BL_UN4_R000059	-0.528	0.00072	0.010596	CREB1
				A_70_P039961	-0.38	0.00202	0.022362	CTNNAL1		A_70_P054411	-0.524	1e-05	0.000609	CSNK2A1
				A_70_P030226	-0.38	0.00455	0.035799	G6PD		A_70_P060256	-0.523	0.00022	0.005278	GSTP1
				A_70_P056756	-0.38	0.00578	0.041647	MEG3		BL_OCA_X000697	-0.522	0.00019	0.004727	COX5A
				A_70_P030221	-0.38	0.00708	0.047181	IL7		A_70_P062871	-0.521	0	9.2e-05	TOP1
				A_70_P020646	-0.379	4e-05	0.002507	TRAPPC1		A_70_P033451	-0.521	2e-05	0.001136	STT3B
				BL_OCA_F000093	-0.379	0.00055	0.010831	APC		A_70_P063591	-0.521	7e-05	0.00253	LOC100152630
				A_70_P040941	-0.379	0.00553	0.040554	Cep78		A_70_P021201	-0.52	3e-05	0.001646	CHURC1
				BL_OCA_F000325	-0.378	0.00051	0.010428	MATR3		A_70_P019626	-0.52	0.0003	0.006201	GPR155
				A_70_P032606	-0.378	0.00331	0.029801	PRUNE		BL_OCA_F000157	-0.519	0	0.000277	KIAA0368
				BL_OCA_F000478	-0.377	1e-05	0.001382	Tmed2		A_70_P022776	-0.519	7e-05	0.002441	Akap1
				A_70_P069171	-0.377	0.00053	0.010708	NULL		A_70_P032321	-0.519	0.00334	0.026531	NULL
				A_70_P066761	-0.377	0.0015	0.018856	WDR70		BL_OCA_R000280	-0.519	0.00704	0.042908	RPL34
				A_70_P052276	-0.377	0.00267	0.026342	STAU1		BL_OCA_F000304	-0.518	0	8e-06	DENND5A
				BL_OCA_F000672	-0.377	0.00276	0.026843	SLC25A13		A_70_P043821	-0.518	0.0073	0.04398	SNAPIN
				A_70_P054776	-0.376	0.00018	0.005987	SURF1		BL_OCA_F000311	-0.517	0.00017	0.004544	TSPAN3
				BL_OCA_F000753	-0.376	0.00074	0.012863	SUPT16H		A_70_P029096	-0.516	0.00023	0.005354	CLN3
				A_70_P011981	-0.376	0.00079	0.013265	NULL		BL_OTH_F000520	-0.513	0.00359	0.027808	PTCH1
				A_70_P012346	-0.376	0.00282	0.027165	WDR67		BL_OCA_F000289	-0.512	6e-05	0.002433	FAM193A
				A_70_P055386	-0.376	0.00692	0.046544	PXK		A_70_P016437	-0.511	0.00021	0.005074	TRD@
				BL_OCA_F000470	-0.375	0	0.000731	ATP5B		A_70_P031366	-0.511	0.00272	0.023489	XIST
				A_70_P005256	-0.375	0.00043	0.009604	PITPNB		BL_OTH_F000022	-0.51	0.0048	0.0335	PCSK2
				A_70_P043271	-0.375	0.00049	0.010276	C11orf31		BL_OTH_F001224	-0.51	0.00644	0.040561	LPAR1
				BL_OTH_F001546	-0.375	0.00109	0.015515	CNPY4		BL_OCA_X000760	-0.508	3e-05	0.001627	SUB1
				A_70_P004761	-0.374	7e-05	0.003803	CCDC12		A_70_P071066	-0.508	0.00012	0.003466	LOC487235
				A_70_P062321	-0.374	0.00016	0.005787	PTPLAD1		A_70_P016981	-0.508	0.00227	0.020825	NULL
				A_70_P008396	-0.374	0.00153	0.01914	CUL7		A_70_P004081	-0.508	0.00372	0.028427	LOC522540
				A_70_P009271	-0.374	0.00258	0.025877	PLEK		A_70_P051551	-0.508	0.00522	0.03544	CABIN1
				BL_OCA_X000589	-0.373	0.00043	0.009632	ACAT1		A_70_P012106	-0.507	1e-05	0.001017	ZFP106
				BL_OCA_F000773	-0.373	0.00064	0.011759	WBSCR22		A_70_P022161	-0.504	0.00206	0.019763	NOLC1
				A_70_P061851	-0.373	0.00138	0.017939	AFF1		A_70_P026901	-0.503	0.00397	0.029799	PLEKHB1
				BL_OCA_F000766	-0.372	3e-05	0.002218	Ppp1cc		A_70_P039061	-0.502	0.00769	0.04564	AARS
				A_70_P033271	-0.372	0.00172	0.020572	FGFR1OP2		A_70_P045651	-0.501	4e-05	0.00175	FAM178A
				A_70_P033461	-0.372	0.00236	0.024513	TCERG1		A_70_P034191	-0.501	6e-05	0.002338	NULL
				BL_OTH_F001586	-0.371	2e-05	0.00208	MED10		A_70_P069916	-0.501	0.0018	0.01813	LOC706913
				A_70_P042361	-0.371	3e-05	0.00221	PWP1		A_70_P058931	-0.5	3e-05	0.001629	GPX1
				BL_OCA_X000409	-0.371	6e-05	0.003677	UBE2B		A_70_P023836	-0.499	0.00236	0.021382	BTBD10
				BL_OTH_F000081	-0.371	0.00027	0.007657	IGFBP3		A_70_P048466	-0.498	0	0.000477	ZBTB11
				A_70_P069796	-0.371	0.0071	0.047215	ABCA1		BL_OCA_X000695	-0.498	0.00167	0.017213	CLTC
				A_70_P036026	-0.37	0	0.000767	ECM2		A_70_P036691	-0.497	0.00024	0.005544	SLC43A2
				A_70_P000266	-0.37	1e-05	0.00164	BTBD1		A_70_P058661	-0.496	0	0.000138	SH3BGRL3
				BL_OTH_F000550	-0.37	6e-05	0.003337	Dnajc8		BL_OCA_F000149	-0.496	3e-05	0.001534	CHCHD5
				A_70_P024961	-0.37	0.00074	0.012833	CHGA		BL_OTH_F000096	-0.495	4e-05	0.001883	MYOG
				A_70_P010646	-0.37	0.00077	0.013085	FBXO32		BL_OCA_F000037	-0.495	5e-05	0.002191	MARCKSL1
				BL_OCA_R000103	-0.37	0.00157	0.019461	PSPC1		A_70_P059941	-0.495	0.00091	0.012197	UQCR10
				BL_OCA_X000831	-0.37	0.00349	0.030747	ANP32E		A_70_P001041	-0.495	0.00111	0.013635	SLC7A2
				A_70_P037391	-0.369	0.00418	0.034039	PPP1R3C		A_70_P055086	-0.495	0.00114	0.013788	SATB1
				BL_OTH_F001460	-0.369	0.00517	0.038905	PABPN1		A_70_P027171	-0.494	0.00531	0.035863	CKAP5
				A_70_P019826	-0.368	7e-05	0.003838	INO80C		BL_OCA_X000682	-0.493	9e-05	0.002962	IMMT
				BL_OTH_F001463	-0.368	0.00011	0.004786	PARVA		BL_OTH_F000212	-0.492	1e-05	0.000682	RPS2
				A_70_P002506	-0.368	0.00123	0.01666	CCDC45		A_70_P036466	-0.492	0.00109	0.013518	DBNDD2
				A_70_P069321	-0.367	0.00022	0.006884	VGLL4		A_70_P018886	-0.492	0.00523	0.035498	NULL
				A_70_P008311	-0.367	0.00113	0.01591	ACBD4		BL_OCA_F000783	-0.49	3e-05	0.001646	HNRNPR
				BL_OTH_R000307	-0.367	0.00141	0.018215	PARG		A_70_P054711	-0.49	0.00084	0.011542	ORM1
				A_70_P047701	-0.366	0.00266	0.026299	BRWD1		A_70_P005071	-0.49	0.00245	0.021773	LPIN2
				A_70_P014866	-0.365	0.00013	0.005066	SMARCA1		BL_OTH_R000134	-0.49	0.00625	0.039769	CDC42EP1
				BL_OCA_X000193	-0.365	0.00191	0.021739	ADD3		A_70_P036026	-0.489	0	8.1e-05	ECM2
				A_70_P046316	-0.364	0.00013	0.005116	NULL		A_70_P001161	-0.489	1e-05	0.000962	LOC789061
				A_70_P020586	-0.364	0.00096	0.01459	SCAND1		BL_UN4_R000041	-0.488	0.00024	0.005528	NULL
				A_70_P018176	-0.364	0.00754	0.049251	LOC695756		BL_OCA_X000050	-0.488	0.00049	0.008426	NULL
				BL_OTH_F000595	-0.363	0.00028	0.007808	TXNDC5		A_70_P053061	-0.487	8e-05	0.002813	TRAPPC5
				BL_OCA_F000237	-0.363	0.00044	0.009643	R3HDM1		BL_OCA_R000157	-0.487	0.00113	0.013715	PHF20L1
				A_70_P002386	-0.362	4e-05	0.002669	HEATR2		A_70_P019381	-0.486	0.00211	0.019988	MPTX
				BL_OTH_F000955	-0.362	0.00036	0.008683	DENR		BL_OTH_F001786	-0.486	0.00263	0.022892	FOXO4
				A_70_P042536	-0.362	0.00213	0.023019	CCDC56		BL_OCA_F000510	-0.485	0.00012	0.003648	RPS11
				A_70_P055316	-0.361	0.00012	0.004888	EXOSC4		BL_OCA_X000327	-0.485	0.00057	0.009279	LOC100051326
				A_70_P032786	-0.361	0.00172	0.020572	SSR3		BL_OCA_R000042	-0.484	1e-05	0.000855	CHCHD5
				BL_OTH_R000274	-0.361	0.00633	0.04412	FAM115C		A_70_P040696	-0.484	0.00028	0.005979	NULL
				BL_OTH_F000937	-0.36	2e-05	0.00208	NULL		A_70_P036251	-0.483	0.00016	0.004322	FNDC1
				BL_OCA_X000267	-0.36	0.00013	0.005066	NME2		A_70_P068981	-0.483	0.00111	0.013652	CST6
				A_70_P044956	-0.36	0.00075	0.012931	FBXO40		A_70_P054551	-0.483	0.00186	0.018464	C19orf43
				BL_OTH_R000425	-0.36	0.00363	0.03149	SESN2		A_70_P053496	-0.482	0.00025	0.005591	DAAM1
				BL_OTH_F000715	-0.36	0.00411	0.033914	IPO11		A_70_P002471	-0.481	0.00043	0.00772	LANCL2
				A_70_P045646	-0.359	1e-05	0.001129	HEMK1		A_70_P001556	-0.481	0.00666	0.041417	MBP
				BL_UN4_F000173	-0.359	8e-05	0.004134	NULL		A_70_P039966	-0.48	0	0.0005	GADD45GIP1
				BL_OTH_F000065	-0.359	0.00089	0.01391	Tuba1c		BL_OCA_F000471	-0.48	8e-05	0.002813	RPL3
				BL_OCA_F000573	-0.359	0.00204	0.022379	MAP7		A_70_P054106	-0.48	0.00025	0.005594	USP32
				A_70_P003961	-0.359	0.0066	0.045243	ENPP5		BL_CTL_F000032	-0.479	0.0009	0.012037	RSPO1
				A_70_P021016	-0.358	0	0.000581	MRPL43		A_70_P056246	-0.479	0.0011	0.013581	PKNOX1
				A_70_P042791	-0.358	0.00028	0.00783	C6orf145		BL_UN4_R000009	-0.479	0.00415	0.030627	LOC90110
				A_70_P005896	-0.357	0.00056	0.010937	MRPS26		BL_OTH_F001221	-0.478	0.00011	0.003325	TIMP1
				A_70_P000011	-0.357	0.0015	0.018856	C9orf21		A_70_P028836	-0.478	0.0002	0.005068	TERF2
				BL_OCA_X000697	-0.357	0.00185	0.021536	COX5A		BL_OCA_F000222	-0.477	1e-05	0.000962	API5L1
				A_70_P053451	-0.357	0.00219	0.023436	FAM35A		A_70_P005911	-0.477	0.002	0.019417	COPB2
				A_70_P057831	-0.357	0.0032	0.029343	NUP205		A_70_P059366	-0.476	9e-05	0.002973	DUSP14
				BL_OCA_F000853	-0.356	2e-05	0.00208	GALNT11		A_70_P059406	-0.476	0.00023	0.005419	PNRC2
				A_70_P043046	-0.356	0.00103	0.015156	RABL2A		A_70_P046666	-0.475	3e-05	0.001465	EEF1A2
				A_70_P004676	-0.356	0.00155	0.019296	MYADM		A_70_P022356	-0.475	0.0001	0.003098	RING1
				A_70_P055576	-0.356	0.00163	0.019994	ZNF41		A_70_P045946	-0.475	0.00762	0.045372	CDCA7L
				A_70_P018416	-0.356	0.00588	0.042133	MSN		A_70_P004526	-0.473	0.0006	0.009571	CDC5L
				BL_OTH_F000544	-0.355	9e-05	0.004386	NAMPT		A_70_P064271	-0.473	0.0054	0.036207	CAST
				A_70_P047296	-0.355	0.00018	0.005987	NUDT5		A_70_P067691	-0.473	0.00562	0.036984	KLF10
				BL_OTH_R000439	-0.355	0.0002	0.006518	PPIH		A_70_P031436	-0.472	0.0007	0.010492	H1F0
				A_70_P070746	-0.355	0.00033	0.008409	NULL		A_70_P030701	-0.472	0.00314	0.025502	Nes
				A_70_P010816	-0.355	0.00172	0.020572	LOC100154457		BL_UN3_R000020	-0.472	0.00881	0.049628	AUTS2
				BL_OTH_F000849	-0.355	0.00218	0.023402	XPC		BL_OCA_F000022	-0.471	0.00081	0.01137	PFN1
				A_70_P045786	-0.355	0.00322	0.029354	SNX13		A_70_P051186	-0.471	0.00242	0.021648	MSTN
				BL_OCA_F000805	-0.354	0.0002	0.006511	IPO5		BL_OTH_F001308	-0.47	2e-05	0.001327	MT3
				A_70_P029596	-0.354	0.0008	0.013313	ITGA5		BL_OCA_F000367	-0.47	0.00025	0.005644	MIA3
				BL_OTH_F000735	-0.353	9e-05	0.004402	FAM100B		BL_OTH_F001251	-0.47	0.00035	0.00693	CD3E
				A_70_P060396	-0.353	0.00051	0.010428	OGDH		A_70_P004681	-0.47	0.00048	0.008294	NDUFA13
				BL_UN3_R000027	-0.353	0.00054	0.010787	ZFP82		A_70_P024716	-0.469	7e-05	0.002605	LARS
				A_70_P037771	-0.353	0.00189	0.021739	CDC73		A_70_P010076	-0.469	0.00016	0.004337	MAP4
				BL_OCA_X000473	-0.353	0.00601	0.04276	TMOD1		A_70_P056946	-0.469	0.00242	0.021682	SDR39U1
				BL_OCA_X000397	-0.353	0.00608	0.042903	NDUFB9		A_70_P055931	-0.468	7e-05	0.002589	NULL
				A_70_P039006	-0.352	0.00033	0.008425	ATE1		A_70_P032196	-0.468	0.00152	0.016252	PDZD11
				A_70_P057586	-0.352	0.00362	0.031463	PNN		A_70_P065086	-0.468	0.00221	0.020597	C19orf35
				BL_OTH_F000709	-0.351	1e-05	0.001343	FASN		A_70_P029696	-0.468	0.00775	0.045818	FAM129B
				BL_OCA_X000893	-0.351	2e-05	0.001792	NUP88		BL_OTH_R000562	-0.467	0	0.000466	GNB2L1
				BL_OCA_X000497	-0.351	0.00017	0.005815	CKAP4		A_70_P022871	-0.467	1e-05	0.000992	C12orf76
				BL_OTH_R000135	-0.351	0.00148	0.018723	GTPBP10		A_70_P038941	-0.467	0.0001	0.003118	ARHGEF3
				BL_OCA_X000148	-0.351	0.00562	0.040849	PCDH18		BL_OCA_X000405	-0.467	0.00073	0.010602	EIF3F
				A_70_P025616	-0.351	0.0065	0.044864	LOC784171		A_70_P018531	-0.465	0.00383	0.029046	COX8B
				BL_OTH_F000384	-0.35	8e-05	0.004134	MEAF6		A_70_P037421	-0.464	1e-05	0.00086	NDUFB7
				BL_OCA_F000744	-0.35	0.00036	0.008683	B3GNT1		BL_OTH_F001215	-0.464	4e-05	0.001676	ACVR2A
				BL_OTH_F000926	-0.35	0.00062	0.011646	EGLN1		A_70_P039316	-0.463	0.00106	0.01324	MIF
				A_70_P009671	-0.35	0.00076	0.013033	LOC515358		BL_OCA_X000164	-0.462	0.00038	0.007189	COX7A1
				A_70_P065281	-0.35	0.00098	0.01471	GZMH		A_70_P048426	-0.462	0.00092	0.012294	STIM2
				A_70_P039631	-0.35	0.00665	0.045523	MC2R		A_70_P052276	-0.462	0.00188	0.018524	STAU1
				BL_OTH_F000774	-0.349	0.00023	0.007013	TCEA1P2		BL_UN3_F000012	-0.462	0.00536	0.036068	MGC165939
				BL_OTH_F000530	-0.349	0.00113	0.01591	KIAA2013		A_70_P049891	-0.462	0.0057	0.037192	NULL
				A_70_P021461	-0.349	0.00132	0.017391	LOC788201		BL_UN3_R000077	-0.462	0.00799	0.046825	Zfp518b
				A_70_P041506	-0.349	0.00484	0.037483	FASN		A_70_P020941	-0.461	7e-05	0.002516	LAMB1
				A_70_P064476	-0.349	0.00671	0.04582	RBBP5		A_70_P051481	-0.461	0.00205	0.019697	CHPF2
				BL_OCA_R000285	-0.348	0	0.000334	SEC24C		BL_OCA_F000652	-0.46	0.00061	0.009687	NAP1L1
				A_70_P064616	-0.348	3e-05	0.002218	CSTF3		BL_OCA_X000468	-0.46	0.00085	0.011609	CDC42
				BL_OCA_F000080	-0.348	0.00237	0.024541	SF3B1		A_70_P064206	-0.459	0	6.4e-05	GCFC
				A_70_P006071	-0.348	0.00351	0.030837	PLN		BL_OTH_F000025	-0.459	0.00028	0.005939	CASP3
				A_70_P006596	-0.348	0.00582	0.041858	HSPA12A		A_70_P014066	-0.459	0.00041	0.007601	RMND5A
				A_70_P005911	-0.348	0.00699	0.046888	COPB2		A_70_P029561	-0.459	0.00104	0.013104	C18orf10
				BL_OCA_R000011	-0.347	0.00058	0.011227	TMC4		A_70_P038041	-0.459	0.00305	0.025057	HP
				A_70_P056246	-0.347	0.00446	0.035366	PKNOX1		A_70_P025381	-0.458	0.00565	0.037043	NULL
				BL_UN4_R000171	-0.346	1e-05	0.001062	PSMD9		A_70_P020841	-0.457	0.00018	0.004697	MYH9
				BL_OTH_F000813	-0.346	0.00063	0.011737	GGA3		A_70_P033921	-0.457	0.00834	0.048021	NULL
				BL_OCA_F000510	-0.346	0.00092	0.014284	RPS11		BL_OTH_F000797	-0.456	3e-05	0.001467	Khsrp
				BL_OTH_F000444	-0.346	0.00104	0.015323	ADK		BL_OCA_F000031	-0.456	9e-05	0.002962	RPL18
				BL_OCA_F000394	-0.346	0.00121	0.016542	HNRPDL		A_70_P049721	-0.456	0.00039	0.007265	fliP
				BL_OTH_F000590	-0.346	0.00209	0.022688	MAPRE1		A_70_P028186	-0.456	0.00241	0.021594	FAM73B
				A_70_P062431	-0.346	0.00519	0.03899	LOC514233		A_70_P004666	-0.455	0.00285	0.024211	ITPR1
				BL_OCA_X000233	-0.346	0.00583	0.041858	UTP6		A_70_P024981	-0.454	0.00011	0.003324	THUMPD1
				A_70_P062491	-0.345	2e-05	0.001809	MORN4		BL_OCA_F000162	-0.454	0.00084	0.011588	LRRC17
				A_70_P017861	-0.345	3e-05	0.002188	MRPL11		BL_OTH_F001757	-0.453	0.00054	0.008879	NULL
				A_70_P034371	-0.345	0.00043	0.009604	MED13L		A_70_P007071	-0.453	0.00185	0.018438	RGL1
				A_70_P066966	-0.345	0.00114	0.01591	PPHLN1		A_70_P070116	-0.453	0.00225	0.020825	NULL
				BL_OCA_F000808	-0.344	0.00015	0.005628	TMEM41B		BL_OCA_X000086	-0.452	0.00067	0.010177	DCTN4
				A_70_P020111	-0.344	0.00046	0.009886	BRPF3		BL_OCA_F000628	-0.452	0.00154	0.016461	TM9SF3
				A_70_P047281	-0.344	0.00051	0.010428	LSM10		BL_OCA_F000375	-0.452	0.00202	0.019528	SPTLC2
				A_70_P040261	-0.344	0.00192	0.021799	CPNE1		A_70_P055536	-0.452	0.00691	0.042364	Nat6
				A_70_P059266	-0.344	0.00363	0.03149	AUP1		A_70_P064626	-0.451	0.00041	0.007573	CLCN3
				BL_OCA_F000515	-0.343	2e-05	0.001907	RNF220		A_70_P022571	-0.451	0.0026	0.022716	ALDH16A1
				BL_OTH_F000816	-0.343	0.0003	0.008106	ZGPAT		A_70_P048511	-0.45	0.00572	0.037284	PRAP1
				BL_OCA_F000563	-0.343	0.00082	0.013447	RTN3		BL_OTH_F001649	-0.449	0.00042	0.007641	MGC134282
				BL_OCA_F000601	-0.342	0.00013	0.005119	LAMC1		A_70_P020656	-0.448	0.00173	0.01759	OGDH
				A_70_P062766	-0.342	0.00033	0.008434	MTCH2		BL_OCA_R000228	-0.446	1e-05	0.00068	GNB2L1
				A_70_P031456	-0.342	0.00084	0.01361	ITGA6		A_70_P061646	-0.446	0.00215	0.020251	FILIP1L
				A_70_P067036	-0.341	0.00011	0.004783	NME3		BL_OCA_X000125	-0.446	0.00418	0.030627	LOC696339
				BL_OTH_R000593	-0.341	0.00011	0.004851	SGPL1		A_70_P006326	-0.445	0.00058	0.009299	MEOX1
				A_70_P022426	-0.341	0.0006	0.011402	C17orf85		A_70_P035621	-0.445	0.00414	0.030625	CRIP1
				A_70_P015971	-0.341	0.00075	0.012931	MARCKSL1		A_70_P033601	-0.445	0.00746	0.044799	NCAPD3
				A_70_P038211	-0.341	0.00118	0.016245	FAM114A1		BL_OTH_F001684	-0.444	0.00095	0.012401	PRR15L
				A_70_P007251	-0.341	0.0031	0.028903	WDR34		BL_OCA_F000479	-0.444	0.00397	0.029799	RPL4
				BL_OCA_F000468	-0.341	0.00569	0.041192	YWHAZ		A_70_P031386	-0.443	4e-05	0.00175	NULL
				BL_OCA_X000210	-0.34	7e-05	0.003838	NULL		BL_OCA_R000054	-0.443	0.00011	0.003384	CHCHD5
				A_70_P067256	-0.34	0.00027	0.007644	NDUFA7		BL_UN3_F000034	-0.443	0.00028	0.005939	HERC1
				BL_OTH_F000615	-0.34	0.00129	0.017122	MAPRE2		A_70_P055301	-0.443	0.0003	0.006139	AZIN1
				A_70_P016881	-0.34	0.0061	0.042997	COL4A3		BL_OCA_X000455	-0.443	0.00052	0.008695	DHX9
				BL_OTH_F001530	-0.339	0.00026	0.007517	AHCYL2		A_70_P033811	-0.443	0.00807	0.046987	NULL
				A_70_P025561	-0.339	0.00039	0.009208	RIF1		BL_OCA_F000109	-0.442	0.00026	0.005735	SLC29A1
				A_70_P062311	-0.339	0.00057	0.011047	AVEN		A_70_P021491	-0.442	0.00027	0.005786	C1QTNF6
				BL_OTH_F000339	-0.339	0.00106	0.015337	CLCN7		BL_OCA_F000239	-0.442	0.0009	0.012037	ACTC1
				A_70_P000106	-0.339	0.00164	0.020074	ORC5L		A_70_P027971	-0.442	0.00322	0.025879	PRRX1
				A_70_P022516	-0.339	0.00171	0.020511	NBN		A_70_P071346	-0.441	7e-05	0.002611	TRAPPC2L
				A_70_P015041	-0.339	0.00249	0.025259	PRPF40B		BL_OTH_F000967	-0.441	0.00128	0.014712	SERPINA5
				A_70_P004281	-0.339	0.00448	0.035471	SPATA7		BL_OCA_F000123	-0.44	0.00025	0.005666	AKAP11
				A_70_P009656	-0.338	0.00012	0.004993	SOX4		A_70_P017481	-0.44	0.00028	0.005939	EFTUD2
				A_70_P020386	-0.338	0.00048	0.01023	PPAP2A		A_70_P025121	-0.44	0.00208	0.019838	PLA2G2A
				BL_OTH_F000721	-0.338	0.00311	0.028911	RALB		A_70_P064721	-0.44	0.00254	0.022371	TCEANC2
				A_70_P009736	-0.338	0.00387	0.032673	LOC459901		A_70_P056391	-0.439	8e-05	0.002813	LOC615793
				A_70_P006791	-0.338	0.00434	0.034823	CCL5		A_70_P060856	-0.438	0.00021	0.005179	EZH1
				A_70_P053216	-0.337	0.00017	0.005917	CDC40		A_70_P062131	-0.438	0.00025	0.005666	OPA1
				A_70_P014831	-0.337	0.00275	0.026821	LOC703099		BL_OTH_F001278	-0.438	0.00047	0.008206	LOC443542
				A_70_P019841	-0.336	1e-05	0.001137	TBC1D1		A_70_P021621	-0.438	0.0012	0.014165	GPR180
				BL_OCA_R000158	-0.336	0.00074	0.012855	GLUD1		BL_OTH_F000396	-0.438	0.00215	0.020288	COL18A1
				A_70_P019866	-0.336	0.00084	0.013593	DTNA		BL_OTH_F001178	-0.437	9e-05	0.002838	HLA-A
				A_70_P008711	-0.336	0.00085	0.013645	IL1RAP		BL_OCA_R000190	-0.436	0.00136	0.015159	FAM65A
				BL_UN4_R000158	-0.335	0.00017	0.005869	TFF3		BL_OTH_F001695	-0.435	0.00033	0.006542	SLC12A2
				A_70_P017986	-0.335	0.00077	0.013092	DENND4A		BL_OCA_F000504	-0.435	0.00093	0.012335	RPS12
				A_70_P069546	-0.334	7e-05	0.003803	LOC703471		BL_OTH_F000691	-0.434	0.00033	0.006621	VPS25
				BL_OCA_F000415	-0.334	0.0001	0.004645	EIF2B4		A_70_P029541	-0.434	0.00065	0.010013	TRMT2A
				A_70_P020536	-0.334	0.00046	0.009917	FKBP11		A_70_P070711	-0.434	0.00079	0.011184	DSE
				BL_OTH_F000027	-0.334	0.00067	0.012078	CAPN1		BL_OCA_F000019	-0.433	0	8.6e-05	BNIP3L
				A_70_P040801	-0.334	0.00153	0.01913	ZNF294		A_70_P027226	-0.433	0.00117	0.013985	TAGLN3
				BL_OCA_F000367	-0.334	0.00165	0.020146	MIA3		A_70_P036606	-0.433	0.00333	0.026476	RHOB
				BL_UN4_F000178	-0.334	0.00193	0.021818	SUV420H1		A_70_P000301	-0.433	0.00342	0.026874	RHOB
				BL_OTH_F001499	-0.334	0.00375	0.032157	LOC615250		BL_OTH_F000056	-0.432	0.00336	0.026548	HIF1A
				A_70_P044586	-0.334	0.00502	0.038127	RSL1D1		A_70_P056306	-0.432	0.00549	0.036577	CYB561
				BL_OTH_F001292	-0.334	0.00654	0.044942	ATP7B		BL_OTH_F000878	-0.432	0.00671	0.041522	GBP1
				BL_OTH_F001066	-0.333	1e-05	0.001678	PMPCB		A_70_P025421	-0.432	0.00706	0.042949	XIST
				A_70_P063461	-0.333	0.00018	0.006006	NVL		A_70_P027061	-0.431	2e-05	0.001136	ZC4H2
				A_70_P013706	-0.333	0.00031	0.008208	PGLS		A_70_P051706	-0.431	0.00111	0.013635	ARHGAP25
				BL_OCA_X000431	-0.333	0.00054	0.010787	LARP1		A_70_P069236	-0.431	0.00413	0.030577	CRCT1
				BL_OTH_F001201	-0.333	0.00282	0.027165	GRINA		A_70_P067491	-0.43	4e-05	0.001797	RHOC
				BL_OTH_F000545	-0.333	0.00489	0.037713	COL5A1		A_70_P053001	-0.43	0.00087	0.011817	SUV420H1
				BL_OCA_F000460	-0.332	0.0001	0.004645	GOT2		A_70_P023036	-0.43	0.00227	0.020825	GSTM1
				BL_OCA_F000660	-0.332	0.00016	0.005657	DSTN		A_70_P056631	-0.43	0.0045	0.032022	RBM16
				A_70_P062731	-0.332	0.00016	0.005696	ACTR5		A_70_P033701	-0.429	0	5.2e-05	BNIP3L
				A_70_P024981	-0.332	0.00063	0.01168	THUMPD1		A_70_P022361	-0.429	2e-05	0.001085	NULL
				BL_OCA_F000714	-0.332	0.00385	0.032649	NID1		BL_OCA_F000188	-0.429	0.00036	0.007045	Rpl12
				A_70_P020311	-0.331	3e-05	0.00236	ASPH		A_70_P059551	-0.429	0.0006	0.009502	PPDPF
				A_70_P005386	-0.331	0.00031	0.008208	RGL1		BL_OCA_F000507	-0.429	0.00185	0.018432	Rpl23a
				BL_OTH_F000216	-0.331	0.00103	0.015157	VAPB		A_70_P011991	-0.429	0.00544	0.036359	Arl13b
				A_70_P044576	-0.331	0.0016	0.019676	C9orf102		BL_OCA_F000335	-0.428	1e-05	0.000887	GTF2I
				A_70_P064206	-0.33	1e-05	0.001054	GCFC		BL_UN4_R000158	-0.428	6e-05	0.002319	TFF3
				BL_OTH_F000678	-0.33	3e-05	0.002218	SGTA		BL_OTH_F001155	-0.428	7e-05	0.002477	PPP1R12A
				A_70_P033086	-0.33	0.00142	0.018266	ALDH9A1		A_70_P036321	-0.428	0.00042	0.007689	EPRS
				A_70_P006016	-0.33	0.00166	0.020195	CAT		A_70_P067581	-0.428	0.0012	0.014142	SAA1
				A_70_P020221	-0.33	0.00692	0.046544	NENF		A_70_P063551	-0.428	0.00258	0.022599	ABCC4
				A_70_P032496	-0.329	0.00151	0.019012	YTHDC1		A_70_P069426	-0.428	0.00342	0.026874	PTK9
				A_70_P000801	-0.329	0.00633	0.04412	NULL		A_70_P033181	-0.427	4e-05	0.001656	PRPF4B
				A_70_P002131	-0.329	0.00715	0.047479	GBE1		A_70_P013706	-0.427	0.00011	0.00332	PGLS
				BL_OCA_X000776	-0.328	1e-05	0.001641	FANCG		BL_OCA_F000620	-0.427	0.00015	0.004105	DHX9
				A_70_P059336	-0.328	0.00026	0.007534	POLR1D		BL_OTH_R000255	-0.427	0.00384	0.029094	MESDC2
				A_70_P064391	-0.328	0.00037	0.008911	RAB30		A_70_P061921	-0.426	0	0.000217	ENSA
				A_70_P022461	-0.328	0.0004	0.009221	PDE7A		A_70_P032401	-0.426	6e-05	0.002191	Ost4
				A_70_P006096	-0.328	0.0008	0.013265	HERPUD2		BL_OCA_X000723	-0.426	0.0001	0.003044	ZC3H11A
				A_70_P052096	-0.328	0.00594	0.042389	DCTPP1		BL_UN3_F000011	-0.426	0.00022	0.005275	ABCC9
				A_70_P028911	-0.328	0.00608	0.042918	SASH3		BL_OTH_F001431	-0.426	0.00103	0.013101	LEP
				BL_OCA_X000758	-0.327	0.00135	0.017632	STRBP		BL_OTH_F000350	-0.426	0.00317	0.025606	USP48
				A_70_P046271	-0.326	3e-05	0.002214	SF3B3		BL_OTH_F000039	-0.426	0.00335	0.026548	BAX
				A_70_P062681	-0.326	0.00105	0.015323	LAMA5		A_70_P031446	-0.426	0.00398	0.029799	OXA1L
				A_70_P024991	-0.325	0.00033	0.008399	STK38L		BL_OTH_F000724	-0.425	0.00013	0.003711	UBL4A
				A_70_P058441	-0.325	0.00061	0.011433	LOC515042		BL_OCA_F000172	-0.425	0.00102	0.012945	ATXN2
				A_70_P013956	-0.325	0.00084	0.01361	TMEM42		A_70_P007571	-0.425	0.00112	0.013671	G3BP2
				BL_OCA_X000671	-0.325	0.00095	0.014479	VHL		A_70_P007751	-0.424	1e-05	0.00092	NUP210
				A_70_P057456	-0.325	0.00144	0.018366	SEPT8		A_70_P053561	-0.424	0.00881	0.049628	ZNF623
				BL_OCA_X000810	-0.324	8e-05	0.004079	MINA		BL_OCA_R000176	-0.423	0.00067	0.010177	RB1CC1
				A_70_P005966	-0.324	0.00208	0.022633	PPP1CA		A_70_P047511	-0.422	0.00223	0.020702	MYO9B
				A_70_P038426	-0.324	0.0028	0.02709	KDELR3		A_70_P024156	-0.421	0	0.000207	PER2
				A_70_P040456	-0.324	0.00355	0.031051	ICA1		A_70_P042656	-0.421	0.00035	0.006851	POLG
				A_70_P054011	-0.324	0.00432	0.034754	RALA		A_70_P066696	-0.421	0.00038	0.007258	TCF7L1
				A_70_P057886	-0.323	5e-05	0.003238	TARS2		BL_CTL_F000006	-0.421	0.00444	0.031734	BAX
				BL_OCA_F000123	-0.323	0.00122	0.016597	AKAP11		BL_OTH_F001642	-0.421	0.00482	0.033594	NQO1
				A_70_P038731	-0.323	0.00202	0.022362	TPP2		A_70_P034701	-0.42	0.00096	0.012452	NFYC
				BL_OTH_F001029	-0.323	0.00486	0.037569	LGALS8		BL_OCA_R000255	-0.42	0.00421	0.03067	LOC472310
				BL_OTH_F001783	-0.322	0.0006	0.01141	LOC618766		A_70_P056516	-0.419	5e-05	0.002019	POLR1B
				A_70_P054146	-0.322	0.00096	0.014594	KIAA0892		A_70_P018316	-0.419	0.00064	0.009936	RPS21
				A_70_P036356	-0.322	0.0032	0.029343	PGAP3		A_70_P046971	-0.419	0.00285	0.024211	NR3C1
				A_70_P066851	-0.322	0.00394	0.032902	LOC787171		A_70_P018416	-0.418	0.00595	0.038318	MSN
				A_70_P042516	-0.321	0.00091	0.014193	TGOLN2		BL_OCA_F000601	-0.417	9e-05	0.002813	LAMC1
				A_70_P070601	-0.321	0.0033	0.029793	PGM1		BL_OCA_F000595	-0.417	0.00025	0.005628	RPS10
				BL_OTH_F001470	-0.321	0.00357	0.031187	TIMP2		A_70_P014491	-0.417	0.00036	0.007022	TMC4
				A_70_P063221	-0.321	0.00582	0.041858	NULL		A_70_P035996	-0.417	0.00418	0.030627	VEGFB
				A_70_P028551	-0.321	0.00593	0.042337	CTU1		A_70_P055576	-0.416	0.00175	0.01773	ZNF41
				BL_OCA_F000539	-0.32	8e-05	0.004136	Tuba1b		A_70_P065336	-0.416	0.00283	0.024122	PTPRCAP
				BL_OTH_F000621	-0.32	0.00042	0.009355	DAXX		BL_OTH_R000117	-0.416	0.00467	0.032817	SRR
				BL_OTH_F000742	-0.32	0.0005	0.010428	EXOC7		BL_OTH_R000279	-0.416	0.00696	0.042563	WDR77
				A_70_P054411	-0.32	0.00054	0.010787	CSNK2A1		A_70_P047186	-0.415	0.00018	0.00466	IL6ST
				BL_OCA_F000235	-0.32	0.00081	0.013394	R3HDM1		A_70_P036161	-0.415	0.00335	0.026548	AK1
				A_70_P014491	-0.32	0.00107	0.015368	TMC4		A_70_P045686	-0.415	0.00462	0.032635	YARS
				BL_OTH_F001562	-0.32	0.00464	0.036291	CLEC14A		A_70_P031791	-0.415	0.00578	0.037591	PCM1
				BL_OCA_F000675	-0.319	0.00017	0.005789	KHDRBS1		BL_OCA_F000495	-0.414	2e-05	0.001136	RPL7A
				BL_OCA_X000889	-0.319	0.00034	0.008534	SENP6		A_70_P068361	-0.414	0.00292	0.024528	HP1BP3
				A_70_P024831	-0.319	0.00056	0.011047	MOBKL1B		A_70_P014286	-0.414	0.00681	0.041951	ZNF234
				BL_OCA_F000574	-0.319	0.00099	0.01479	C1orf43		A_70_P000266	-0.413	3e-05	0.001487	BTBD1
				A_70_P052136	-0.319	0.00105	0.015337	LOC479237		BL_OCA_X000681	-0.413	5e-05	0.001949	LOC713700
				A_70_P054241	-0.319	0.00187	0.021674	GRSF1		A_70_P018286	-0.413	9e-05	0.002933	PPME1
				A_70_P064036	-0.319	0.00384	0.032636	NULL		A_70_P019776	-0.413	0.00115	0.013845	GTF3C1
				BL_UN3_F000038	-0.319	0.00613	0.043146	CIAO1		A_70_P051191	-0.413	0.00292	0.024528	MLN
				A_70_P033476	-0.318	0.00026	0.007517	NHP2		BL_UN3_F000067	-0.413	0.00298	0.024779	ST13
				A_70_P069731	-0.318	0.00038	0.009035	SUB1		BL_OTH_F001599	-0.413	0.00542	0.036293	ETHE1
				BL_OTH_F000714	-0.318	0.00041	0.009289	CD46		A_70_P017666	-0.412	5e-05	0.002184	BID
				A_70_P033091	-0.318	0.00517	0.038905	MCM2		A_70_P069061	-0.412	0.00063	0.009828	ARL2
				A_70_P058076	-0.318	0.00567	0.041137	CCDC34		A_70_P021076	-0.411	0	0.000173	SUCLG1
				BL_OTH_F000651	-0.317	0.00017	0.005789	HPCAL1		BL_OTH_F001491	-0.41	0.00561	0.03695	FIS1
				BL_OTH_F000465	-0.317	0.0006	0.011415	ZMYND11		BL_UN3_R000051	-0.409	0.00045	0.007999	SGCB
				A_70_P056056	-0.317	0.00078	0.01317	NULL		BL_OCA_X000287	-0.409	0.00123	0.014392	ATP6V1F
				BL_OCA_F000607	-0.317	0.00098	0.01471	RPL23		BL_CTL_F000055	-0.409	0.00437	0.031468	TCF21
				A_70_P062906	-0.317	0.00202	0.022362	Pum2		A_70_P066246	-0.409	0.00828	0.047833	MGC139367
				BL_OTH_F000277	-0.317	0.0034	0.03031	GRPEL1		BL_OCA_F000028	-0.408	0.00203	0.019581	RPS18
				A_70_P031596	-0.317	0.00665	0.045523	NULL		BL_OTH_F000912	-0.408	0.00423	0.03074	WBP11
				A_70_P037796	-0.316	4e-05	0.002651	PDZD8		A_70_P008806	-0.407	0.00644	0.040561	SREBF2
				A_70_P053086	-0.316	0.00081	0.013327	CDC42SE1		A_70_P023751	-0.406	0.00074	0.01072	LARGE
				BL_OCA_F000776	-0.316	0.00129	0.017142	PBX3		A_70_P008411	-0.406	0.00203	0.019582	FAM63A
				A_70_P010731	-0.316	0.0017	0.020439	VCP		A_70_P036361	-0.406	0.00689	0.042309	CD1E
				BL_OTH_F001703	-0.316	0.00321	0.029347	RNASEH2C		BL_OCA_F000432	-0.405	1e-05	0.000651	DHX36
				BL_OTH_F000274	-0.316	0.00358	0.031224	LRP1		A_70_P026656	-0.405	0.00216	0.020354	NULL
				BL_OTH_F000571	-0.315	0.00033	0.008434	AZIN1		A_70_P030736	-0.404	5e-05	0.001963	GPX7
				A_70_P050766	-0.315	0.00058	0.011145	CUL4A		BL_OCA_F000369	-0.404	0.0045	0.032022	C18orf10
				BL_OCA_F000826	-0.315	0.00063	0.01166	TXNRD1		A_70_P057736	-0.403	0.00026	0.005693	AEBP2
				A_70_P067191	-0.315	0.00535	0.039742	USP14		BL_OCA_F000363	-0.403	0.00075	0.010814	VMA21
				A_70_P036141	-0.314	0.00015	0.005438	PSMB7		A_70_P041031	-0.403	0.00121	0.014165	MED24
				BL_UN4_F000180	-0.314	0.00085	0.013616	EIF4B		BL_OTH_F001762	-0.403	0.00167	0.017177	HERC4
				A_70_P018211	-0.314	0.00202	0.022352	COX8A		A_70_P051711	-0.403	0.00264	0.022923	NUDT4
				BL_OTH_F001025	-0.314	0.00207	0.022633	PSMB7		A_70_P048061	-0.403	0.0057	0.037168	PLCB3
				BL_OTH_R000520	-0.314	0.00243	0.025009	MERTK		A_70_P039411	-0.403	0.00628	0.039865	ALDOB
				BL_OCA_F000763	-0.314	0.00279	0.02706	FAM114A1		A_70_P042411	-0.402	0.0003	0.006188	BAHD1
				A_70_P047696	-0.314	0.00714	0.047449	XYLT1		BL_OTH_F000288	-0.402	0.00323	0.025927	CDKN1A
				A_70_P023151	-0.313	0.00045	0.009796	COPG2		A_70_P036011	-0.401	7e-05	0.002441	ADAM12
				A_70_P012931	-0.313	0.00051	0.010428	CCDC64B		A_70_P062591	-0.401	0.00029	0.006088	RBL2
				A_70_P046741	-0.313	0.0019	0.021739	TSEN15		A_70_P012851	-0.401	0.00423	0.03074	GSDMA
				A_70_P037026	-0.313	0.00192	0.021799	NCOR1		BL_OCA_F000078	-0.401	0.00764	0.045436	SYTL2
				BL_OCA_F000445	-0.313	0.00292	0.027688	STRADB		BL_OTH_F001248	-0.401	0.00802	0.046903	CPT1A
				A_70_P070876	-0.313	0.00295	0.027896	KCTD6		A_70_P032721	-0.401	0.00802	0.046903	COX17
				A_70_P017621	-0.313	0.0033	0.029793	PPIL4		BL_OTH_F000651	-0.4	7e-05	0.002548	HPCAL1
				BL_OTH_F001624	-0.313	0.00347	0.030624	LOC478553		BL_OTH_F000836	-0.399	3e-05	0.001585	LYPLA1
				A_70_P032471	-0.312	8e-05	0.00406	GIT1		BL_CTL_F000088	-0.399	0.00011	0.003292	ACVR2A
				BL_OCA_F000358	-0.312	0.00052	0.010617	P4HA2		BL_OCA_F000093	-0.399	0.00166	0.017145	APC
				BL_OCA_X000348	-0.312	0.00311	0.028911	MDM2		A_70_P024556	-0.399	0.00469	0.03291	HRASLS
				BL_OTH_R000501	-0.311	0.00017	0.00582	HTRA2		A_70_P040876	-0.399	0.00565	0.037043	MLEC
				BL_OCA_F000423	-0.311	0.00029	0.007931	MOCS2		A_70_P030656	-0.399	0.00585	0.037901	ACAP3
				BL_OCA_F000316	-0.311	0.00107	0.015368	ANXA2		A_70_P013146	-0.398	0.00525	0.03555	FAM189B
				A_70_P055931	-0.311	0.00123	0.016683	NULL		A_70_P017076	-0.398	0.00701	0.042772	ACADM
				A_70_P046631	-0.311	0.00316	0.029112	STT3A		A_70_P040896	-0.397	6e-05	0.002408	SLAIN2
				BL_OCA_F000122	-0.311	0.00768	0.04979	ERVK6		A_70_P002641	-0.397	0.00258	0.022599	RIOK1
				A_70_P041941	-0.31	8e-05	0.00406	KIAA0494		BL_OCA_F000709	-0.396	2e-05	0.001136	ATXN10
				A_70_P042071	-0.31	0.00034	0.008585	SS18L2		A_70_P031086	-0.396	0.00161	0.016811	RPS29
				A_70_P065931	-0.31	0.00076	0.013033	NDST2		A_70_P065731	-0.395	3e-05	0.001627	KIAA1462
				A_70_P052131	-0.31	0.00305	0.028628	STT3A		BL_OCA_R000011	-0.395	0.00083	0.01152	TMC4
				A_70_P063906	-0.31	0.00395	0.03293	SLAMF7		BL_UN4_F000143	-0.395	0.00232	0.021144	PDS5A
				A_70_P002536	-0.31	0.00486	0.037569	LOC788125		A_70_P031181	-0.395	0.00237	0.021394	NULL
				BL_OTH_F000877	-0.31	0.00505	0.038325	KIF21A		A_70_P053046	-0.394	4e-05	0.001802	PAPD4
				A_70_P013686	-0.309	0.0004	0.009287	PSMB5		BL_OCA_F000146	-0.394	7e-05	0.002611	ZNF624
				A_70_P012861	-0.309	0.00095	0.014486	RPLP2		BL_OTH_F001192	-0.394	0.00055	0.008975	DCN
				A_70_P055571	-0.309	0.00183	0.021401	FAM96B		BL_OTH_R000143	-0.394	0.00505	0.034576	CTU2
				BL_OTH_F000491	-0.309	0.00404	0.03355	BTBD2		A_70_P042721	-0.394	0.00511	0.034804	NUP188
				BL_OTH_F001762	-0.309	0.0041	0.033859	HERC4		BL_OCA_F000323	-0.394	0.0056	0.036919	SDC4
				A_70_P017896	-0.308	0.00013	0.005102	SRA1		A_70_P064166	-0.393	0.00026	0.005735	SPATA13
				BL_OCA_F000474	-0.308	0.00026	0.007517	ARPP19		BL_OCA_F000007	-0.393	0.00181	0.01815	RPS23
				A_70_P034946	-0.308	0.00062	0.011644	CDAN1		A_70_P015251	-0.393	0.0046	0.032548	NULL
				A_70_P059526	-0.308	0.00092	0.014284	FKBP10		A_70_P008251	-0.393	0.00674	0.041605	EGLN3
				A_70_P035161	-0.308	0.00151	0.018991	MTM1		A_70_P003166	-0.392	0.00237	0.021426	COX5B
				A_70_P014296	-0.308	0.00207	0.022633	KIRREL		BL_OCA_X000618	-0.391	6e-05	0.002191	RBM5
				A_70_P008936	-0.307	0.00129	0.017122	CLCN3		A_70_P011671	-0.391	0.00043	0.00772	NBR1
				BL_OTH_F000642	-0.307	0.00325	0.029523	SH3GL1		A_70_P070966	-0.391	0.00446	0.03188	GLRX5
				A_70_P052381	-0.307	0.00761	0.049522	MAPK11		A_70_P035026	-0.391	0.00589	0.038063	LRRC28
				BL_OCA_X000380	-0.306	0.00019	0.006222	PRDX4		A_70_P033721	-0.39	0.00027	0.005846	PDIA3
				BL_OCA_F000509	-0.306	0.00093	0.014358	RPS15A		A_70_P047366	-0.39	0.00031	0.006318	EXT1
				A_70_P063271	-0.306	0.00127	0.017019	NDUFB10		A_70_P009691	-0.39	0.00101	0.012905	TACC2
				A_70_P009761	-0.306	0.00128	0.017116	USP8		A_70_P033656	-0.39	0.00175	0.01773	IFI27L1
				BL_OCA_X000477	-0.306	0.00237	0.024541	WSB1		A_70_P064496	-0.389	3e-05	0.001627	VARS
				A_70_P067161	-0.306	0.00381	0.032537	FAHD1		BL_UN1_F000022	-0.389	5e-05	0.001938	ZAR1L
				A_70_P035576	-0.306	0.00554	0.040607	GSTZ1		A_70_P005661	-0.389	0.00026	0.005666	PLAGL1
				BL_OTH_R000099	-0.305	0.00029	0.007994	GTPBP2		A_70_P014866	-0.389	0.00041	0.00755	SMARCA1
				A_70_P040501	-0.305	0.00091	0.014205	EDRF1		BL_UN1_R000010	-0.389	0.00419	0.030649	SNORD22
				A_70_P063716	-0.305	0.00171	0.020511	RUNX2		A_70_P040241	-0.388	0.0001	0.003121	BLZF1
				BL_OTH_F000563	-0.305	0.00447	0.035375	MXRA8		A_70_P015781	-0.388	0.00016	0.00443	FBXL10
				A_70_P017911	-0.305	0.00674	0.045859	TMEM93		BL_OTH_F000992	-0.387	0.00038	0.007175	CRCP
				A_70_P010111	-0.304	0.00105	0.015323	LOC613747		A_70_P063906	-0.386	0.00244	0.021741	SLAMF7
				A_70_P047911	-0.304	0.00131	0.017263	SNRPC		A_70_P047701	-0.386	0.00634	0.04014	BRWD1
				A_70_P062456	-0.304	0.00168	0.02035	LOC100139105		A_70_P013221	-0.385	0.00081	0.011293	CTNNA1
				A_70_P025171	-0.304	0.00763	0.049568	RAB2B		A_70_P056251	-0.384	0.00121	0.014165	PALMD
				BL_OCA_F000709	-0.303	8e-05	0.004079	ATXN10		BL_CTL_F000026	-0.384	0.0015	0.016131	AHR
				BL_OTH_F000227	-0.303	0.0002	0.006471	EIF5A		A_70_P007261	-0.383	0.0005	0.008523	ABCB7
				A_70_P042161	-0.303	0.00035	0.008661	DCTN3		A_70_P009671	-0.383	0.00158	0.016666	LOC515358
				BL_CTL_F000062	-0.303	0.00038	0.008985	BMPR1A		A_70_P002506	-0.383	0.00371	0.028388	CCDC45
				A_70_P022871	-0.303	0.00049	0.01024	C12orf76		BL_OCA_X000209	-0.382	0.00053	0.008814	PRDX5
				BL_OTH_F001537	-0.303	0.0019	0.021739	ALG5		A_70_P005256	-0.382	0.00187	0.018524	PITPNB
				A_70_P045441	-0.303	0.00309	0.028903	LOC617264		A_70_P047781	-0.382	0.00315	0.025502	LOC745074
				A_70_P042421	-0.303	0.004	0.033289	SEC31A		A_70_P059426	-0.382	0.00341	0.026864	AFF4
				BL_OTH_F000412	-0.303	0.00412	0.033955	RRN3		A_70_P031596	-0.382	0.00554	0.036738	NULL
				BL_OTH_F000771	-0.302	0.00041	0.009289	SAP30BP		A_70_P043281	-0.382	0.00633	0.040126	EIF4E3
				A_70_P040701	-0.302	0.00045	0.009796	IGSF8		BL_UN3_R000050	-0.381	0.00044	0.007883	DDX58
				BL_UN4_R000184	-0.302	0.00118	0.016261	NEDD9		A_70_P015676	-0.381	0.00328	0.026155	LOC100138550
				BL_OTH_F001495	-0.302	0.00426	0.034435	PLS3		BL_OTH_F000586	-0.38	7e-05	0.002605	BAG1
				BL_OTH_F000762	-0.302	0.00701	0.046952	RGS3		A_70_P043616	-0.38	0.00206	0.019763	DGCR6L
				A_70_P040506	-0.302	0.00716	0.047479	NULL		A_70_P067876	-0.38	0.00227	0.020825	COPA
				A_70_P056721	-0.301	0.00014	0.005348	UBR3		A_70_P019836	-0.38	0.00872	0.049373	XPC
				A_70_P066071	-0.301	0.00022	0.006884	LMTK2		BL_UN4_R000034	-0.379	0.00082	0.01137	NULL
				A_70_P040351	-0.301	0.00026	0.007517	FXC1		A_70_P067901	-0.379	0.0021	0.019961	CASP8
				A_70_P004256	-0.301	0.00034	0.008585	C12orf11		A_70_P043046	-0.379	0.00261	0.022735	RABL2A
				A_70_P054476	-0.301	0.0074	0.048615	NSL1		A_70_P005831	-0.379	0.00307	0.025137	RAB31
				BL_OCA_R000259	-0.3	0.00062	0.011606	SGPL1		A_70_P025886	-0.379	0.00402	0.03003	Syt7
				A_70_P017736	-0.3	0.00077	0.013114	APPL2		A_70_P037771	-0.379	0.0042	0.03067	CDC73
				A_70_P058931	-0.3	0.0019	0.021739	GPX1		BL_OTH_F001240	-0.378	0.00034	0.00669	ATP5G1
				BL_OCA_F000502	-0.3	0.00251	0.025404	RPS3P3		A_70_P018271	-0.378	0.00071	0.010532	SND1
				BL_UN4_F000060	-0.3	0.00461	0.036167	NULL		A_70_P015971	-0.378	0.00138	0.015335	MARCKSL1
				A_70_P070571	-0.3	0.00551	0.040509	KIFAP3		A_70_P037111	-0.378	0.00144	0.01572	ATP2A2
				A_70_P020921	-0.3	0.00722	0.047833	MAP1S		A_70_P003291	-0.378	0.005	0.034419	TRMT112
				A_70_P009831	-0.299	0.00044	0.00965	CASC4		A_70_P020986	-0.377	2e-05	0.001267	SEPHS2
				A_70_P000326	-0.299	0.00111	0.015778	RAB3GAP2		BL_OCA_X000670	-0.377	0.00025	0.005666	BCLAF1
				A_70_P066806	-0.299	0.00374	0.032146	DNAJC7		A_70_P046351	-0.377	0.0015	0.016126	ARHGEF1
				A_70_P067876	-0.299	0.00433	0.034801	COPA		A_70_P022046	-0.377	0.00339	0.026756	C22H3ORF23
				BL_OTH_F001674	-0.298	0.00112	0.015778	CHCHD4		A_70_P006471	-0.377	0.0044	0.031601	FANCE
				A_70_P053316	-0.298	0.00182	0.021354	SNW1		A_70_P002041	-0.376	0.00165	0.017033	Tpm3
				BL_OTH_F000257	-0.298	0.00201	0.022321	HIF1A		A_70_P054286	-0.376	0.00183	0.018297	STX6
				A_70_P008441	-0.297	0.00023	0.00691	FERMT2		A_70_P000906	-0.376	0.00531	0.035863	NULL
				A_70_P045801	-0.297	0.00026	0.007517	B230217C12Rik		A_70_P067256	-0.375	0.00056	0.009065	NDUFA7
				BL_UN4_R000011	-0.297	0.00054	0.010787	GBE1		BL_UN3_F000054	-0.375	0.00131	0.014908	RDX
				BL_OTH_F001600	-0.297	0.00681	0.046082	UBAP2L		BL_OTH_R000291	-0.375	0.00567	0.037115	ARHGAP9
				BL_OTH_F000783	-0.296	6e-05	0.00335	SLC39A13		A_70_P065186	-0.375	0.00589	0.038063	SAMD12
				BL_OTH_R000160	-0.296	0.00014	0.005278	CSNK1G2		BL_OCA_X000742	-0.374	1e-05	0.000904	GNB2L1
				BL_OCA_F000813	-0.296	0.00031	0.008208	ARFGEF1		A_70_P003336	-0.374	0.00018	0.004642	NDUFAF3
				A_70_P037331	-0.296	0.00224	0.023701	ETV1		A_70_P011361	-0.374	0.00124	0.014438	NOL3
				A_70_P038576	-0.296	0.00361	0.031388	C19orf56		A_70_P003236	-0.374	0.00134	0.015111	RPL8
				A_70_P024746	-0.296	0.00377	0.032262	GCC2		BL_OCA_X000065	-0.374	0.00234	0.021269	PSENEN
				BL_OCA_X000083	-0.296	0.0039	0.032813	TNRC6C		A_70_P006236	-0.374	0.005	0.034419	DNLZ
				A_70_P000111	-0.296	0.00424	0.034318	SLC30A5		BL_OTH_F001236	-0.374	0.0067	0.041522	CD3D
				A_70_P000196	-0.296	0.00499	0.038018	PHF8		BL_UN1_R000006	-0.374	0.00696	0.042563	LOC710864
				BL_OCA_F000631	-0.296	0.00553	0.040554	MYST2		A_70_P031066	-0.373	0.00025	0.005616	mauB
				A_70_P057476	-0.296	0.00643	0.044534	CASP6		BL_OCA_X000074	-0.373	0.00161	0.016817	EIF4G2
				A_70_P027326	-0.296	0.00659	0.045166	NUCKS1		BL_OCA_R000180	-0.372	0.00073	0.010602	NEK7
				BL_OCA_F000747	-0.295	0.00019	0.006307	RAB18		A_70_P039006	-0.372	0.00104	0.013128	ATE1
				A_70_P052816	-0.295	0.00051	0.010431	DYNLRB1		A_70_P058176	-0.372	0.00132	0.014977	STK39
				A_70_P037281	-0.295	0.00059	0.011293	TAF12		A_70_P052861	-0.371	0.00294	0.024583	IPO8
				A_70_P034191	-0.295	0.00324	0.029421	NULL		A_70_P031666	-0.371	0.00617	0.039503	IRAK4
				A_70_P007136	-0.295	0.00337	0.030183	CNOT10		A_70_P031336	-0.37	0.00018	0.00466	FAM53C
				A_70_P060626	-0.295	0.0052	0.03902	QSOX1		BL_OCA_F000457	-0.37	0.00053	0.008852	Aldoa
				BL_OTH_F000330	-0.295	0.00602	0.04276	COL6A3		A_70_P038431	-0.37	0.00134	0.015072	PLOD2
				A_70_P059891	-0.294	3e-05	0.002249	ITM2C		A_70_P070571	-0.37	0.00385	0.029123	KIFAP3
				A_70_P054401	-0.294	0.00068	0.012189	ACBD6		BL_OCA_X000542	-0.37	0.00438	0.0315	ZRANB2
				A_70_P067776	-0.294	0.00166	0.020207	IGF2R		A_70_P070361	-0.369	0.0017	0.01739	ATG12
				BL_OCA_F000187	-0.294	0.00223	0.023701	RHOT1		BL_OCA_F000079	-0.369	0.00262	0.022851	MYLIP
				BL_OTH_F000477	-0.294	0.00263	0.026153	HINT1		A_70_P039916	-0.368	0.00049	0.008381	UCK2
				A_70_P000341	-0.294	0.00454	0.035791	KDM5B		A_70_P037571	-0.368	0.00359	0.027808	FECH
				A_70_P000221	-0.294	0.00571	0.041276	MRPL18		A_70_P058721	-0.367	0.00112	0.013711	CNOT3
				BL_OTH_R000604	-0.294	0.00605	0.042845	LOC744585		A_70_P058686	-0.366	0.00055	0.008936	MRGPRF
				BL_OTH_F000428	-0.293	4e-05	0.002836	GPBP1L1		A_70_P004761	-0.366	0.00063	0.009833	CCDC12
				BL_OTH_F000586	-0.293	0.00025	0.007508	BAG1		BL_OCA_X000560	-0.366	0.00369	0.028333	LOC100138178
				A_70_P004421	-0.293	0.00091	0.014205	CTNNBIP1		BL_OTH_R000516	-0.366	0.00409	0.030367	LOC788643
				A_70_P040731	-0.293	0.00119	0.016341	NULL		BL_UN4_F000019	-0.366	0.00815	0.047251	NULL
				BL_OTH_F001218	-0.293	0.00122	0.016644	IGF2		A_70_P055251	-0.365	0.00407	0.030262	PSMG4
				A_70_P065101	-0.293	0.00146	0.018567	SEC14L1		A_70_P062186	-0.365	0.00835	0.048051	COX17
				BL_OCA_R000115	-0.293	0.00237	0.024541	KLHDC1		A_70_P043621	-0.364	0.00017	0.004529	TMX2
				A_70_P064156	-0.292	6e-05	0.003677	DNM2		BL_OCA_F000456	-0.364	0.00067	0.010177	RPL13
				A_70_P037786	-0.292	0.00077	0.013085	Nol10		BL_OCA_R000186	-0.364	0.00086	0.011728	SLC26A11
				BL_OCA_F000485	-0.292	0.00115	0.015943	PTMA		A_70_P035661	-0.364	0.00121	0.014206	NULL
				A_70_P051696	-0.292	0.00165	0.020074	MPV17		BL_OTH_F000755	-0.364	0.00148	0.015923	AKAP13
				A_70_P020336	-0.292	0.00248	0.025192	TGDS		BL_OCA_F000584	-0.364	0.00865	0.049092	KRT31
				BL_OTH_F001594	-0.291	4e-05	0.00249	MPPE1		A_70_P010601	-0.363	4e-05	0.00175	KCTD3
				A_70_P024951	-0.291	6e-05	0.003425	NR2F6		A_70_P056641	-0.363	0.00374	0.028595	PACS1
				A_70_P039966	-0.291	0.00048	0.010131	GADD45GIP1		A_70_P007866	-0.363	0.0083	0.04792	CLCN4
				A_70_P042541	-0.291	0.0013	0.017215	SMU1		BL_OCA_X000138	-0.362	5e-05	0.002165	SMCHD1
				BL_OTH_F000443	-0.291	0.00247	0.025192	Rraga		BL_OTH_R000624	-0.362	0.00206	0.019763	INSL3
				BL_OTH_F000423	-0.291	0.00366	0.031615	TRAF4		A_70_P032496	-0.362	0.00278	0.023855	YTHDC1
				BL_OTH_F000600	-0.291	0.00406	0.033674	LIMA1		A_70_P038211	-0.362	0.00298	0.024787	FAM114A1
				A_70_P070711	-0.291	0.00647	0.044762	DSE		A_70_P037971	-0.361	0.00159	0.016683	ZCCHC3
				A_70_P065731	-0.29	0.00023	0.006925	KIAA1462		A_70_P047816	-0.36	9e-05	0.002962	DYNC1LI2
				BL_OTH_F000848	-0.29	0.00073	0.012782	CD82		BL_OCA_F000278	-0.36	0.00117	0.013985	RPS6KA3
				BL_OTH_F001155	-0.29	0.00094	0.014376	PPP1R12A		BL_CTL_F000071	-0.36	0.00139	0.015337	MKI67
				BL_OCA_F000030	-0.29	0.00441	0.035094	PL-5283		BL_UN3_R000076	-0.36	0.0025	0.022124	PRRC1
				A_70_P004706	-0.289	0.00012	0.004873	C11orf83		A_70_P040016	-0.36	0.00269	0.023258	RFK
				A_70_P035376	-0.289	0.00031	0.008208	OSBPL7		A_70_P003348	-0.359	9e-05	0.002973	GABARAP
				A_70_P031996	-0.289	0.00213	0.023014	WARS2		A_70_P036671	-0.359	0.00062	0.0098	MARCKS
				BL_OCA_X000773	-0.289	0.00224	0.023706	PAM		A_70_P008001	-0.359	0.00158	0.016656	MGC160046
				BL_OTH_F000233	-0.289	0.00229	0.024041	UBE2V1		A_70_P046891	-0.359	0.0075	0.044899	RP2
				A_70_P071556	-0.289	0.00262	0.026106	TRIP6		A_70_P064401	-0.358	6e-05	0.002338	SETD3
				BL_OTH_F000611	-0.289	0.00354	0.031051	THRAP3		BL_OTH_F000048	-0.358	0.00099	0.012748	RPL32
				BL_OCA_F000592	-0.288	0.00084	0.013602	CCDC43		BL_OCA_F000856	-0.358	0.0075	0.044929	HIPK3
				A_70_P038481	-0.288	0.00145	0.018457	LOC510456		A_70_P007531	-0.358	0.00867	0.049197	WHSC1
				BL_OTH_F000211	-0.288	0.00246	0.025117	TMBIM6		BL_OTH_R000099	-0.357	0.0003	0.006188	GTPBP2
				A_70_P015696	-0.288	0.0042	0.034131	HNRPLL		A_70_P006871	-0.357	0.0023	0.020988	IGLL1
				BL_OCA_F000814	-0.288	0.00582	0.041858	PL-5283		A_70_P019786	-0.357	0.0037	0.028343	PPP1R1A
				A_70_P006326	-0.288	0.0067	0.045774	MEOX1		A_70_P011186	-0.356	8e-05	0.002738	WDR48
				A_70_P004371	-0.288	0.00755	0.049252	C1H21orf62		BL_OCA_X000022	-0.356	0.00543	0.036345	PDHA1
				A_70_P048071	-0.287	0.00254	0.025547	PJA1		A_70_P019931	-0.354	0.00125	0.014489	CDKN2AIP
				A_70_P043976	-0.287	0.00258	0.025877	LOC738047		A_70_P005406	-0.353	0.00016	0.004337	PAK1IP1
				BL_UN3_F000062	-0.287	0.00461	0.036132	CIAO1		BL_OCA_F000587	-0.353	0.00054	0.008873	CCNI
				BL_OCA_X000890	-0.287	0.00502	0.038127	DDX46		BL_OTH_F001674	-0.353	0.00103	0.013085	CHCHD4
				BL_OCA_F000465	-0.286	0.00016	0.005787	CALM		A_70_P043716	-0.353	0.00162	0.016835	SPG21
				A_70_P045076	-0.286	0.00032	0.008399	KCTD20		A_70_P037026	-0.353	0.00283	0.024105	NCOR1
				BL_OCA_X000670	-0.286	0.00088	0.013905	BCLAF1		A_70_P012246	-0.353	0.00435	0.031415	ZNF140
				A_70_P032826	-0.286	0.00124	0.016786	LOC461947		A_70_P065241	-0.352	0.00038	0.007189	PRKACA
				A_70_P045091	-0.286	0.0014	0.018124	Kdm4c		BL_OTH_R000170	-0.352	0.00125	0.014469	SUMO3
				A_70_P036321	-0.286	0.00418	0.034057	EPRS		BL_OTH_R000238	-0.352	0.00793	0.046612	ANGEL2
				BL_OCA_F000061	-0.286	0.00514	0.038744	TAX1BP1		A_70_P055441	-0.351	0.00118	0.014039	PRICKLE3
				A_70_P031876	-0.285	0.00025	0.007508	TTC21B		A_70_P031896	-0.351	0.00269	0.023258	CANT1
				A_70_P020871	-0.285	0.0003	0.008208	PSMB1		BL_UN3_F000042	-0.351	0.00343	0.026956	LOC618155
				BL_OCA_F000620	-0.285	0.00197	0.022002	DHX9		A_70_P056051	-0.351	0.00759	0.045318	ZHX2
				BL_OTH_F000634	-0.285	0.00356	0.031129	NAT15		BL_OCA_F000253	-0.35	0.00041	0.00755	C10orf18
				A_70_P045096	-0.285	0.00371	0.031952	MMAA		A_70_P055801	-0.35	0.00093	0.012321	LOC741083
				A_70_P049796	-0.285	0.00473	0.036874	CD4		BL_OCA_F000027	-0.35	0.00644	0.040561	RPS29
				BL_OTH_F000407	-0.285	0.00763	0.049568	TMEM59		BL_OTH_F000501	-0.349	0.00091	0.012205	OPRK1
				BL_OCA_F000775	-0.284	9e-05	0.004458	TRIP13		A_70_P071556	-0.349	0.00209	0.019936	TRIP6
				A_70_P026981	-0.284	0.0001	0.004645	MEF2A		BL_OCA_F000518	-0.349	0.00286	0.024244	NPM1
				A_70_P025001	-0.284	0.00014	0.005208	ZRANB2		BL_OTH_F000602	-0.349	0.0036	0.027841	IDH3A
				BL_OTH_F000422	-0.284	0.00022	0.006891	METAP2		A_70_P027046	-0.349	0.00418	0.030627	PIM2
				A_70_P040021	-0.284	0.00034	0.008585	NULL		A_70_P067751	-0.349	0.00544	0.036359	KRTCAP2
				BL_OCA_X000483	-0.284	0.00237	0.024541	MAP3K1		A_70_P040281	-0.348	9e-05	0.002962	HPX
				BL_OCA_F000819	-0.284	0.00287	0.027396	ATP2B4		A_70_P020046	-0.348	0.00241	0.021594	FAM73B
				BL_OTH_F001726	-0.284	0.00342	0.030395	TMCC1		A_70_P043026	-0.347	4e-05	0.001913	SNTB2
				BL_OCA_X000043	-0.284	0.00401	0.033348	TM9SF1		BL_OCA_F000271	-0.347	0.00128	0.014685	ZNF638
				A_70_P017501	-0.284	0.00607	0.042903	PHC2		BL_OCA_F000021	-0.347	0.00365	0.028096	PSMB6
				BL_OTH_F000424	-0.283	0.00014	0.005278	PTBP1		BL_OCA_F000513	-0.347	0.00488	0.033876	RPL5
				A_70_P040241	-0.283	0.0006	0.011415	BLZF1		BL_OCA_F000803	-0.347	0.00491	0.034014	WAC
				BL_OCA_X000723	-0.283	0.00151	0.019023	ZC3H11A		A_70_P008311	-0.347	0.0073	0.04398	ACBD4
				BL_OTH_R000592	-0.283	0.00415	0.033955	TLE1		BL_OTH_F000086	-0.347	0.00782	0.046161	ITGA4
				A_70_P050506	-0.282	0.00013	0.005102	PPP1R9B		A_70_P055416	-0.346	0.00084	0.011572	SUV420H1
				A_70_P058661	-0.282	0.00031	0.008208	SH3BGRL3		A_70_P067116	-0.346	0.00145	0.015785	KIAA1967
				BL_OTH_F001312	-0.282	0.00076	0.012977	CALM2		A_70_P019456	-0.346	0.00357	0.027678	HINT2
				A_70_P054406	-0.282	0.00085	0.013616	TAOK2		BL_OTH_F000084	-0.346	0.00551	0.036657	PTHLH
				BL_OTH_F000408	-0.282	0.00207	0.022633	BAD		BL_OCA_F000016	-0.346	0.00628	0.039865	Rps14
				BL_OCA_R000197	-0.282	0.00251	0.025404	HSP90AA1		A_70_P042361	-0.344	0.00053	0.008765	PWP1
				BL_OTH_R000436	-0.282	0.00287	0.027396	AIG1		BL_OCA_F000008	-0.344	0.00217	0.020396	Rpl10a
				A_70_P042971	-0.281	0.00091	0.014193	MBLAC1		BL_OCA_F000480	-0.344	0.00225	0.020825	RPL27A
				A_70_P053181	-0.281	0.00268	0.026457	CDK10		A_70_P036841	-0.344	0.00281	0.024006	PTPN21
				A_70_P028066	-0.281	0.00269	0.026476	DCTN1		A_70_P046836	-0.343	0.00029	0.006087	ATG16L1
				BL_OTH_F001021	-0.281	0.00309	0.028903	Ean57		BL_OTH_R000524	-0.343	0.00061	0.009715	TNFRSF1A
				A_70_P036106	-0.281	0.00452	0.035738	MRPL54		BL_OTH_F001484	-0.343	0.00115	0.013845	IGF2
				A_70_P063381	-0.281	0.0063	0.044009	LOC707630		BL_UN4_R000118	-0.343	0.00205	0.01967	NAT12
				BL_UN4_F000147	-0.28	0.00012	0.004993	AP2A2		A_70_P002231	-0.343	0.00419	0.030646	MBNL1
				BL_OTH_F000014	-0.28	0.00061	0.011433	PPP2CA		A_70_P069091	-0.343	0.00591	0.038159	RPL41
				BL_OCA_F000359	-0.28	0.00083	0.013495	COPA		BL_OTH_F000491	-0.343	0.00648	0.040655	BTBD2
				A_70_P002231	-0.28	0.00569	0.041192	MBNL1		BL_OTH_F000014	-0.342	0.0004	0.007456	PPP2CA
				A_70_P025941	-0.28	0.00593	0.042337	SPATA7		BL_OCA_F000883	-0.342	0.00105	0.013175	RPSA
				A_70_P042941	-0.28	0.00726	0.047961	ECE2		BL_OTH_F000634	-0.342	0.00295	0.024645	NAT15
				A_70_P066801	-0.279	0.00056	0.010937	DEF8		A_70_P008961	-0.342	0.00328	0.026189	ADAR
				BL_OTH_F000266	-0.279	0.00069	0.012295	BAT3		BL_OCA_F000540	-0.342	0.00614	0.0393	Rpl17
				A_70_P034341	-0.279	0.00178	0.021028	RNF215		BL_OCA_X000430	-0.342	0.0079	0.046496	ANXA11
				BL_OCA_F000609	-0.279	0.00227	0.023887	ACTR3		A_70_P057396	-0.341	0.00402	0.03003	HEBP2
				A_70_P014291	-0.279	0.00373	0.032092	LOC711901		BL_OCA_F000773	-0.341	0.00612	0.039215	WBSCR22
				BL_OCA_F000610	-0.279	0.00581	0.041831	RAN		BL_OTH_F000542	-0.34	0.00015	0.004105	SLC9A3R1
				A_70_P056071	-0.279	0.00685	0.046206	AFTPH		BL_UN4_F000047	-0.34	0.00038	0.007188	NULL
				BL_OCA_F000659	-0.279	0.00739	0.048598	WIPI1		A_70_P052816	-0.34	0.00063	0.009828	DYNLRB1
				A_70_P040526	-0.278	0.00061	0.011503	LOC100052833		A_70_P040501	-0.34	0.00153	0.016335	EDRF1
				A_70_P032696	-0.278	0.002	0.022314	GLIPR2		A_70_P010341	-0.34	0.0079	0.046496	MTMR2
				BL_OCA_F000278	-0.278	0.00283	0.027165	RPS6KA3		BL_OTH_F001470	-0.34	0.00812	0.047173	TIMP2
				A_70_P047501	-0.278	0.0031	0.028903	NULL		A_70_P046126	-0.339	0.00037	0.007066	PNN
				BL_OTH_F000580	-0.278	0.00415	0.033955	PHB		BL_OTH_R000410	-0.339	0.00123	0.014344	ITSN2
				A_70_P045731	-0.278	0.00498	0.038018	ANKRD39		A_70_P032611	-0.339	0.00273	0.023489	MT-ND2
				BL_OCA_R000258	-0.278	0.00524	0.039221	TLE1		A_70_P070641	-0.339	0.00367	0.028218	SSFA2
				A_70_P048706	-0.278	0.00539	0.039958	FITM2		A_70_P006356	-0.338	0.00094	0.012335	PNPLA8
				BL_OCA_F000317	-0.277	0.00073	0.012782	COPA		BL_OTH_F000650	-0.338	0.00233	0.021166	DDX31
				A_70_P057046	-0.277	0.00076	0.012996	TMEM165		BL_OCA_R000187	-0.338	0.00334	0.026512	Bnc2
				A_70_P026866	-0.277	0.00319	0.029299	STX12		A_70_P057616	-0.338	0.00711	0.043194	UQCR
				BL_OCA_F000872	-0.276	0.00138	0.017888	SP3		BL_OCA_F000660	-0.337	0.00083	0.01152	DSTN
				BL_OTH_F000416	-0.276	0.00282	0.027165	CCDC43		BL_OCA_F000322	-0.337	0.00098	0.012653	NDFIP2
				BL_OCA_F000665	-0.275	0.00099	0.014811	SMARCAD1		A_70_P045091	-0.337	0.00137	0.015272	Kdm4c
				BL_OCA_F000127	-0.275	0.00122	0.016614	KBTBD2		BL_OTH_R000589	-0.337	0.00381	0.02892	LOC472310
				A_70_P037561	-0.275	0.00174	0.020711	APOM		BL_OCA_F000040	-0.337	0.00473	0.03312	CLU
				A_70_P067211	-0.275	0.00194	0.021861	ISG20L2		BL_OTH_F000217	-0.337	0.00566	0.037054	CPD
				BL_OTH_F001475	-0.275	0.00196	0.021924	METTL5		A_70_P023541	-0.337	0.00784	0.046273	NULL
				BL_CTL_F000098	-0.275	0.0039	0.032813	IGF2		A_70_P057366	-0.336	0.00068	0.010346	IPO5
				A_70_P021191	-0.274	0.00117	0.016171	PDGFC		BL_CTL_F000108	-0.336	0.0028	0.02399	SRY
				A_70_P035121	-0.274	0.00142	0.018266	CA5B		A_70_P021601	-0.336	0.00361	0.027879	RPH3AL
				A_70_P057761	-0.274	0.00232	0.024343	TFB2M		A_70_P053216	-0.335	0.00112	0.013686	CDC40
				BL_OCA_F000056	-0.273	0.00067	0.012011	HNRNPD		A_70_P061731	-0.335	0.00592	0.038186	STARD3NL
				BL_OTH_F000316	-0.273	0.00101	0.015049	SNRNP200		A_70_P029231	-0.334	0.00159	0.016742	MRPS12
				BL_OCA_X000465	-0.273	0.00303	0.028483	POMP		A_70_P008416	-0.334	0.00278	0.023824	TERF2
				A_70_P053551	-0.273	0.0031	0.028903	TMEM126A		A_70_P047616	-0.334	0.00415	0.030627	GOLM1
				A_70_P005791	-0.273	0.00321	0.029347	ZC3HC1		A_70_P068421	-0.334	0.00673	0.041599	LY6E
				BL_OTH_R000605	-0.272	8e-05	0.004134	DPF2		A_70_P019311	-0.333	0.00022	0.00525	NCOA6
				BL_OTH_F000974	-0.272	0.00036	0.008755	PRPSAP1		A_70_P047801	-0.333	0.00224	0.020775	LRRC57
				A_70_P066766	-0.272	0.00037	0.008925	NDUFAB1		BL_OCA_F000388	-0.333	0.00257	0.022533	CUL4B
				A_70_P009711	-0.272	0.00201	0.022321	FAM69A		A_70_P040961	-0.331	0.00026	0.005698	U2AF1L4
				BL_OCA_F000704	-0.272	0.00311	0.028911	GLUD1		BL_OCA_F000765	-0.331	0.00058	0.009306	MAPK1
				BL_OCA_F000481	-0.271	0.00026	0.007517	GDI1		A_70_P067166	-0.331	0.00421	0.03067	CARD6
				BL_OCA_X000197	-0.271	0.00149	0.018841	SFRS12		A_70_P066786	-0.331	0.00736	0.044263	CNOT2
				A_70_P019426	-0.271	0.00159	0.01967	ANKH		BL_OCA_F000017	-0.33	0.00273	0.023489	RPS25
				A_70_P007106	-0.271	0.00274	0.026692	ATF7IP		A_70_P071116	-0.33	0.00462	0.032635	TSR1
				BL_OTH_F001380	-0.271	0.00508	0.0384	YBX1		A_70_P040691	-0.329	0.00057	0.009271	NULL
				A_70_P056656	-0.271	0.00573	0.041401	NAT5		BL_OCA_R000162	-0.329	0.00103	0.013057	DMRT1
				BL_OCA_R000271	-0.27	0.0002	0.006511	DPF2		BL_OCA_F000477	-0.329	0.00141	0.015529	RPL11
				BL_OCA_X000596	-0.27	0.00244	0.025065	LAS1L		BL_OCA_F000502	-0.329	0.00449	0.032022	RPS3P3
				BL_OTH_F000483	-0.27	0.00383	0.032598	COG1		BL_OCA_X000901	-0.328	0.00167	0.017227	BECN1
				A_70_P066406	-0.269	0.0004	0.009287	DOPEY1		BL_OTH_F000708	-0.328	0.00287	0.024282	FKBP9
				A_70_P042251	-0.269	0.00179	0.021046	NAA35		A_70_P008711	-0.328	0.00466	0.032758	IL1RAP
				BL_OTH_F000791	-0.269	0.00301	0.028406	Rere		BL_OCA_F000264	-0.328	0.00884	0.049759	C15orf63
				BL_OTH_F001664	-0.269	0.00561	0.040849	TRIM11		A_70_P069006	-0.327	0.00118	0.014034	EPS8L1
				A_70_P048836	-0.269	0.00727	0.047999	E2F5		A_70_P001016	-0.327	0.00536	0.036068	EIF2S2
				A_70_P054286	-0.269	0.00745	0.048822	STX6		BL_OCA_F000015	-0.327	0.00851	0.048698	LOC606947
				A_70_P005741	-0.268	0.00011	0.004801	TARBP1		BL_OCA_F000151	-0.326	0.00084	0.011572	TEX261
				A_70_P058561	-0.268	0.00013	0.005066	RBM4		A_70_P055316	-0.326	0.00207	0.019763	EXOSC4
				A_70_P040741	-0.268	0.00319	0.029299	FAM175B		A_70_P033376	-0.326	0.00234	0.021277	MTSS1
				BL_OTH_F001458	-0.268	0.0049	0.037765	FBXO34		A_70_P052316	-0.326	0.00299	0.024796	PTPN18
				A_70_P009911	-0.267	0.00011	0.004786	C16orf62		A_70_P038511	-0.326	0.0054	0.036207	ACAN
				A_70_P020006	-0.267	0.00077	0.013114	TOMM40L		A_70_P017661	-0.326	0.00645	0.040574	TMEM131
				BL_OCA_X000301	-0.267	0.00097	0.014693	C2ORF28		BL_OCA_F000884	-0.325	0.00143	0.015649	YWHAE
				BL_OCA_R000221	-0.267	0.00345	0.030529	TCF12		A_70_P046586	-0.324	0.00063	0.009852	FBXL5
				A_70_P034536	-0.267	0.005	0.038071	SENP1		A_70_P057761	-0.324	0.00219	0.020523	TFB2M
				BL_OCA_F000396	-0.266	0.00165	0.020146	CRLS1		A_70_P032906	-0.324	0.0041	0.030396	DDX28
				BL_OTH_F001474	-0.266	0.00303	0.028483	NDUFA11		A_70_P053301	-0.324	0.00569	0.037168	TGIF1
				BL_OCA_X000209	-0.266	0.00351	0.030822	PRDX5		A_70_P017346	-0.324	0.00636	0.040222	SAMHD1
				A_70_P000206	-0.266	0.00735	0.048379	PALM2-AKAP2		BL_OCA_X000175	-0.323	8e-05	0.002813	SCAMP1
				A_70_P041916	-0.265	0.00189	0.021739	CBR1		A_70_P011291	-0.323	0.00637	0.04025	GSTP1
				BL_OTH_F001405	-0.265	0.00359	0.031298	PRKAA2		BL_OTH_F000019	-0.321	0.00315	0.025502	AQP2
				A_70_P046561	-0.265	0.00453	0.035783	DIS3L		A_70_P013441	-0.32	0.00048	0.008283	FYTTD1
				A_70_P002041	-0.265	0.0075	0.049067	Tpm3		BL_OCA_X000146	-0.32	0.00652	0.040781	CST3
				BL_OCA_F000718	-0.264	0.00078	0.01317	COPB1		A_70_P066806	-0.32	0.00777	0.045922	DNAJC7
				BL_OCA_F000228	-0.264	0.00168	0.02035	SNORA32		BL_OTH_F000585	-0.319	0.00156	0.016574	PTPRA
				BL_OTH_F000941	-0.264	0.00392	0.032884	EEF1E1		BL_OTH_F000500	-0.319	0.00625	0.039769	NKX2-2
				A_70_P049071	-0.264	0.00394	0.032902	HERC4		BL_OCA_R000170	-0.319	0.00704	0.042908	KDM5B
				A_70_P047811	-0.263	0.00079	0.013265	PRKAA1		A_70_P029406	-0.319	0.00737	0.044332	MAOA
				BL_OTH_F001097	-0.263	0.00314	0.029069	NFIB		A_70_P025246	-0.318	0.00243	0.021735	HCFC2
				BL_OTH_F000467	-0.263	0.0036	0.031325	TUBB2B		A_70_P003331	-0.318	0.00273	0.023489	PSMB6
				A_70_P006356	-0.262	0.00226	0.023887	PNPLA8		BL_OCA_F000496	-0.318	0.00449	0.032022	RPS19
				A_70_P055241	-0.262	0.00726	0.047961	PPA2		A_70_P017861	-0.317	0.00058	0.009288	MRPL11
				BL_OCA_F000373	-0.261	0.00227	0.023908	SMU1		BL_OCA_R000057	-0.317	0.00155	0.016531	RPL6
				A_70_P070891	-0.261	0.00365	0.031555	SUCLA2		A_70_P054051	-0.317	0.00397	0.029799	KBTBD4
				A_70_P002046	-0.261	0.00416	0.033963	CREBZF		BL_OTH_R000382	-0.317	0.00416	0.030627	HSF1
				BL_OCA_F000269	-0.261	0.0064	0.044372	PAM		BL_OCA_X000183	-0.317	0.00564	0.037043	EXOC4
				BL_OTH_F001101	-0.26	0.00114	0.01591	MBOAT2		BL_OCA_F000586	-0.317	0.00715	0.043335	PGAM1
				BL_OCA_F000293	-0.26	0.00131	0.017304	ZNF644		BL_OTH_F000164	-0.317	0.00783	0.046197	TEK
				BL_OTH_R000178	-0.26	0.00303	0.028483	Ppp1r14b		A_70_P046506	-0.317	0.00854	0.048752	RTF1
				BL_OTH_F001755	-0.26	0.00584	0.041914	ZNF624		A_70_P067196	-0.316	0.00087	0.011781	ACTL6A
				BL_OCA_F000480	-0.26	0.00588	0.042133	RPL27A		A_70_P013701	-0.316	0.0014	0.015462	UNG
				A_70_P015171	-0.26	0.0065	0.044858	ETV2		A_70_P012861	-0.316	0.0034	0.026834	RPLP2
				A_70_P003236	-0.26	0.00716	0.047479	RPL8		BL_OTH_F000580	-0.316	0.00543	0.036319	PHB
				BL_OTH_F000564	-0.259	1e-05	0.001507	NKIRAS2		A_70_P070866	-0.315	0.00018	0.004705	C5orf15
				A_70_P042316	-0.259	0.00022	0.006891	UGP2		A_70_P039806	-0.315	0.00138	0.015335	MAP2K5
				BL_OCA_X000812	-0.259	0.00154	0.019226	SIRT1		A_70_P049071	-0.315	0.00347	0.027209	HERC4
				A_70_P017731	-0.259	0.00632	0.044099	RAG1AP1		A_70_P003116	-0.315	0.00691	0.04235	RPS7
				A_70_P033421	-0.258	7e-05	0.003852	PDGFA		BL_CTL_F000011	-0.314	0.00068	0.010278	ACVR2B
				A_70_P046996	-0.258	0.00398	0.033123	LOC100155899		A_70_P067036	-0.314	0.00159	0.016742	NME3
				BL_OCA_F000800	-0.258	0.0046	0.036132	DYNLT1		A_70_P000326	-0.314	0.00315	0.025502	RAB3GAP2
				BL_OCA_F000598	-0.258	0.00493	0.037908	MTCH1		BL_OCA_X000044	-0.314	0.00623	0.039759	NSD1
				BL_OTH_F000322	-0.257	0.00024	0.007176	UTP14A		A_70_P034441	-0.313	0.00074	0.010665	GTF2E1
				BL_OTH_R000245	-0.257	0.00082	0.013449	CDC2L5		BL_OCA_F000422	-0.313	0.00427	0.030918	C19orf54
				BL_OTH_F000212	-0.257	0.00271	0.026494	RPS2		BL_OCA_F000272	-0.313	0.00573	0.037331	XPO1
				BL_OTH_F000122	-0.257	0.00308	0.028828	TJP1		A_70_P029856	-0.313	0.00655	0.040943	CALCOCO1
				A_70_P040676	-0.257	0.00483	0.037469	C5orf30		A_70_P022761	-0.312	0.00049	0.008358	DDX27
				A_70_P019276	-0.256	0.00769	0.049809	GPR180		A_70_P040701	-0.312	0.00173	0.017646	IGSF8
				BL_OCA_F000750	-0.255	0.00158	0.019558	LOC530325		A_70_P057496	-0.312	0.00478	0.033393	ETS1
				A_70_P057526	-0.254	0.0008	0.013265	FAM108C1		A_70_P012981	-0.312	0.00546	0.036423	CUTA
				BL_OCA_X000647	-0.254	0.00279	0.02706	USP39		A_70_P025346	-0.312	0.00856	0.048773	NULL
				BL_OCA_F000477	-0.254	0.0034	0.030303	RPL11		BL_OCA_X000400	-0.312	0.00877	0.049596	PLEKHC1
				A_70_P067786	-0.254	0.00413	0.033955	BZW2		BL_OTH_F000957	-0.311	0.00713	0.043322	CRKRS
				A_70_P027371	-0.254	0.00445	0.035307	MRPS23		BL_OCA_F000032	-0.311	0.00889	0.049943	RPL27
				A_70_P037091	-0.254	0.0057	0.041205	TMEM194B		A_70_P061591	-0.31	0.00021	0.005074	ZDHHC20
				A_70_P065306	-0.254	0.00638	0.044317	HNRNPR		A_70_P018486	-0.31	0.00146	0.015849	MKKS
				BL_OCA_F000490	-0.254	0.00653	0.044934	TPT1		BL_OCA_R000244	-0.31	0.0067	0.041522	FRS2
				BL_OTH_F000417	-0.253	0.00194	0.021851	Nadk		BL_OTH_F000605	-0.31	0.0076	0.045358	ASRGL1
				BL_OCA_F000859	-0.253	0.00248	0.025192	ADSS		A_70_P041036	-0.309	0.00113	0.013715	IRAK4
				A_70_P032376	-0.252	0.00322	0.029354	CHMP4B		BL_OTH_R000511	-0.309	0.00144	0.01572	USP21
				A_70_P055801	-0.252	0.00413	0.033955	LOC741083		A_70_P063391	-0.309	0.00443	0.031709	VPS37A
				A_70_P052261	-0.251	0.0003	0.008106	C10orf104		A_70_P032466	-0.309	0.00458	0.032466	IWS1
				BL_OCA_R000208	-0.251	0.00067	0.01209	LOC511898		BL_OCA_R000181	-0.309	0.00625	0.039769	DCP1A
				BL_OCA_X000731	-0.251	0.00437	0.034898	APEX1		A_70_P049911	-0.308	0.00054	0.008879	TRIP12
				BL_OCA_F000031	-0.251	0.00693	0.046558	RPL18		BL_OCA_X000784	-0.308	0.00063	0.009833	ATP6V1G1
				A_70_P025576	-0.25	0.00328	0.029711	NARG1		A_70_P048431	-0.308	0.0028	0.023962	KRI1
				A_70_P036041	-0.25	0.00362	0.031416	PSMB2		A_70_P011151	-0.308	0.00411	0.030416	SF3B2
				A_70_P054026	-0.25	0.00654	0.044934	SAR1A		BL_OCA_F000561	-0.308	0.00757	0.045257	RPS4
				BL_OCA_F000057	-0.25	0.0073	0.048094	IRS1		BL_OCA_X000060	-0.308	0.00759	0.04533	LOC705680
				BL_OTH_F001126	-0.25	0.00764	0.049623	NOX4		A_70_P021061	-0.308	0.00785	0.046307	ZNF706
				BL_OCA_R000242	-0.249	0.00065	0.011894	AKR1B1		BL_UN4_R000019	-0.308	0.0081	0.047126	NULL
				BL_OTH_R000250	-0.249	0.00069	0.012307	C22H3ORF10		A_70_P050586	-0.308	0.0088	0.049628	env
				A_70_P040096	-0.249	0.00154	0.019252	QRSL1		A_70_P071421	-0.307	0.00254	0.022356	NULL
				A_70_P002111	-0.249	0.00474	0.036948	C24H18orf19		BL_OTH_F001472	-0.306	0.00376	0.028724	RPS24
				BL_OTH_F000752	-0.249	0.0054	0.03997	ARMCX6		BL_UN3_F000016	-0.306	0.00458	0.032438	Rpl18a
				A_70_P037706	-0.248	0.00053	0.010712	STK11		A_70_P013431	-0.306	0.00581	0.037741	NUMBL
				A_70_P063616	-0.248	0.00081	0.013353	SELT		A_70_P064851	-0.305	0.00038	0.007263	RWDD2B
				A_70_P034861	-0.248	0.00089	0.014003	C4orf41		A_70_P037641	-0.305	0.00121	0.014165	NULL
				A_70_P037231	-0.248	0.00115	0.015943	KIAA0196		BL_OCA_X000587	-0.305	0.00209	0.019906	RAB3IP
				BL_OTH_F000479	-0.247	0.00026	0.007517	RAVER1		A_70_P040741	-0.305	0.00418	0.030627	FAM175B
				BL_OTH_F000578	-0.247	0.00037	0.008912	RNF185		A_70_P017811	-0.304	0.00061	0.009689	H2AFY
				BL_OTH_F000059	-0.247	0.00097	0.014693	SLC25A11		BL_OCA_F000112	-0.304	0.00114	0.013845	KPNB1
				BL_OTH_F000379	-0.247	0.00184	0.021449	HDGF		A_70_P006321	-0.304	0.00265	0.022973	LOC100126544
				BL_OCA_X000581	-0.247	0.00203	0.022379	SLC25A36		BL_OCA_F000853	-0.303	0.0011	0.013614	GALNT11
				BL_OTH_F001573	-0.247	0.00212	0.022982	SLC30A7		A_70_P048806	-0.302	0.00108	0.01345	Wdr82
				BL_OCA_F000646	-0.247	0.00708	0.047181	Cops2		A_70_P020406	-0.302	0.00401	0.029939	EPHA2
				A_70_P020771	-0.246	0.00106	0.015337	FSCN1		BL_OTH_F000598	-0.301	0.00073	0.010602	ACTR2
				BL_OTH_F000259	-0.246	0.00252	0.025439	LUC7L3		A_70_P035471	-0.301	0.00107	0.013388	LOC735792
				A_70_P012761	-0.246	0.00497	0.038018	PA2G4		BL_OTH_F000227	-0.301	0.00125	0.014469	EIF5A
				BL_OCA_F000545	-0.246	0.00773	0.049984	RPL13A		BL_OCA_X000640	-0.301	0.00742	0.044546	FTO
				A_70_P002216	-0.245	0.00286	0.027386	TAF1		BL_OTH_F000789	-0.3	0.00092	0.01228	EIF2B5
				BL_OCA_F000456	-0.245	0.00562	0.040849	RPL13		BL_OCA_X000630	-0.3	0.00157	0.016593	CALM
				A_70_P065416	-0.245	0.00725	0.047958	Acad11		BL_OCA_X000529	-0.3	0.00198	0.019257	MLH1
				A_70_P065021	-0.244	0.00072	0.01265	EHMT1		A_70_P070676	-0.3	0.00238	0.021468	REV3L
				A_70_P064401	-0.244	0.00082	0.013447	SETD3		A_70_P028746	-0.3	0.00541	0.036247	PIGO
				A_70_P049911	-0.244	0.00109	0.01557	TRIP12		A_70_P025001	-0.299	0.0005	0.008426	ZRANB2
				BL_OCA_F000389	-0.244	0.00174	0.020714	TFDP1		A_70_P036041	-0.299	0.00315	0.025502	PSMB2
				BL_OTH_F000573	-0.244	0.00249	0.025268	NXN		A_70_P010966	-0.298	0.00071	0.010532	AGPAT3
				BL_OCA_F000829	-0.244	0.00281	0.027157	DCAF13		BL_UN4_R000143	-0.297	0.00765	0.045481	PDS5A
				A_70_P057736	-0.244	0.00635	0.044158	AEBP2		A_70_P071711	-0.296	0.00158	0.016683	NULL
				BL_OTH_R000256	-0.244	0.00742	0.048689	CDC42		A_70_P006666	-0.296	0.00379	0.028835	LOC696166
				BL_OTH_F000385	-0.243	0.00134	0.017572	VCL		A_70_P026891	-0.295	0.00077	0.010965	C22orf32
				A_70_P010271	-0.243	0.00139	0.018017	COQ5		A_70_P009301	-0.295	0.00269	0.023258	SSSCA1
				A_70_P019881	-0.243	0.00335	0.030053	SLC12A2		BL_OCA_X000546	-0.295	0.00286	0.024257	EEF1A1
				A_70_P065681	-0.243	0.00414	0.033955	NULL		BL_OTH_R000605	-0.294	0.00023	0.005398	DPF2
				BL_OCA_F000884	-0.243	0.00435	0.034829	YWHAE		BL_OCA_R000110	-0.294	0.00159	0.016713	CSDE1
				A_70_P032706	-0.243	0.00462	0.036204	PIK3R2		A_70_P053371	-0.294	0.00205	0.019697	SLC35A2
				A_70_P010881	-0.243	0.00723	0.047899	ZYG11B		BL_OCA_X000650	-0.294	0.00288	0.02429	RMND5A
				BL_OCA_F000632	-0.242	0.00137	0.017759	MRPS10		BL_UN4_F000123	-0.294	0.00324	0.02601	NAPEPLD
				A_70_P047926	-0.242	0.00157	0.019461	GEMIN4		BL_OCA_F000826	-0.294	0.00524	0.035543	TXNRD1
				BL_OTH_R000254	-0.242	0.00253	0.025486	NLN		A_70_P054431	-0.293	0.00263	0.022881	C19orf39
				BL_OTH_F000639	-0.242	0.00357	0.031205	TRAPPC4		BL_OTH_F001408	-0.293	0.00296	0.024687	RPL10
				BL_OTH_F000836	-0.241	0.00171	0.020511	LYPLA1		A_70_P070761	-0.293	0.00365	0.028095	WDR45L
				A_70_P045321	-0.241	0.00219	0.023402	CCPG1		BL_OTH_F000408	-0.293	0.0058	0.037735	BAD
				A_70_P037641	-0.241	0.00242	0.024863	NULL		A_70_P038691	-0.293	0.00583	0.037884	ARV1
				BL_OCA_X000434	-0.241	0.00258	0.025877	LOC462921		A_70_P018376	-0.293	0.00762	0.045393	FAP
				A_70_P009871	-0.241	0.00286	0.027386	OCIAD1		A_70_P061826	-0.292	0.00127	0.014569	Eif2s1
				A_70_P070676	-0.241	0.00389	0.032769	REV3L		BL_OTH_F000613	-0.292	0.00237	0.021426	CHID1
				BL_OCA_X000241	-0.241	0.00544	0.04016	EIF3M		A_70_P048256	-0.292	0.00263	0.022892	GMEB1
				A_70_P034266	-0.241	0.00594	0.042376	NCOA2		BL_OCA_X000614	-0.292	0.00881	0.049628	EEF1B
				A_70_P048806	-0.24	0.00201	0.022321	Wdr82		A_70_P048881	-0.291	0.0025	0.022127	SNRNP25
				BL_OTH_F001700	-0.24	0.00334	0.030012	GTF3C2		A_70_P054151	-0.291	0.00379	0.028835	MAP4K2
				A_70_P058531	-0.24	0.00388	0.032673	RNF181		A_70_P040376	-0.29	0.00284	0.024158	LOC789494
				BL_OCA_F000587	-0.24	0.0043	0.034671	CCNI		A_70_P010756	-0.29	0.00525	0.03555	KDM3B
				BL_OCA_F000222	-0.24	0.00481	0.037373	API5L1		BL_OTH_F000990	-0.289	0.00037	0.007131	HSP90AA1
				BL_OTH_F000699	-0.24	0.00604	0.042827	ARHGEF3		A_70_P032706	-0.289	0.00416	0.030627	PIK3R2
				A_70_P042796	-0.239	0.00145	0.018488	CXorf26		A_70_P003921	-0.289	0.00645	0.040589	NULL
				A_70_P037761	-0.239	0.00183	0.021402	MAN2C1		A_70_P070586	-0.288	0.00451	0.032045	TOR1A
				A_70_P044001	-0.239	0.00208	0.022683	ANKZF1		A_70_P023151	-0.288	0.00466	0.032758	COPG2
				BL_OTH_R000389	-0.239	0.0074	0.048615	ARID4B		BL_OTH_F000742	-0.288	0.00594	0.038302	EXOC7
				BL_OTH_F000850	-0.238	0.00188	0.021707	DNAJC10		A_70_P049661	-0.287	0.00018	0.004705	ATF6
				A_70_P034761	-0.238	0.00203	0.022365	SETD3		BL_UN4_F000147	-0.287	0.00063	0.009828	AP2A2
				A_70_P012101	-0.238	0.00334	0.030012	EIF2B3		BL_OTH_R000256	-0.287	0.00743	0.044615	CDC42
				BL_OCA_F000685	-0.238	0.00403	0.03353	MORF4L2		BL_OTH_F001483	-0.287	0.00791	0.046542	LASP1
				BL_OTH_F001359	-0.238	0.00445	0.035335	MADCAM-1		BL_OTH_F000422	-0.286	0.0012	0.014142	METAP2
				A_70_P070196	-0.238	0.00507	0.038337	NDUFV2		BL_UN4_R000076	-0.286	0.00294	0.024612	NULL
				BL_OCA_X000367	-0.238	0.00508	0.0384	SBF2		A_70_P068511	-0.286	0.00302	0.024959	ARHGDIA
				BL_OCA_F000288	-0.238	0.00683	0.046132	LOC462156		A_70_P007106	-0.286	0.00656	0.040943	ATF7IP
				A_70_P058596	-0.238	0.0077	0.049897	CD63		A_70_P025561	-0.286	0.00804	0.046987	RIF1
				A_70_P061771	-0.237	0.00216	0.023225	TMEM70		BL_OCA_R000078	-0.284	0.00185	0.018438	TTYH3
				A_70_P040896	-0.237	0.00298	0.028152	SLAIN2		BL_OTH_F001039	-0.284	0.00306	0.025114	PIK3R1
				BL_OTH_R000524	-0.237	0.0042	0.034131	TNFRSF1A		BL_OCA_F000377	-0.283	0.00417	0.030627	CAND1
				A_70_P008021	-0.236	0.00226	0.023887	C16orf88		BL_OTH_F000795	-0.283	0.00463	0.032645	SNAI1
				BL_OTH_F001569	-0.236	0.00392	0.032884	BFAR		A_70_P009696	-0.283	0.00767	0.045574	NULL
				A_70_P010256	-0.236	0.0046	0.036121	DYRK1B		BL_OCA_F000614	-0.283	0.00796	0.046685	IAH1
				BL_OCA_F000546	-0.236	0.00517	0.038905	SET		A_70_P048246	-0.283	0.00891	0.049998	TCEA3
				BL_OCA_F000476	-0.235	0.00315	0.029091	RPL9		BL_CTL_F000063	-0.282	0.0012	0.014142	PTEN
				A_70_P047316	-0.235	0.00514	0.038757	TSFM		A_70_P033741	-0.282	0.00221	0.020597	HNRNPD
				A_70_P037991	-0.235	0.00605	0.042879	PRKACB		A_70_P064666	-0.282	0.00384	0.029109	SLC25A33
				BL_OCA_F000719	-0.235	0.00617	0.043367	TM9SF2		A_70_P022486	-0.281	0.00039	0.007263	INPP5B
				A_70_P063531	-0.235	0.0065	0.044858	ACSL3		A_70_P064156	-0.281	0.0007	0.010426	DNM2
				A_70_P065971	-0.235	0.00672	0.045826	BBS2		A_70_P025841	-0.281	0.00073	0.010651	STAM2
				BL_OCA_F000787	-0.234	0.00248	0.025192	DDX21		A_70_P044951	-0.28	0.00385	0.029118	PRKCA
				BL_OTH_F001750	-0.234	0.00307	0.028762	MAVS		A_70_P049356	-0.278	0.0015	0.016124	ARPC5L
				BL_OCA_X000681	-0.234	0.00369	0.031844	LOC713700		A_70_P060561	-0.278	0.0045	0.032022	KLC4
				BL_OCA_R000039	-0.234	0.00384	0.032648	DMRT1		A_70_P060996	-0.278	0.00462	0.032635	BGN
				BL_OTH_F001568	-0.234	0.00499	0.038018	MAP4K4		A_70_P046271	-0.277	0.0013	0.014822	SF3B3
				BL_OTH_F000207	-0.234	0.00531	0.039558	P4HB		BL_OCA_F000010	-0.277	0.00369	0.028303	RPL10
				A_70_P009456	-0.234	0.00541	0.040009	LOC741286		A_70_P058326	-0.277	0.00586	0.037975	BAZ1A
				BL_OCA_F000408	-0.233	0.00374	0.032154	NCOA1		A_70_P059806	-0.276	0.00064	0.009871	C19orf53
				A_70_P036431	-0.233	0.00374	0.032154	NULL		A_70_P029276	-0.276	0.00173	0.01763	SERINC4
				BL_OCA_F000821	-0.232	0.00071	0.012626	PRRC1		BL_OCA_R000039	-0.276	0.00372	0.028454	DMRT1
				A_70_P028571	-0.232	0.00635	0.044158	ACOT11		BL_OCA_F000841	-0.276	0.0056	0.036919	ATP5E
				A_70_P061011	-0.232	0.00705	0.047077	CHMP5		A_70_P019841	-0.275	0.00079	0.011186	TBC1D1
				BL_UN4_R000165	-0.231	0.0034	0.030303	PPIL4		A_70_P062491	-0.274	0.00185	0.018432	MORN4
				BL_UN1_F000033	-0.231	0.00353	0.030973	LOC710772		A_70_P042161	-0.274	0.00441	0.031627	DCTN3
				BL_OTH_F000804	-0.231	0.00432	0.034772	SAPS1		A_70_P067786	-0.274	0.00813	0.047196	BZW2
				BL_OTH_F000675	-0.231	0.00567	0.041137	TXNDC12		BL_UN4_R000171	-0.273	0.00098	0.012664	PSMD9
				BL_UN4_F000123	-0.231	0.00603	0.042769	NAPEPLD		A_70_P014271	-0.273	0.00806	0.046987	NUP43
				BL_OTH_F001605	-0.23	0.00079	0.013265	MAN2A1		A_70_P052266	-0.272	0.00114	0.013819	C18orf1
				A_70_P043026	-0.23	0.00087	0.013763	SNTB2		A_70_P009071	-0.272	0.00141	0.015529	PRKCA
				BL_OTH_F001538	-0.23	0.00541	0.039988	Slc20a1		A_70_P047576	-0.272	0.00304	0.024972	TAF11
				BL_OTH_F000220	-0.23	0.00689	0.046428	EIF4A2		A_70_P032391	-0.272	0.00555	0.036747	LOC100139246
				BL_OCA_F000339	-0.229	0.00158	0.019558	ube2i		A_70_P023141	-0.272	0.00861	0.048959	BAZ1A
				A_70_P022761	-0.229	0.00204	0.022379	DDX27		BL_OTH_F001066	-0.27	0.00135	0.015137	PMPCB
				A_70_P031956	-0.229	0.00387	0.032673	IFT140		A_70_P052786	-0.27	0.00752	0.044983	HDHD2
				BL_OCA_R000057	-0.229	0.00602	0.04276	RPL6		A_70_P056721	-0.269	0.00255	0.022391	UBR3
				A_70_P046446	-0.229	0.00756	0.049252	XRCC4		A_70_P009216	-0.269	0.00703	0.042875	RABGEF1
				BL_OCA_X000213	-0.228	0.00099	0.014859	EIF3K		BL_OTH_F000544	-0.269	0.00718	0.043414	NAMPT
				A_70_P007131	-0.228	0.00299	0.028247	ALS2CR4		A_70_P024791	-0.268	0.00075	0.010814	BRWD2
				BL_OTH_F000885	-0.228	0.00376	0.03226	ZBTB1		A_70_P017896	-0.268	0.00309	0.025206	SRA1
				BL_OCA_F000701	-0.228	0.00385	0.032649	NCOA4		A_70_P067731	-0.267	0.00153	0.016335	CAP1
				A_70_P013256	-0.228	0.00592	0.042314	CIB1		BL_OTH_F000207	-0.267	0.00671	0.041522	P4HB
				A_70_P069421	-0.228	0.00602	0.04276	NNT		A_70_P013686	-0.267	0.00673	0.041599	PSMB5
				BL_OTH_F001578	-0.227	0.00483	0.037467	ANKHD1		A_70_P070491	-0.267	0.00729	0.043946	CEBPG
				A_70_P032391	-0.227	0.00627	0.043904	LOC100139246		A_70_P064346	-0.265	0.00856	0.048773	FAM173A
				A_70_P004786	-0.226	0.00333	0.02998	RAE1		A_70_P006466	-0.264	0.00153	0.016335	POLD3
				BL_OTH_R000539	-0.225	0.00108	0.0155	YWHAQ		BL_OTH_F001560	-0.263	0.00316	0.025514	RHEB
				BL_OCA_F000732	-0.225	0.00248	0.025192	Nbr1		BL_OCA_F000127	-0.263	0.00713	0.043322	KBTBD2
				A_70_P053391	-0.225	0.00283	0.027165	RRP12		A_70_P050506	-0.262	0.00171	0.017483	PPP1R9B
				A_70_P002676	-0.225	0.00324	0.029454	ASB7		BL_OCA_X000633	-0.262	0.00239	0.021478	RFWD2
				BL_OCA_F000683	-0.225	0.00335	0.030053	SMC4		A_70_P017056	-0.262	0.00341	0.026849	THRB
				BL_OCA_X000896	-0.224	0.00083	0.013587	C20ORF111		A_70_P060656	-0.262	0.00474	0.033179	LSM12
				BL_OTH_F000232	-0.224	0.00345	0.030496	RPS4		BL_OTH_F001332	-0.262	0.00489	0.033876	FTH1
				A_70_P023741	-0.224	0.00476	0.037042	ZNF532		A_70_P071166	-0.262	0.00608	0.039027	RBM12
				A_70_P005431	-0.224	0.00684	0.046193	CTDSPL2		A_70_P063461	-0.262	0.00828	0.047817	NVL
				BL_OCA_F000157	-0.224	0.00705	0.047077	KIAA0368		A_70_P009841	-0.261	0.00814	0.047225	JOSD1
				BL_OTH_F000659	-0.223	0.00063	0.01168	AP3D1		A_70_P038761	-0.26	0.00226	0.020825	FEM1B
				BL_OCA_F000105	-0.223	0.00322	0.029354	IGF2BP3		A_70_P069386	-0.26	0.00512	0.034852	MED1
				BL_OTH_F001332	-0.223	0.00496	0.037995	FTH1		A_70_P065941	-0.259	0.00157	0.016595	TPST2
				A_70_P056501	-0.222	0.00113	0.01591	SRPK1		A_70_P028441	-0.259	0.0082	0.047516	ARIH1
				A_70_P020021	-0.222	0.00547	0.040373	LOC703833		BL_OCA_R000271	-0.258	0.0018	0.01815	DPF2
				BL_OCA_F000443	-0.222	0.0056	0.040823	MRPL24		A_70_P062726	-0.257	0.00716	0.043393	LYRM4
				BL_OTH_F001716	-0.221	0.00421	0.03418	WDR33		BL_OTH_F001078	-0.256	0.00202	0.019468	GRPEL1
				A_70_P053321	-0.221	0.00602	0.04276	MKL2		A_70_P060146	-0.252	0.00029	0.006087	FBL
				A_70_P001101	-0.22	0.00066	0.012011	SPPL2A		BL_OTH_F000232	-0.252	0.00489	0.033876	RPS4
				A_70_P065051	-0.22	0.00383	0.032598	ATXN3		A_70_P023616	-0.252	0.00852	0.048698	C17orf89
				BL_OCA_F000885	-0.22	0.00587	0.042101	YWHAH		A_70_P070111	-0.251	0.00053	0.008852	SLC7A6OS
				A_70_P068511	-0.22	0.00657	0.045049	ARHGDIA		A_70_P059891	-0.251	0.00132	0.014986	ITM2C
				A_70_P031836	-0.218	0.00676	0.045906	ZMYM5		A_70_P054706	-0.251	0.00155	0.016477	ITFG1
				BL_OCA_F000354	-0.217	0.00118	0.016314	WDSUB1		BL_OTH_F001586	-0.25	0.00822	0.047591	MED10
				A_70_P069451	-0.217	0.00125	0.016843	BBS4		A_70_P004256	-0.25	0.00828	0.047817	C12orf11
				BL_OCA_F000572	-0.217	0.00344	0.030496	Morf4l1		A_70_P019801	-0.25	0.00839	0.048189	DLAT
				BL_OCA_X000265	-0.217	0.0042	0.034131	POGZ		BL_OCA_R000209	-0.249	0.00533	0.035962	TXNL4A
				A_70_P070671	-0.217	0.00439	0.034999	MAPK14		A_70_P028046	-0.248	0.00211	0.019988	GNS
				BL_OCA_X000124	-0.217	0.0055	0.040468	CNPY2		A_70_P061961	-0.247	0.00218	0.020413	ZNF574
				A_70_P056116	-0.216	0.00169	0.020359	KIAA1310		BL_OCA_F000460	-0.247	0.00878	0.049596	GOT2
				A_70_P031711	-0.216	0.00302	0.028435	DCP1A		BL_OCA_R000169	-0.247	0.00888	0.049936	LOC745128
				A_70_P062871	-0.216	0.00493	0.037908	TOP1		A_70_P027096	-0.246	0.00516	0.035151	SDCCAG8
				BL_OTH_F000327	-0.216	0.00531	0.03955	Tmem43		BL_OTH_F001187	-0.246	0.00525	0.03555	UBB
				A_70_P053716	-0.215	0.00282	0.027165	BCAP29		A_70_P012126	-0.244	0.00555	0.036748	NULL
				BL_OCA_F000034	-0.215	0.00345	0.030496	ZC3H14		BL_OCA_X000714	-0.244	0.00856	0.048773	NONO
				BL_OCA_X000828	-0.215	0.00502	0.038127	C14orf101		A_70_P042396	-0.243	0.00227	0.020825	LIN7C
				A_70_P067411	-0.215	0.00699	0.046888	ENOPH1		BL_OCA_F000481	-0.242	0.00387	0.029286	GDI1
				BL_OTH_F001504	-0.214	0.00347	0.030601	C1H3orf1		A_70_P042621	-0.242	0.00694	0.042488	NFE2L1
				A_70_P022361	-0.214	0.00592	0.042314	NULL		A_70_P030771	-0.241	0.00367	0.028182	ST6GALNAC4
				BL_OCA_X000603	-0.213	0.00267	0.026403	ARHGAP12		A_70_P055371	-0.239	0.00221	0.020598	COX4NB
				BL_CTL_F000063	-0.213	0.0035	0.030802	PTEN		A_70_P011976	-0.239	0.00491	0.034014	ZNF26
				BL_OCA_R000268	-0.213	0.00507	0.038337	VPS16		BL_UN4_R000177	-0.237	0.00681	0.041922	NULL
				BL_OCA_X000506	-0.213	0.00749	0.049002	CDC5L		A_70_P036751	-0.236	0.00019	0.004848	LOC484774
				BL_OTH_F001692	-0.212	0.00286	0.027386	MGC148679		BL_OTH_F000239	-0.236	0.00824	0.047651	PSAP
				A_70_P056331	-0.212	0.00454	0.035799	C20orf72		BL_OCA_X000728	-0.235	0.00217	0.020396	CSNK2B
				BL_UN1_F000022	-0.212	0.00499	0.038018	ZAR1L		A_70_P045726	-0.235	0.00381	0.02892	TOPBP1
				BL_OCA_X000618	-0.212	0.00591	0.042314	RBM5		A_70_P065121	-0.235	0.0088	0.049628	SP
				A_70_P000416	-0.211	0.00371	0.031952	SMC5		A_70_P006936	-0.228	0.0061	0.039089	COPG
				BL_OTH_R000269	-0.211	0.00515	0.038757	NAE1		BL_OTH_F000099	-0.223	0.00887	0.049885	ACVR1
				A_70_P065941	-0.21	0.00241	0.024786	TPST2		A_70_P006311	-0.219	0.00379	0.028835	C14orf109
				A_70_P054201	-0.21	0.00375	0.032157	C13orf34		BL_OTH_R000591	-0.218	0.0062	0.039645	KLHL9
				A_70_P069441	-0.209	0.00059	0.011311	PPP2R5A		BL_OTH_F001305	-0.216	0.00565	0.037043	GGCX
				A_70_P039071	-0.209	0.00294	0.027817	C9orf80		BL_OTH_F001266	-0.215	0.00858	0.048845	PURA
				BL_OCA_F000499	-0.209	0.00746	0.048892	SPARC		BL_OTH_F000783	-0.213	0.00805	0.046987	SLC39A13
				BL_OCA_X000223	-0.208	0.00134	0.017572	CXorf56		A_70_P000281	-0.212	0.00035	0.006868	CNOT6L
				A_70_P030771	-0.208	0.00328	0.029732	ST6GALNAC4		BL_CTL_F000077	-0.212	0.00321	0.02584	DIAPH2
				A_70_P013356	-0.208	0.00381	0.032548	FRAP1		BL_OCA_X000337	-0.21	0.001	0.012789	GABPA
				A_70_P027071	-0.208	0.00528	0.039424	MID1		A_70_P005851	-0.21	0.00798	0.046804	MYBBP1A
				A_70_P028336	-0.208	0.00607	0.042903	CCDC28B		A_70_P009631	-0.202	0.00421	0.03067	GGPS1
				A_70_P005851	-0.207	0.00253	0.025486	MYBBP1A		BL_OCA_X000533	-0.2	0.00539	0.036207	HNRNPAB
				A_70_P016626	-0.207	0.00393	0.03289	SDHB		A_70_P069496	-0.197	0.00301	0.024901	YLPM1
				A_70_P049356	-0.207	0.00478	0.037118	ARPC5L		A_70_P059576	-0.189	0.00794	0.046619	Tceb2
				BL_OTH_R000576	-0.207	0.00612	0.04307	AKR1B1		BL_OCA_F000637	-0.189	0.008	0.046837	VAPA
				BL_OCA_F000600	-0.207	0.00654	0.044934	ITGB1		A_70_P052231	-0.185	0.00843	0.048362	VAC14
				A_70_P046136	-0.205	0.00527	0.039371	NAT13		BL_OCA_F000852	-0.169	0.00518	0.035232	EIF2AK1
				BL_OTH_R000233	-0.204	0.00219	0.023431	C6orf136		A_70_P065641	0.148	0.00804	0.046987	C18orf8
				A_70_P047556	-0.204	0.00585	0.041953	EXOSC1		BL_OCA_X000239	0.187	0.00833	0.047988	RFC3
				BL_OCA_X000080	-0.202	0.00212	0.022967	SFRS2IP		A_70_P035036	0.19	0.00807	0.046987	PPRC1
				A_70_P057091	-0.202	0.00237	0.024541	DDX10		A_70_P004701	0.192	0.00731	0.044007	DTNBP1
				A_70_P004956	-0.202	0.00493	0.037908	TMEM216		A_70_P067286	0.195	0.00164	0.017022	RAB9A
				A_70_P005406	-0.202	0.00716	0.047479	PAK1IP1		A_70_P038066	0.196	0.00448	0.031963	SDHAF2
				A_70_P046606	-0.201	0.00414	0.033955	GATC		BL_OCA_X000451	0.197	0.00845	0.04843	COG2
				A_70_P025801	-0.201	0.00415	0.033955	MYST3		A_70_P069956	0.198	0.00421	0.03067	ELOF1
				BL_OTH_F001647	-0.201	0.0054	0.03997	LARP4		A_70_P035596	0.201	0.00822	0.047591	ABHD12
				A_70_P021076	-0.198	0.00205	0.022488	SUCLG1		A_70_P065326	0.203	0.00259	0.022644	PARN
				A_70_P025841	-0.198	0.00416	0.033963	STAM2		A_70_P062516	0.203	0.00324	0.02601	H-RAS
				A_70_P019586	-0.196	0.00124	0.016739	EXOSC10		BL_OCA_X000802	0.203	0.00602	0.038678	TRIP12
				A_70_P021896	-0.196	0.00319	0.029299	ZNF674		A_70_P048981	0.206	0.00661	0.041167	NULL
				BL_OTH_F001011	-0.195	0.00216	0.023247	PPFIA1		A_70_P044946	0.209	0.00486	0.033836	TGS1
				BL_OTH_F001103	-0.195	0.0062	0.04353	RPL21		A_70_P039891	0.211	0.00503	0.034571	UBE2F
				A_70_P015056	-0.193	0.00384	0.032639	CCNT2		A_70_P009396	0.213	0.00777	0.045908	C3orf19
				BL_OCA_F000852	-0.192	0.00031	0.008235	EIF2AK1		A_70_P005536	0.214	0.00221	0.020597	Ccdc101
				A_70_P032326	-0.192	0.0031	0.028903	UBE2D2		A_70_P057921	0.215	0.00129	0.014747	ASXL1
				A_70_P057581	-0.192	0.0062	0.043521	LOC615093		A_70_P042786	0.218	0.00861	0.048959	NAB2
				A_70_P056341	-0.191	0.00359	0.031298	KPNA6		A_70_P040306	0.219	0.005	0.034419	TRMU
				BL_OCA_F000877	-0.19	0.00564	0.040997	SMURF2		A_70_P004096	0.222	0.00692	0.042399	GFER
				BL_OTH_R000502	-0.19	0.00569	0.041195	RBM15		A_70_P056701	0.223	0.00171	0.017453	MTX1
				BL_OCA_F000790	-0.19	0.0065	0.044858	CCT8		A_70_P052456	0.223	0.00587	0.038015	AMPD2
				BL_OCA_X000032	-0.188	0.00215	0.02312	VTI1B		A_70_P033306	0.224	0.0008	0.011241	GCC2
				A_70_P040121	-0.188	0.00283	0.027165	NEK9		A_70_P052026	0.224	0.00468	0.032877	ZMYM6
				BL_OCA_F000432	-0.188	0.00677	0.045909	DHX36		A_70_P051856	0.225	0.00063	0.009852	MRPL2
				A_70_P002071	-0.185	0.00463	0.036204	NULL		A_70_P040996	0.226	0.00251	0.022145	KDM2B
				BL_OCA_F000350	-0.185	0.00607	0.042903	SLC35A5		BL_OTH_F000726	0.227	0.00095	0.012381	RNF126
				BL_OCA_X000030	-0.183	0.00739	0.048598	ROD1		A_70_P011386	0.228	0.00096	0.012452	TMUB1
				A_70_P033596	-0.18	0.00388	0.032695	MFSD1		A_70_P033766	0.228	0.00584	0.037901	ATP6V1E1
				A_70_P061921	-0.18	0.00696	0.046704	ENSA		A_70_P007976	0.229	0.00259	0.022673	Rptor
				A_70_P020026	-0.178	0.00349	0.030747	KCMF1		A_70_P020516	0.23	0.00396	0.029751	MRPS11
				BL_OCA_X000476	-0.177	0.00472	0.036853	COPS6		A_70_P052161	0.23	0.00487	0.033851	USP3
				BL_OTH_F001631	-0.176	0.00629	0.043986	RNF207		A_70_P071591	0.232	0.00717	0.043414	ARL8A
				A_70_P070916	-0.174	0.00237	0.024541	PSMD6		A_70_P017681	0.233	0.0013	0.014806	PIAS3
				A_70_P009191	-0.172	0.0068	0.04605	NIPA2		BL_OTH_R000581	0.236	0.00424	0.030749	ZBTB44
				A_70_P052231	-0.171	0.00457	0.035948	VAC14		A_70_P037861	0.237	0.00048	0.008283	SENP3
				A_70_P027036	-0.171	0.00508	0.0384	LOC738415		A_70_P029371	0.237	0.00551	0.036657	CDK5
				A_70_P067261	-0.171	0.00639	0.044327	IMPAD1		A_70_P013181	0.24	0.00807	0.046987	EDEM2
				A_70_P062991	-0.17	0.00771	0.049921	Mllt4		A_70_P027031	0.245	0.00657	0.040988	MGAT1
				A_70_P040421	-0.169	0.00666	0.045539	C16orf80		BL_OTH_F000645	0.245	0.00836	0.048099	USP24
				A_70_P017211	-0.166	0.00713	0.047413	NUP37		A_70_P020056	0.247	0.00186	0.0185	SMG5
				A_70_P000396	-0.163	0.00308	0.028798	Cul3		A_70_P023191	0.248	0.00559	0.036898	ZNF532
				A_70_P006126	-0.159	0.0052	0.039033	AK3		A_70_P005501	0.248	0.0069	0.042326	CDC20
				A_70_P014416	-0.15	0.00709	0.047181	CDADC1		A_70_P014841	0.248	0.00741	0.044546	LOC702936
				A_70_P037861	0.151	0.00673	0.045859	SENP3		A_70_P022641	0.248	0.00772	0.045717	D2HGDH
				A_70_P071301	0.156	0.00474	0.036948	C12orf41		A_70_P013306	0.249	0.00591	0.038159	TEX261
				BL_OCA_X000014	0.158	0.00555	0.040618	ILF3		A_70_P068811	0.249	0.00693	0.042409	PSMF1
				A_70_P058146	0.159	0.0031	0.028903	PRPF38A		A_70_P010066	0.25	0.00827	0.047817	PAOX
				A_70_P059241	0.164	0.00524	0.039179	CECR5		A_70_P057571	0.251	0.00646	0.04061	MAD2L2
				A_70_P005536	0.165	0.00509	0.038404	Ccdc101		A_70_P054266	0.252	0.004	0.029905	PI4K2A
				A_70_P035196	0.174	0.00087	0.013763	SCNM1		A_70_P013296	0.252	0.0069	0.042326	SNRNP70
				BL_OTH_F000365	0.179	0.00316	0.029112	HGS		BL_OCA_X000330	0.254	0.00292	0.024536	FKBP9
				A_70_P027686	0.183	0.00574	0.041456	LOC786966		A_70_P013371	0.254	0.00868	0.049201	LMAN2
				A_70_P071586	0.183	0.00687	0.046325	ZFAND2B		A_70_P035786	0.256	0.00522	0.03544	FAHD2A
				A_70_P033241	0.184	0.00523	0.039179	C12orf44		A_70_P013621	0.256	0.0054	0.036216	PPP4C
				BL_OCA_X000835	0.186	0.00122	0.016614	GBF1		A_70_P061611	0.257	0.00312	0.025399	PYCR2
				A_70_P055826	0.191	0.00409	0.033795	CCDC86		A_70_P021171	0.257	0.00822	0.047604	UBE2N
				A_70_P035806	0.194	0.00577	0.041621	BAG5		A_70_P021156	0.26	0.00018	0.004697	MSN
				A_70_P040626	0.195	0.00652	0.044934	XKR8		A_70_P070791	0.26	0.00806	0.046987	TRIP4
				BL_OTH_F000882	0.197	0.00537	0.039782	BLCAP		A_70_P069556	0.261	0.00302	0.024941	EDEM3
				BL_OTH_F000764	0.204	0.00674	0.045859	ITGB5		BL_OTH_F000859	0.261	0.00413	0.030577	MGC142702
				A_70_P052541	0.205	0.00414	0.033955	WDR8		A_70_P051886	0.261	0.00769	0.04564	SLC25A26
				A_70_P070366	0.207	0.00489	0.037713	DHX38		A_70_P036221	0.261	0.00858	0.048831	RCE1
				A_70_P022466	0.208	0.0004	0.009287	RBM33		A_70_P014801	0.262	0.00448	0.031945	LOC100154921
				A_70_P010491	0.208	0.00266	0.026299	C19orf50		BL_OTH_F001592	0.262	0.00726	0.04384	XPO5
				A_70_P047286	0.21	0.00356	0.031129	TUFM		A_70_P063326	0.263	0.00556	0.036779	PI4KA
				A_70_P028121	0.212	0.00748	0.048965	OGT		A_70_P054461	0.264	0.00789	0.046464	USP19
				A_70_P006396	0.213	0.00578	0.041646	TRIM27		A_70_P052851	0.265	0.00417	0.030627	RAB24
				BL_OCA_X000269	0.214	0.0029	0.027507	RBMS1		A_70_P008321	0.266	0.00277	0.023769	USP22
				A_70_P017631	0.215	0.00224	0.023701	BRF1		A_70_P056436	0.266	0.00663	0.041227	MAP3K2
				BL_OTH_F000893	0.219	0.00314	0.029069	MED22		A_70_P056881	0.267	0.00239	0.021502	TSR2
				BL_OCA_X000041	0.219	0.00536	0.039767	PSMD2		BL_OCA_R000276	0.267	0.00297	0.024718	C2orf49
				A_70_P050241	0.219	0.00676	0.045909	DCAF12		A_70_P048001	0.267	0.00482	0.03359	GLT8D1
				A_70_P004931	0.22	0.00317	0.029147	NCOR1		A_70_P011196	0.268	0.00094	0.012351	CDK9
				A_70_P028531	0.221	0.00709	0.047181	PCSK7		A_70_P017946	0.268	0.00277	0.023799	RFC2
				A_70_P011791	0.221	0.0076	0.049466	C9orf89		A_70_P063261	0.268	0.00506	0.034676	LOC100337301
				A_70_P029401	0.222	0.00754	0.049251	MCM2		A_70_P057086	0.269	0.00157	0.016595	CLCN3
				BL_OCA_X000451	0.223	0.00072	0.01265	COG2		A_70_P031781	0.27	0.00169	0.017334	RTCD1
				A_70_P009021	0.223	0.00536	0.03975	N6AMT2		A_70_P032831	0.27	0.003	0.024873	DLG3
				A_70_P028991	0.224	0.00484	0.037484	RAB7B		BL_OTH_F001309	0.27	0.00438	0.0315	SLC12A4
				A_70_P010066	0.224	0.0056	0.040804	PAOX		BL_OCA_X000556	0.271	0.00116	0.013969	RACGAP1P
				A_70_P029291	0.225	0.00641	0.044472	PTPN1		A_70_P046636	0.272	0.00174	0.017688	RER1
				A_70_P050141	0.226	0.00379	0.032409	NSFL1C		A_70_P027196	0.272	0.00453	0.032094	LDLRAP1
				A_70_P049921	0.226	0.00436	0.034839	BCL2L15		BL_OCA_X000664	0.272	0.00558	0.036865	LOC515578
				A_70_P048941	0.226	0.00612	0.04307	SCYL3		A_70_P046761	0.272	0.00851	0.04869	ARHGEF40
				A_70_P037066	0.226	0.0068	0.04605	DIEXF		A_70_P064321	0.273	0.00634	0.040161	POLR1A
				A_70_P036351	0.227	0.00336	0.030121	SLC10A3		BL_OTH_F001081	0.275	0.00508	0.034722	MKS1
				A_70_P011721	0.227	0.00728	0.048027	VASN		A_70_P008781	0.276	0.00147	0.015901	MKNK1
				A_70_P026986	0.228	0.00193	0.021818	MARS		A_70_P066191	0.276	0.00201	0.019417	ULK3
				A_70_P030896	0.229	0.00073	0.012782	FAM125A		A_70_P047376	0.277	0.00045	0.008031	WBSCR16
				A_70_P008781	0.229	0.00189	0.021739	MKNK1		A_70_P039436	0.277	0.00244	0.021741	ATP6V0C
				A_70_P052626	0.229	0.00269	0.026476	SNRNP48		A_70_P005861	0.278	0.00146	0.015849	LOC707704
				A_70_P042786	0.23	0.00152	0.01905	NAB2		A_70_P070151	0.278	0.00228	0.020853	ISY1
				A_70_P007551	0.23	0.00192	0.021799	CENPM		A_70_P001491	0.278	0.00326	0.026101	MT-ND4
				BL_OCA_X000842	0.23	0.00422	0.034208	BCAP31		BL_OCA_R000044	0.278	0.00363	0.028013	CCDC34
				A_70_P050666	0.231	0.00758	0.049368	GAA		A_70_P054441	0.279	0.00301	0.024901	LPCAT4
				A_70_P030726	0.232	0.00251	0.025404	ARFIP2		A_70_P027621	0.279	0.00596	0.038416	COPE
				A_70_P027196	0.232	0.00445	0.035335	LDLRAP1		A_70_P052541	0.28	0.00113	0.013715	WDR8
				BL_OTH_F000375	0.232	0.00701	0.046952	IRF3		A_70_P057201	0.28	0.00441	0.031627	KNTC1
				BL_OTH_F000525	0.233	0.00236	0.024541	UMPS		BL_OCA_R000026	0.28	0.005	0.034419	PSMA2
				A_70_P038876	0.234	0.00078	0.013177	CIAPIN1		A_70_P064941	0.282	0.00161	0.016811	TUSC4
				BL_OTH_F001489	0.235	0.00204	0.022394	CHD3		BL_OCA_X000041	0.282	0.00263	0.022881	PSMD2
				A_70_P028671	0.236	0.00046	0.009927	ZNF341		A_70_P042586	0.282	0.00283	0.024122	EHMT2
				A_70_P027866	0.236	0.00541	0.040009	RALY		A_70_P003361	0.283	0.00196	0.019103	BSG
				A_70_P052331	0.236	0.00583	0.041858	AP2A2		A_70_P061866	0.283	0.00212	0.020089	GPR56
				A_70_P029601	0.237	0.0028	0.02709	RPA1		A_70_P021036	0.283	0.00243	0.02174	RFXANK
				A_70_P062101	0.237	0.00428	0.034509	LOC707009		A_70_P011006	0.283	0.00684	0.042093	LOC460293
				A_70_P036241	0.237	0.00557	0.040724	HMBS		A_70_P013326	0.284	0.0017	0.017448	SPR
				A_70_P027181	0.237	0.00748	0.048965	NAPG		A_70_P065501	0.284	0.00211	0.019988	SMUG1
				A_70_P054461	0.239	0.00502	0.038127	USP19		A_70_P029781	0.284	0.00433	0.031294	SIGMAR1
				A_70_P011156	0.24	0.00236	0.024541	EGFL7		A_70_P058146	0.285	3e-05	0.00144	PRPF38A
				A_70_P030551	0.24	0.00396	0.033003	CTSZ		BL_OCA_X000269	0.285	0.00089	0.012032	RBMS1
				BL_OCA_R000055	0.24	0.00435	0.034829	NDST2		A_70_P008226	0.285	0.00093	0.012335	ZSWIM7
				A_70_P050246	0.24	0.00533	0.039623	HMGA1		A_70_P008901	0.285	0.00602	0.038687	WDR51A
				A_70_P067551	0.241	0.00599	0.042674	MYO1C		A_70_P033456	0.288	0.00407	0.030262	ECHDC2
				A_70_P004701	0.242	0.00016	0.005787	DTNBP1		A_70_P036241	0.288	0.00431	0.031154	HMBS
				A_70_P040391	0.242	0.00141	0.018158	FRMD8		BL_OCA_F000400	0.288	0.00485	0.033756	TSPAN3
				A_70_P022876	0.242	0.00166	0.020195	SH3D20		A_70_P053036	0.288	0.00553	0.036738	Fn3krp
				BL_OCA_X000706	0.242	0.00349	0.03073	PRPF4B		A_70_P030851	0.288	0.00863	0.049007	FXYD6
				BL_OTH_F000726	0.243	6e-05	0.003642	RNF126		A_70_P027616	0.289	0.00145	0.01582	CD81
				A_70_P009781	0.243	0.00211	0.022882	CHD8		A_70_P067886	0.29	0.00079	0.011184	STX4
				A_70_P036736	0.243	0.00378	0.032311	C11H9orf86		A_70_P009646	0.29	0.00146	0.015849	LOC532244
				A_70_P042141	0.244	0.00773	0.049983	NXF1		A_70_P066841	0.29	0.0028	0.023986	SIRT5
				A_70_P028611	0.245	0.00013	0.005038	ZDHHC24		A_70_P067916	0.29	0.0076	0.045358	TCEA2
				A_70_P046221	0.247	0.00104	0.015267	PRKCZ		A_70_P018276	0.291	0.00301	0.024906	PRPF8
				A_70_P007646	0.248	0.00323	0.029381	LOC790009		BL_OCA_X000771	0.293	0.00048	0.008294	MTCH2
				A_70_P029366	0.248	0.00671	0.045781	TMED3		A_70_P029526	0.293	0.00125	0.014469	POLR2E
				A_70_P035036	0.249	0.00012	0.004922	PPRC1		BL_UN4_F000022	0.294	0.00105	0.013175	NULL
				A_70_P020631	0.249	0.00378	0.032311	C2orf24		A_70_P020741	0.294	0.00304	0.024986	TSC22D4
				A_70_P011166	0.249	0.00643	0.044552	SMARCB1		A_70_P008571	0.295	0.0004	0.00747	SNUPN
				A_70_P065521	0.25	0.00109	0.015545	CDC2L2		A_70_P021216	0.295	0.0015	0.016129	BUB3
				A_70_P036396	0.25	0.00444	0.035267	KIAA0664		A_70_P050536	0.295	0.0037	0.028355	MYH9
				A_70_P005861	0.251	0.00078	0.013177	LOC707704		A_70_P038561	0.295	0.00489	0.033876	YIPF3
				A_70_P042116	0.251	0.00101	0.015013	AKAP13		A_70_P019831	0.296	0.00082	0.011448	UQCC
				A_70_P027306	0.251	0.00345	0.030496	POLDIP2		A_70_P043001	0.296	0.00197	0.019161	WDFY3
				A_70_P059391	0.251	0.00622	0.043632	HPS1		A_70_P055296	0.296	0.00464	0.03273	SERHL2
				A_70_P042126	0.251	0.00649	0.044858	SRD5A1		A_70_P009151	0.297	0.00856	0.048773	SAC3D1
				A_70_P052971	0.252	0.00057	0.011047	CHD2		A_70_P020041	0.298	0.00283	0.024105	LOC454573
				A_70_P071491	0.252	0.00178	0.021028	MED19		A_70_P010466	0.299	0.00027	0.005771	ADCY6
				A_70_P037866	0.252	0.00403	0.03353	Ppm1m		A_70_P060566	0.299	0.00095	0.012381	MGRN1
				A_70_P050561	0.252	0.00438	0.034898	PGAM5		A_70_P009886	0.299	0.001	0.01276	RQCD1
				A_70_P046091	0.253	0.00387	0.032673	MAPKAPK3		BL_OCA_F000277	0.299	0.00308	0.025164	Utp6
				A_70_P008496	0.254	0.00531	0.03955	LOC463186		A_70_P005796	0.299	0.00762	0.045372	LOC151162
				A_70_P029321	0.254	0.0055	0.040468	PUF60		A_70_P030896	0.3	0.00022	0.00525	FAM125A
				A_70_P066971	0.254	0.00682	0.046131	RIPK1		A_70_P053571	0.301	0.00027	0.00577	ACP1
				BL_OCA_X000396	0.255	0.0012	0.016484	RNF5		BL_OTH_F000759	0.301	0.00139	0.015337	PLCD1
				A_70_P067281	0.255	0.00193	0.021818	MICALL1		A_70_P017756	0.302	0.00138	0.015335	SHISA5
				A_70_P047456	0.255	0.00385	0.032649	PACS2		BL_OCA_X000746	0.302	0.00303	0.024972	PRMT5
				A_70_P005581	0.256	0.00248	0.025192	CLK3		A_70_P057731	0.303	0.00124	0.014392	ACTR6
				A_70_P037921	0.257	0.00283	0.027165	TTC15		A_70_P036921	0.303	0.00624	0.039764	FKBP15
				A_70_P066981	0.257	0.0033	0.029801	ACTN2		A_70_P052511	0.303	0.00645	0.040574	BTBD6
				A_70_P058916	0.257	0.00341	0.030355	ERGIC3		A_70_P014381	0.304	0.00012	0.003545	EIF2AK4
				A_70_P024916	0.257	0.00603	0.042769	CEP110		BL_OTH_F000366	0.304	0.00102	0.012977	TOP3A
				A_70_P067486	0.258	0.00163	0.019963	Ctbp1		A_70_P027866	0.304	0.00255	0.022398	RALY
				A_70_P020766	0.258	0.00496	0.037982	HDAC7		A_70_P011506	0.304	0.0035	0.027316	PDCD6IP
				A_70_P027946	0.258	0.00577	0.041633	ACO2		A_70_P028741	0.304	0.00843	0.048333	C21orf33
				A_70_P017276	0.258	0.00691	0.046518	POLE		BL_OTH_F000677	0.305	0.00105	0.01323	SDHC
				A_70_P052411	0.259	0.00053	0.010674	TMEM204		A_70_P009996	0.305	0.00292	0.024536	DDX39
				BL_OCA_X000247	0.259	0.00055	0.010908	LOC702982		A_70_P019611	0.305	0.0087	0.049287	DHX16
				A_70_P055136	0.259	0.00557	0.040724	CHD8		A_70_P030641	0.306	0.00048	0.008283	ST6GALNAC6
				A_70_P052641	0.259	0.00676	0.045906	CCDC22		A_70_P052021	0.306	0.00565	0.037043	G6PC3
				A_70_P042626	0.259	0.00708	0.047181	CARD10		A_70_P061606	0.307	0.00653	0.040852	TARDBP
				A_70_P070176	0.26	0.00754	0.049246	AFAP1L1		A_70_P056971	0.308	0.00092	0.01228	CSNK1D
				A_70_P062516	0.261	3e-05	0.00236	H-RAS		A_70_P035646	0.308	0.00554	0.036738	RDBP
				A_70_P071101	0.261	0.00343	0.03045	MARCH2		A_70_P009416	0.309	0.00075	0.010775	SKA1
				A_70_P067386	0.261	0.00446	0.035366	WDR13		A_70_P024686	0.309	0.00291	0.024528	ZC3HC1
				BL_OTH_F000210	0.262	0.00106	0.015337	ATXN2L		A_70_P062626	0.31	0.00016	0.004337	USP40
				BL_OTH_F001722	0.264	0.00506	0.038337	RHOD		A_70_P070856	0.31	0.00023	0.005354	C14orf153
				A_70_P006336	0.265	0.00069	0.012307	INF2		A_70_P052031	0.31	0.00054	0.008879	FAM118B
				A_70_P047081	0.265	0.00177	0.020929	TXNDC11		A_70_P009781	0.31	0.00098	0.012653	CHD8
				BL_OTH_F000676	0.266	0.00195	0.021877	DNAJB12		A_70_P068341	0.31	0.00124	0.014411	MED27
				A_70_P047396	0.266	0.00234	0.02442	FBXO6		A_70_P029506	0.31	0.00772	0.045717	ZYX
				A_70_P070311	0.266	0.00407	0.033716	CHST12		A_70_P034611	0.311	0.00041	0.007588	GPR153
				A_70_P058886	0.266	0.00704	0.047052	FGFR1		A_70_P052466	0.311	0.00192	0.018821	DCAF15
				A_70_P036746	0.267	0.00292	0.027691	ATP5D		A_70_P067791	0.311	0.00431	0.031154	BIN3
				A_70_P071656	0.267	0.00322	0.029354	ACD		A_70_P053741	0.311	0.00473	0.033096	LAMA5
				A_70_P007636	0.268	0.00025	0.00738	MYD88		A_70_P046021	0.311	0.00655	0.040939	BSCL2
				A_70_P045531	0.268	0.00106	0.015337	OBFC2B		A_70_P052071	0.311	0.00669	0.041522	WDR18
				A_70_P063326	0.268	0.00113	0.01591	PI4KA		A_70_P007551	0.312	0.00047	0.008175	CENPM
				A_70_P064896	0.268	0.00321	0.029347	MPHOSPH8		A_70_P033506	0.312	0.00569	0.037168	PPIE
				A_70_P042341	0.268	0.0033	0.029793	SGSM3		A_70_P045921	0.312	0.00813	0.047196	MXD3
				A_70_P011251	0.268	0.00421	0.034163	GRAMD1A		A_70_P017656	0.313	0.00471	0.033046	SSRP1
				A_70_P051906	0.268	0.00549	0.040468	CLIP2		BL_OCA_X000804	0.313	0.00675	0.041668	ANAPC7
				A_70_P026306	0.268	0.00611	0.04307	IGF2R		A_70_P010491	0.314	0.0002	0.005068	C19orf50
				A_70_P019611	0.268	0.00686	0.046266	DHX16		A_70_P046031	0.314	0.0013	0.014822	LUC7L
				A_70_P009646	0.269	0.00059	0.011311	LOC532244		A_70_P061011	0.314	0.00222	0.020626	CHMP5
				A_70_P029326	0.269	0.00072	0.012704	SYNGR2		BL_OTH_F001070	0.314	0.00365	0.028096	BAK1
				A_70_P016096	0.269	0.00731	0.048167	TMEM43		A_70_P058016	0.314	0.00365	0.028096	C1orf58
				A_70_P050146	0.269	0.00756	0.049252	FLOT1		A_70_P042196	0.315	8e-05	0.002712	CHMP4A
				A_70_P050536	0.272	0.00179	0.021076	MYH9		A_70_P035411	0.315	0.00025	0.005651	C5orf42
				A_70_P004806	0.272	0.00199	0.022154	MAPRE3		A_70_P022801	0.316	0.00223	0.020702	RANBP10
				A_70_P053251	0.273	0.00187	0.021613	PEX19		A_70_P017366	0.316	0.0063	0.039972	GORASP1
				A_70_P028591	0.273	0.00708	0.047181	GPR172B		A_70_P013301	0.317	0.0003	0.006204	HMGCL
				A_70_P064461	0.274	0.0011	0.015635	NRADD		A_70_P000511	0.317	0.00234	0.021279	SKP2
				BL_OCA_X000522	0.274	0.00134	0.017568	HNRPC		A_70_P021281	0.318	0.00348	0.027209	ELMOD3
				A_70_P054046	0.275	0.00174	0.020678	GPS2		A_70_P011161	0.318	0.00404	0.030082	ZNF414
				A_70_P061096	0.276	0.00033	0.008506	NULL		A_70_P042056	0.318	0.00416	0.030627	DOM3Z
				A_70_P061866	0.276	0.00054	0.010787	GPR56		A_70_P053736	0.318	0.00875	0.049502	RP9
				A_70_P062921	0.278	0.00148	0.018739	ERGIC1		A_70_P010031	0.32	0.00243	0.021722	PTK7
				A_70_P038726	0.278	0.00213	0.023019	RANBP3		A_70_P033206	0.32	0.00463	0.032645	NOP2
				A_70_P033221	0.278	0.00289	0.027507	TSSC1		A_70_P065271	0.321	0.00023	0.005348	PGS1
				A_70_P036956	0.278	0.00312	0.028933	BRD3		A_70_P027831	0.321	0.00181	0.018188	B4GALT2
				A_70_P038131	0.278	0.00653	0.044934	PPP1R9B		A_70_P060611	0.321	0.00231	0.02109	SNAPC4
				A_70_P004211	0.28	0.00486	0.037588	USP36		A_70_P069861	0.321	0.00684	0.042092	DTX2
				A_70_P009526	0.28	0.00548	0.040382	IL4R		A_70_P029491	0.322	0.00022	0.005237	C16orf59
				BL_OTH_F000751	0.281	0.00133	0.017417	GLI4		A_70_P026831	0.322	0.00245	0.021796	TMF1
				A_70_P049271	0.281	0.00154	0.01919	GIYD2		A_70_P021001	0.323	0.00354	0.027528	EWSR1
				A_70_P068556	0.281	0.00627	0.043909	NDUFV1		A_70_P036296	0.323	0.00813	0.047196	TSPAN17
				A_70_P028886	0.282	0.00081	0.013394	RIC8A		A_70_P014816	0.323	0.00836	0.048092	PGBD1
				A_70_P017411	0.282	0.00494	0.03793	TFDP1		A_70_P043096	0.324	0.00179	0.018066	RNF20
				A_70_P006656	0.283	0.00142	0.018215	RBM19		A_70_P030516	0.324	0.006	0.038606	NR1H2
				A_70_P013261	0.284	0.00414	0.033955	LAMA4		A_70_P037791	0.324	0.0068	0.041922	DCAF5
				A_70_P054031	0.284	0.00413	0.033955	SCO2		A_70_P048331	0.324	0.00789	0.046464	TRIM34
				A_70_P067546	0.284	0.00496	0.037982	C11orf68		A_70_P042441	0.326	0.00034	0.006776	GUK1
				A_70_P070856	0.286	8e-05	0.004079	C14orf153		A_70_P063161	0.326	0.00554	0.036738	TMEM183A
				A_70_P027416	0.286	0.00189	0.021739	GTPBP3		A_70_P045531	0.329	0.00069	0.010358	OBFC2B
				A_70_P033176	0.286	0.00666	0.04555	KAT5		A_70_P034581	0.329	0.00123	0.014392	ZNF76
				BL_OCA_F000619	0.287	0.00194	0.021851	PDIA4		A_70_P055376	0.329	0.00183	0.018297	PYCRL
				A_70_P010261	0.287	0.00261	0.026045	WDR82		A_70_P057556	0.329	0.00394	0.029644	C11orf75
				A_70_P059271	0.287	0.00491	0.03778	MGRN1		A_70_P055161	0.33	0.00124	0.014392	RAD51
				A_70_P023776	0.288	0.0027	0.026485	ZFP30		A_70_P027466	0.33	0.00715	0.043365	ASAH1
				A_70_P054156	0.288	0.00363	0.03149	PLEKHG3		A_70_P028886	0.331	0.00085	0.011609	RIC8A
				A_70_P022721	0.29	0.00105	0.015327	VPS11		A_70_P062921	0.331	0.00136	0.0152	ERGIC1
				A_70_P063361	0.29	0.00433	0.034781	RNPS1		A_70_P036436	0.332	0.00035	0.006913	C20orf29
				A_70_P050436	0.29	0.00501	0.038115	BGN		A_70_P029196	0.332	0.00079	0.011181	SLC12A7
				A_70_P029831	0.291	0.00099	0.014803	ACTR1A		A_70_P030646	0.332	0.00225	0.02082	ASNS
				A_70_P028521	0.292	0.00029	0.007994	SEPT8		BL_OTH_F000154	0.332	0.00479	0.033453	PGF
				A_70_P022801	0.292	0.00102	0.015049	RANBP10		A_70_P059211	0.332	0.00715	0.043335	RNF114
				A_70_P025071	0.292	0.00135	0.017661	CASP2		A_70_P066981	0.334	0.00135	0.015137	ACTN2
				A_70_P070321	0.292	0.0019	0.021739	TSEN2		A_70_P050176	0.334	0.00492	0.034017	COBRA1
				A_70_P034406	0.293	0.001	0.014895	INPP5B		BL_OTH_F000375	0.335	0.00124	0.014392	IRF3
				A_70_P018276	0.294	0.00057	0.011047	PRPF8		A_70_P037406	0.335	0.00238	0.021468	FEM1A
				A_70_P004541	0.296	0.00307	0.028762	FBXO18		A_70_P016266	0.335	0.00283	0.024122	MAX
				A_70_P063586	0.296	0.00347	0.030624	GNL2		A_70_P050146	0.335	0.00504	0.034574	FLOT1
				BL_OCA_X000645	0.296	0.00475	0.036948	GNAS		A_70_P029616	0.335	0.00538	0.036207	PHKG2
				A_70_P055491	0.297	0.00041	0.009289	TESK1		A_70_P059456	0.336	0.00095	0.012384	NLRX1
				A_70_P052106	0.297	0.00463	0.036204	XRCC1		BL_OCA_F000615	0.336	0.00136	0.015211	RPS13
				A_70_P028631	0.297	0.00558	0.040767	HEXIM1		A_70_P068311	0.336	0.00161	0.016811	CDIPT
				A_70_P038561	0.298	0.00107	0.015368	YIPF3		A_70_P017241	0.336	0.00772	0.045717	Pigq
				A_70_P060566	0.299	0.00015	0.00559	MGRN1		BL_OCA_X000555	0.337	0.00162	0.016822	STX16
				A_70_P017081	0.299	0.00056	0.010937	TLN1		A_70_P037171	0.337	0.0061	0.039089	LOC735860
				A_70_P052466	0.299	0.00057	0.011055	DCAF15		A_70_P067591	0.338	0.00119	0.014074	PIGT
				A_70_P026811	0.299	0.00243	0.025009	GLUD1		A_70_P070331	0.338	0.00119	0.014076	FBXW2
				A_70_P037261	0.299	0.00429	0.03462	SIN3B		A_70_P052536	0.338	0.002	0.01941	COG8
				A_70_P070066	0.299	0.00438	0.034898	PEX14		A_70_P020766	0.338	0.00205	0.019697	HDAC7
				A_70_P017506	0.3	0.00114	0.01591	CYHR1		A_70_P051906	0.338	0.00313	0.025452	CLIP2
				A_70_P038266	0.3	0.00133	0.017481	TMEM127		A_70_P010351	0.338	0.00328	0.026189	GPKOW
				BL_OTH_F001283	0.3	0.00168	0.02035	LOC494432		BL_OCA_F000523	0.339	0.00038	0.007189	LRPAP1
				A_70_P008836	0.3	0.00482	0.03738	DNASE1		A_70_P055426	0.339	0.00038	0.007189	LMNB2
				BL_OCA_X000866	0.301	0.00018	0.00604	TMEM115		A_70_P068391	0.339	0.00098	0.012664	POLR1C
				BL_OTH_F000683	0.301	0.00087	0.013763	CERCAM		A_70_P036651	0.339	0.00251	0.022165	CORO1B
				A_70_P064686	0.301	0.00184	0.021445	CCRK		BL_OCA_X000869	0.339	0.00251	0.022178	LOC453823
				BL_OTH_F000295	0.301	0.00526	0.039344	UBA7		A_70_P070376	0.339	0.00272	0.023489	XRCC6
				BL_OTH_F000565	0.301	0.00547	0.040373	MYH7		A_70_P011711	0.339	0.00339	0.026731	GPS1
				BL_OCA_F000523	0.302	0.00022	0.006855	LRPAP1		A_70_P038651	0.339	0.0052	0.035338	OGG1
				A_70_P030761	0.302	0.00039	0.009136	RNF215		A_70_P069021	0.34	0.00022	0.005278	UBE2G2
				A_70_P025251	0.302	0.00077	0.013092	ARHGAP4		BL_OCA_X000842	0.34	0.00049	0.008398	BCAP31
				BL_OCA_X000485	0.302	0.00133	0.017481	EIF3D		A_70_P035686	0.34	0.00444	0.031734	GALE
				A_70_P034561	0.302	0.00411	0.033955	TBL2		A_70_P028706	0.341	0.0008	0.011241	DNAJC5
				A_70_P052336	0.302	0.00756	0.049252	MCM3		BL_OCA_F000385	0.341	0.00099	0.012759	GNB2L1
				A_70_P020171	0.303	0.00339	0.030303	LOC534434		BL_OTH_F000784	0.341	0.00462	0.032635	DOHH
				A_70_P047521	0.304	0.00084	0.01361	CCDC6		A_70_P013331	0.341	0.00465	0.032758	SLC35B2
				A_70_P033291	0.304	0.00314	0.029069	ZCCHC2		A_70_P052106	0.341	0.00554	0.036738	XRCC1
				A_70_P008831	0.304	0.00488	0.03768	VAV3		BL_OTH_F000276	0.341	0.00658	0.041036	PRKCSH
				A_70_P042876	0.304	0.00618	0.043417	ARHGAP30		A_70_P070316	0.342	0.00189	0.018625	ZNF142
				A_70_P064141	0.305	0.00261	0.026038	PXMP3		A_70_P005396	0.342	0.00424	0.030749	MFSD5
				A_70_P055326	0.305	0.00279	0.02706	ACADS		A_70_P017711	0.342	0.00706	0.042949	PLEKHO1
				A_70_P030790	0.305	0.00436	0.034839	CD93		A_70_P020631	0.343	0.00088	0.011962	C2orf24
				A_70_P040186	0.306	0.0024	0.024748	NUP188		A_70_P054166	0.343	0.00487	0.033851	ATPAF2
				A_70_P009116	0.306	0.00422	0.034208	St6galnac2		A_70_P030526	0.343	0.00644	0.040561	SLC35C2
				A_70_P071411	0.307	0.00288	0.027461	DNAJA3		A_70_P008596	0.343	0.00768	0.045574	TTK
				A_70_P022681	0.308	0.00013	0.005066	DET1		A_70_P064146	0.344	0.00023	0.005354	MBTPS1
				A_70_P022391	0.308	0.00019	0.006267	MED26		A_70_P030551	0.345	0.00059	0.009493	CTSZ
				BL_OCA_F000006	0.308	0.00562	0.040849	B2M		A_70_P037371	0.345	0.00504	0.034571	ACTN3
				A_70_P024851	0.309	0.00115	0.015943	FAT1		A_70_P027131	0.346	0.00127	0.014598	MOV10
				A_70_P050051	0.309	0.00226	0.023887	CARS2		A_70_P005291	0.346	0.00175	0.01773	RPUSD4
				A_70_P029526	0.31	0.00011	0.004783	POLR2E		A_70_P060356	0.346	0.00231	0.02109	PIP4K2C
				A_70_P029781	0.31	0.0004	0.009221	SIGMAR1		A_70_P035896	0.347	0.00028	0.005939	PPAPDC1B
				A_70_P069876	0.31	0.00107	0.015368	BRD9		A_70_P034351	0.347	0.00422	0.03067	CCNA2
				A_70_P052191	0.31	0.00114	0.015916	MINK1		A_70_P027426	0.348	0.00069	0.01037	SURF4
				A_70_P054486	0.31	0.00352	0.030918	ADIPOR1		A_70_P035641	0.348	0.00204	0.019609	MAP4
				A_70_P044156	0.31	0.00601	0.04276	CTU2		A_70_P005171	0.349	0.00226	0.020825	C19orf20
				A_70_P069901	0.311	0.00064	0.011846	FEN1		A_70_P052476	0.349	0.0058	0.037735	C19orf62
				BL_OTH_F000533	0.311	0.00096	0.01459	TRPC4AP		A_70_P054396	0.35	0.00845	0.048431	ABHD14A
				A_70_P061016	0.311	0.00131	0.017303	C19H17orf62		A_70_P069246	0.351	0.00132	0.014958	DOLPP1
				A_70_P055306	0.311	0.00245	0.025065	SLC43A1		A_70_P054321	0.352	0.00052	0.008757	SPAG7
				A_70_P047121	0.311	0.0033	0.029801	C19orf61		A_70_P029301	0.352	0.00174	0.017689	GALK1
				A_70_P043011	0.311	0.00391	0.032837	RWDD2A		A_70_P055306	0.352	0.00346	0.027156	SLC43A1
				A_70_P052271	0.312	0.00036	0.008796	NFKB2		A_70_P007821	0.352	0.00417	0.030627	DHDDS
				A_70_P005391	0.312	0.00142	0.018229	HDAC3		A_70_P011661	0.352	0.00499	0.034419	CYBASC3
				BL_OCA_X000861	0.312	0.00268	0.026415	CALR		A_70_P037936	0.352	0.00549	0.036577	POLL
				BL_OTH_F000866	0.312	0.00441	0.035083	TXNRD2		A_70_P042341	0.353	0.00118	0.014029	SGSM3
				A_70_P064381	0.313	0.00062	0.011606	REEP4		A_70_P011141	0.353	0.00509	0.034723	LMCD1
				A_70_P037046	0.313	0.0051	0.038444	BCAM		A_70_P022666	0.353	0.0062	0.03964	SH3D20
				A_70_P007931	0.313	0.00567	0.041137	TRANK1		A_70_P008661	0.354	0.00047	0.008241	ZWILCH
				A_70_P058831	0.314	0.00053	0.010692	SNX17		A_70_P051836	0.354	0.00502	0.034483	TOLLIP
				A_70_P059471	0.314	0.00116	0.016083	SEPT9		A_70_P030836	0.355	1e-05	0.000776	C1orf77
				A_70_P054436	0.314	0.0016	0.019724	MSTO1		A_70_P005581	0.355	0.00049	0.008358	CLK3
				A_70_P061406	0.314	0.0018	0.021179	INM02		A_70_P019936	0.355	0.0006	0.009586	KDM4B
				A_70_P004961	0.315	1e-05	0.001118	TGFBRAP1		A_70_P058966	0.355	0.00071	0.010539	SLC39A7
				BL_OCA_X000329	0.315	2e-05	0.002097	LOC454535		A_70_P038751	0.355	0.00319	0.025724	C3orf37
				A_70_P013371	0.315	0.00027	0.007692	LMAN2		BL_OCA_R000070	0.355	0.00881	0.049628	CYHR1
				A_70_P048636	0.315	0.00324	0.029421	ZNFX1		BL_OCA_X000829	0.356	0.0012	0.014165	ELOVL1
				A_70_P043181	0.315	0.00694	0.046608	RTKN		A_70_P055246	0.356	0.00348	0.027234	ZNF839
				A_70_P059416	0.316	0.0002	0.006511	SERPINB8		BL_OCA_X000126	0.357	0.0004	0.007518	ESPL1
				A_70_P005246	0.316	0.00507	0.038337	ST6GAL1		BL_OTH_F000683	0.357	0.00081	0.011293	CERCAM
				BL_OCA_X000017	0.318	0.00258	0.025877	MCM5		A_70_P010146	0.357	0.00285	0.024176	WDR45
				A_70_P038031	0.318	0.00264	0.026223	CHP		A_70_P038871	0.357	0.00313	0.025452	TMOD4
				A_70_P046326	0.318	0.00495	0.037952	ING5		BL_OCA_R000127	0.357	0.00697	0.042564	MGC127733
				A_70_P042256	0.318	0.00631	0.044074	GCN1L1		A_70_P024006	0.358	0.00237	0.021426	FAM86A
				A_70_P038251	0.318	0.00675	0.045906	PIK3IP1		A_70_P050041	0.358	0.0031	0.025272	LEPRE1
				A_70_P045871	0.319	0.00052	0.010663	FAM89A		A_70_P070026	0.358	0.00647	0.04061	HDAC5
				A_70_P011161	0.319	0.0009	0.014081	ZNF414		A_70_P034286	0.359	0.00046	0.008161	LOC737106
				A_70_P052446	0.32	0.00012	0.004888	TMCO4		A_70_P054951	0.359	0.00115	0.013845	NEK6
				A_70_P024686	0.32	0.00042	0.009355	ZC3HC1		A_70_P053031	0.359	0.00187	0.018524	UNC119
				A_70_P064126	0.321	0.00136	0.017661	SPEN		A_70_P058841	0.359	0.00197	0.019188	VCP
				A_70_P052556	0.321	0.00342	0.030412	RELB		A_70_P031011	0.359	0.00264	0.022895	HM13
				A_70_P070216	0.321	0.00387	0.032673	MIB2		A_70_P037366	0.359	0.00584	0.037891	PGAM2
				A_70_P004881	0.322	0.00016	0.005669	RPS6KB2		A_70_P050761	0.359	0.00771	0.045697	STUB1
				A_70_P019076	0.322	0.00192	0.021799	OAF		A_70_P042606	0.359	0.00854	0.048741	MARK2
				A_70_P029281	0.322	0.00261	0.026038	NFKBIB		A_70_P019141	0.36	0.00021	0.005164	TRAPPC2
				BL_OTH_F000892	0.323	0.00064	0.011846	MPST		A_70_P059996	0.36	0.00054	0.008879	HRMT1L2
				A_70_P011326	0.323	0.00094	0.014358	CRELD1		A_70_P004796	0.36	0.00067	0.010229	CXXC1
				A_70_P038126	0.324	2e-05	0.00208	EMD		BL_OCA_X000100	0.36	0.00171	0.017469	SAE1
				BL_OCA_X000159	0.325	0.00067	0.012078	ENG		A_70_P055476	0.36	0.00213	0.0201	FAM136A
				A_70_P027846	0.325	0.00092	0.014284	MFSD10		A_70_P050116	0.36	0.004	0.029905	MFAP2
				A_70_P011661	0.325	0.00255	0.025581	CYBASC3		A_70_P070401	0.36	0.0054	0.036207	RGS19
				A_70_P039201	0.326	0.00306	0.028687	DDX23		A_70_P020531	0.361	0.00062	0.009777	RBM10
				A_70_P069501	0.327	0.00057	0.011055	IRF4		A_70_P070321	0.361	0.00118	0.014011	TSEN2
				A_70_P013511	0.327	0.00066	0.012011	DAB2		A_70_P020891	0.361	0.00675	0.041668	RNF25
				A_70_P045806	0.327	0.00312	0.028917	TUBGCP6		A_70_P054691	0.362	4e-05	0.001684	MMS19
				A_70_P009571	0.328	0.00171	0.020511	FBXW5		A_70_P045871	0.362	0.00079	0.011184	FAM89A
				A_70_P047401	0.329	3e-05	0.002275	FAM108A		A_70_P019266	0.362	0.00094	0.01234	DCAF4
				A_70_P011711	0.329	0.00098	0.01479	GPS1		A_70_P066971	0.362	0.00134	0.015072	RIPK1
				A_70_P059176	0.329	0.00099	0.01479	PRAF2		A_70_P060091	0.362	0.00228	0.020853	ARF1
				A_70_P048331	0.329	0.00182	0.021354	TRIM34		BL_OCA_X000557	0.362	0.00794	0.046625	SLC5A6
				A_70_P067471	0.329	0.0037	0.031922	KEAP1		A_70_P044531	0.363	0.00223	0.020702	NPAS2
				A_70_P046121	0.329	0.00387	0.032673	MRPL28		A_70_P006111	0.363	0.00229	0.020914	RCC2
				A_70_P017636	0.329	0.00654	0.044934	LASP1		A_70_P050141	0.364	0.00016	0.004337	NSFL1C
				A_70_P050926	0.329	0.00703	0.046993	BGN		A_70_P017276	0.364	0.00156	0.016531	POLE
				A_70_P051686	0.329	0.00727	0.047999	SCAMP4		A_70_P029496	0.364	0.00294	0.024583	TPRA1
				A_70_P028291	0.33	2e-05	0.00208	Nploc4		BL_OCA_X000145	0.364	0.00671	0.041522	AFG3L2
				BL_OCA_X000268	0.33	0.00489	0.037713	FLNA		A_70_P055031	0.365	0.00131	0.014908	TTC19
				BL_OCA_X000382	0.331	0.00105	0.015323	NPR2		BL_OTH_F001279	0.365	0.00806	0.046987	SHMT1
				A_70_P004196	0.331	0.00177	0.020932	LHPP		A_70_P046206	0.366	0.00119	0.014055	FAM168B
				A_70_P011396	0.331	0.00213	0.023014	PMM2		A_70_P013261	0.366	0.0019	0.018659	LAMA4
				A_70_P058921	0.332	0.00201	0.022321	RAB1B		A_70_P052251	0.366	0.00563	0.037043	SIRT7
				A_70_P051836	0.332	0.00224	0.023701	TOLLIP		A_70_P070366	0.367	7e-05	0.002499	DHX38
				BL_OTH_R000434	0.332	0.00532	0.039558	SCAPER		A_70_P040906	0.367	0.00293	0.024566	TMC6
				A_70_P021011	0.333	0.00765	0.049667	GTPBP6		A_70_P027861	0.368	0.00393	0.029644	HMG20B
				A_70_P021331	0.334	0.00312	0.028917	CCDC127		A_70_P060686	0.368	0.00529	0.035736	SLC25A19
				A_70_P061421	0.334	0.00321	0.029347	HSPG2		A_70_P042686	0.369	0.00022	0.005237	HYAL3
				A_70_P034526	0.334	0.005	0.038082	ULK1		A_70_P043051	0.369	0.00077	0.010964	SLC4A2
				A_70_P013586	0.334	0.00762	0.049522	Mbd3		BL_OCA_X000329	0.371	2e-05	0.001328	LOC454535
				A_70_P045921	0.335	0.00115	0.015943	MXD3		A_70_P008351	0.371	0.00027	0.005872	CHST10
				A_70_P048406	0.335	0.00121	0.016509	SLC10A3		A_70_P007511	0.371	0.00043	0.00772	SETDB1
				A_70_P047141	0.335	0.00553	0.040562	PTGES2		A_70_P020306	0.371	0.00073	0.010622	AACS
				A_70_P056896	0.336	0.00122	0.016619	STRN4		A_70_P067386	0.371	0.00082	0.011431	WDR13
				A_70_P054781	0.336	0.00153	0.01913	LAYN		A_70_P006336	0.372	9e-05	0.002875	INF2
				A_70_P027556	0.336	0.00266	0.026299	SMTN		BL_OCA_X000619	0.372	0.00042	0.007601	HSP90AB1
				A_70_P050541	0.337	0.00082	0.013449	TOP3B		A_70_P069876	0.372	0.00087	0.011847	BRD9
				A_70_P024801	0.337	0.00442	0.035143	PARVG		A_70_P059156	0.373	0.0007	0.010442	ILKAP
				A_70_P064786	0.338	0.00299	0.02827	HIRA		A_70_P054156	0.373	0.0016	0.01679	PLEKHG3
				BL_OTH_F000837	0.338	0.00335	0.030053	IFFO1		BL_OCA_F000851	0.373	0.00332	0.026383	MIS18BP1
				A_70_P045701	0.338	0.00729	0.048093	MAP4K1		A_70_P050802	0.373	0.00545	0.036372	CDKN2C
				BL_OCA_X000766	0.339	0.00191	0.021739	KIAA0141		A_70_P022596	0.373	0.00842	0.048328	ABTB2
				A_70_P021281	0.34	0.00038	0.008969	ELMOD3		A_70_P036831	0.374	2e-05	0.001348	RAP1GDS1
				A_70_P061456	0.34	0.00164	0.020044	HMGA1		A_70_P010481	0.374	0.00196	0.019104	SLC18A1
				A_70_P042691	0.341	0.00271	0.02655	RDH11		A_70_P061781	0.374	0.00357	0.027678	FBXO42
				A_70_P017111	0.341	0.00629	0.043986	NOS3		A_70_P029326	0.375	0.0001	0.003079	SYNGR2
				A_70_P042871	0.342	0.00084	0.013593	TMC8		BL_OTH_F000828	0.375	0.00017	0.004529	ARRB2
				A_70_P013211	0.342	0.00551	0.040509	TMEM214		A_70_P021581	0.375	0.0014	0.015446	VPS4A
				A_70_P011406	0.343	0.00036	0.008683	RRAS		BL_CTL_F000039	0.375	0.00409	0.030391	TEX14
				BL_OTH_F000516	0.343	0.00246	0.025137	MUC2		A_70_P009741	0.376	0.00094	0.012342	KIAA0319L
				A_70_P043471	0.343	0.00253	0.025486	RAB40C		A_70_P020786	0.376	0.00676	0.041715	AKT1
				A_70_P011366	0.343	0.00665	0.045523	GPR172B		BL_OCA_X000538	0.377	2e-05	0.001328	LOC506707
				A_70_P069246	0.344	0.00029	0.007994	DOLPP1		A_70_P043306	0.377	0.00013	0.003854	C11orf60
				BL_OCA_F000234	0.344	0.00208	0.022633	DDOST		A_70_P042661	0.377	0.00086	0.011699	BBS4
				A_70_P011636	0.344	0.00252	0.025419	AP4M1		A_70_P023626	0.377	0.00185	0.018438	NULL
				A_70_P038106	0.345	0.00075	0.012931	EFEMP2		A_70_P010426	0.378	0.00094	0.012335	C7orf20
				BL_OCA_X000658	0.346	0.00149	0.018826	DDOST		BL_OTH_F000773	0.378	0.00256	0.022475	HIP1R
				A_70_P054441	0.347	4e-05	0.002832	LPCAT4		A_70_P034486	0.379	0.00031	0.006222	KNS2
				A_70_P052511	0.347	0.00042	0.009355	BTBD6		A_70_P071311	0.379	0.00692	0.042373	UBR4
				A_70_P021526	0.347	0.00656	0.045023	ABCF3		A_70_P065081	0.38	0.00549	0.036589	ANKRD11
				A_70_P068451	0.348	0.00042	0.009355	ARRDC1		A_70_P029021	0.381	0.00069	0.010368	C1orf86
				A_70_P030991	0.348	0.00102	0.015049	HMOX2		A_70_P011286	0.381	0.00288	0.02429	PLXNB2
				A_70_P020416	0.348	0.00203	0.022365	TNKS1BP1		A_70_P028671	0.382	1e-05	0.000599	ZNF341
				A_70_P063191	0.348	0.00593	0.042355	POLD2		A_70_P025251	0.382	0.00035	0.006913	ARHGAP4
				A_70_P021431	0.348	0.00701	0.046952	XAB2		A_70_P057931	0.383	0.00028	0.005939	C5orf45
				A_70_P037366	0.349	0.0019	0.021739	PGAM2		A_70_P020256	0.383	0.00496	0.034251	SHARPIN
				A_70_P010071	0.349	0.00635	0.044178	ARFGAP1		BL_OCA_X000461	0.384	0.00034	0.006776	EHD2
				A_70_P063371	0.35	0.0008	0.013315	PEPD		A_70_P055956	0.384	0.00638	0.040337	TTC9
				A_70_P042826	0.35	0.00343	0.030453	CCHCR1		A_70_P048741	0.384	0.00754	0.045063	GNAI1
				A_70_P028421	0.35	0.00675	0.045906	C1orf69		A_70_P047131	0.384	0.00764	0.045436	CPSF1
				A_70_P014171	0.351	0.00423	0.034257	ABCB6		A_70_P060096	0.384	0.00889	0.049943	SEC61A1
				A_70_P007971	0.352	0.0024	0.024748	PNPLA6		A_70_P055786	0.385	0.00104	0.01316	CARKD
				A_70_P069911	0.352	0.00457	0.035958	PCTK1		BL_OTH_F000591	0.385	0.00167	0.017217	HARS
				BL_OTH_F000828	0.353	4e-05	0.002836	ARRB2		A_70_P011761	0.386	0.00126	0.014489	UBAC1
				A_70_P017366	0.353	0.00053	0.010692	GORASP1		BL_OCA_R000021	0.386	0.0036	0.027817	NULL
				A_70_P053201	0.355	0.00094	0.014392	FAM20C		A_70_P046121	0.386	0.00395	0.029704	MRPL28
				A_70_P052996	0.355	0.00335	0.030053	TSC2		BL_OCA_X000884	0.387	0.00318	0.025667	ACSS3
				A_70_P059556	0.355	0.00742	0.048687	SIPA1		A_70_P022721	0.389	0.00026	0.005715	VPS11
				A_70_P040906	0.356	0.00085	0.013643	TMC6		A_70_P055706	0.389	0.00143	0.015649	TRAFD1
				A_70_P020741	0.357	6e-05	0.003581	TSC22D4		A_70_P066731	0.389	0.00312	0.025399	CDC42BPB
				BL_OTH_F001070	0.357	0.00019	0.006267	BAK1		A_70_P055156	0.39	0.00021	0.005111	AGPAT6
				BL_OCA_X000202	0.357	0.00041	0.009289	RAD54L		A_70_P055721	0.39	0.00472	0.033081	BCKDK
				A_70_P028146	0.357	0.00138	0.017863	PANK4		A_70_P013556	0.39	0.00656	0.040943	SMARCA4
				A_70_P022666	0.357	0.00142	0.018215	SH3D20		A_70_P029726	0.391	0.00521	0.035423	C22orf28
				A_70_P029796	0.357	0.00406	0.033674	TGFBI		A_70_P029191	0.392	0.00012	0.003464	CTDSPL
				A_70_P036236	0.357	0.00453	0.035749	RAB3IL1		A_70_P011791	0.392	0.00014	0.004105	C9orf89
				A_70_P005981	0.358	0.00051	0.010428	CDCA5		A_70_P013376	0.392	0.00063	0.009833	SCAMP3
				A_70_P050031	0.358	0.00072	0.01265	ZNF444		A_70_P063371	0.392	0.00131	0.014908	PEPD
				BL_OTH_F000188	0.358	0.0008	0.01331	GJA4		A_70_P011101	0.393	1e-05	0.000933	C2CD3
				BL_OTH_F000276	0.358	0.00107	0.015368	PRKCSH		A_70_P037921	0.393	0.00019	0.004751	TTC15
				A_70_P016151	0.358	0.00148	0.018723	EIF4H		A_70_P036656	0.393	0.00019	0.004865	RNF167
				BL_OTH_F000036	0.358	0.00244	0.025014	COL6A3		A_70_P054436	0.393	0.00089	0.011964	MSTO1
				A_70_P036641	0.359	0.00021	0.006666	PLSCR3		A_70_P068046	0.393	0.00452	0.032049	CLDN3
				A_70_P060056	0.359	0.00218	0.023402	CTSA		A_70_P043016	0.393	0.00539	0.036207	EML3
				A_70_P011751	0.36	0.00049	0.010245	MAP2K2		A_70_P010261	0.394	0.00059	0.009392	WDR82
				A_70_P035921	0.36	0.00086	0.013745	PPP2R4		BL_OTH_F000667	0.394	0.00076	0.010834	MAP2K1
				A_70_P042271	0.36	0.00114	0.01591	CLPTM1		A_70_P028536	0.394	0.00145	0.015796	Mob2
				BL_UN4_R000014	0.36	0.00264	0.026228	NULL		BL_OTH_F001779	0.394	0.00643	0.040561	MGC148762
				BL_OTH_F001424	0.361	0.00523	0.039179	HOXA4		A_70_P064486	0.395	0.00405	0.030141	TNFAIP2
				A_70_P009286	0.362	0.00045	0.009796	RBMX2		A_70_P009596	0.395	0.00671	0.041522	NFIC
				A_70_P071081	0.362	0.0006	0.011402	AXL		A_70_P020636	0.396	2e-05	0.001136	STOML2
				A_70_P027861	0.362	0.00105	0.015337	HMG20B		A_70_P066721	0.396	0.00049	0.008358	LOC513111
				A_70_P008691	0.362	0.00634	0.044154	SLC24A6		A_70_P068556	0.398	0.00131	0.014908	NDUFV1
				A_70_P046581	0.363	0.00124	0.016739	ABCF2		A_70_P055866	0.398	0.0014	0.015467	NULL
				A_70_P029711	0.363	0.00205	0.022488	HDLBP		A_70_P028221	0.398	0.00468	0.032877	POLA2
				A_70_P033436	0.363	0.00213	0.023014	PCIF1		A_70_P038591	0.399	2e-05	0.001104	ING4
				A_70_P017771	0.363	0.00372	0.031999	STARD7		A_70_P051436	0.399	0.00148	0.015923	DNAJC11
				BL_CTL_F000064	0.363	0.00404	0.03355	TGFB1I1		BL_OTH_F000608	0.399	0.00162	0.016835	RAI14
				A_70_P036656	0.364	6e-05	0.003677	RNF167		A_70_P060666	0.399	0.00338	0.026696	LOC452122
				BL_OTH_F000247	0.364	0.00018	0.005987	FKBP8		A_70_P052286	0.399	0.00703	0.042875	NULL
				A_70_P045951	0.365	0.00172	0.020572	LIMD2		A_70_P042506	0.4	0.00072	0.010602	LLGL1
				A_70_P011211	0.365	0.00288	0.027412	NPEPL1		A_70_P007886	0.4	0.00508	0.034722	HECTD3
				A_70_P042591	0.365	0.0036	0.031325	ASMTL		A_70_P045976	0.401	0.00079	0.011194	FAM65A
				A_70_P013296	0.366	2e-05	0.00208	SNRNP70		A_70_P067546	0.401	0.00098	0.012664	C11orf68
				BL_OCA_X000443	0.366	0.00191	0.021739	THOC5		A_70_P047026	0.401	0.00102	0.013023	PPIF
				A_70_P036616	0.366	0.00275	0.02678	GUSB		BL_OCA_F000041	0.401	0.00224	0.020775	Rps9
				A_70_P065136	0.367	2e-05	0.00205	UBE2S		A_70_P045751	0.401	0.00244	0.021741	WDR91
				A_70_P035781	0.367	0.00087	0.013763	C5H12ORF57		A_70_P028251	0.401	0.00258	0.022599	TMEM161A
				A_70_P064326	0.367	0.00156	0.019432	FGD2		A_70_P046626	0.402	0.00025	0.005666	GMPR2
				BL_OTH_F000731	0.368	0.00322	0.029354	LYPLA2		A_70_P022171	0.402	0.00087	0.011781	CARKD
				A_70_P028251	0.369	0.00123	0.016683	TMEM161A		A_70_P027881	0.402	0.00187	0.018524	ACADVL
				A_70_P046681	0.369	0.00327	0.029621	RBM14		A_70_P057756	0.403	0.00201	0.019465	SIRT3
				A_70_P030451	0.369	0.00344	0.030471	ARPC1B		A_70_P017716	0.403	0.00379	0.028869	MADD
				A_70_P036296	0.37	0.0006	0.011402	TSPAN17		A_70_P020061	0.403	0.00481	0.033507	KIAA0922
				BL_CTL_F000052	0.37	0.00178	0.021028	GATA4		A_70_P030451	0.403	0.00625	0.039769	ARPC1B
				A_70_P051956	0.37	0.00217	0.023286	ORAOV1		A_70_P070731	0.403	0.00867	0.049197	STX11
				A_70_P008121	0.37	0.0026	0.026002	TCIRG1		BL_OTH_F001085	0.404	0.00097	0.01253	TLE1
				A_70_P067426	0.37	0.00558	0.040767	HES4		A_70_P050731	0.404	0.00237	0.021394	FARP1
				A_70_P059611	0.371	0.00073	0.012782	DLL4		A_70_P017536	0.404	0.00705	0.042949	RAB35
				A_70_P020836	0.371	0.00125	0.016818	TOMM40		A_70_P061016	0.405	0.00045	0.008031	C19H17orf62
				A_70_P024761	0.371	0.00272	0.026558	DLGAP4		BL_OCA_F000691	0.405	0.00287	0.024284	LOC100153303
				A_70_P021581	0.372	0.00027	0.007686	VPS4A		BL_OTH_F000077	0.406	0.00031	0.006215	ECE1
				A_70_P039436	0.373	1e-05	0.001382	ATP6V0C		A_70_P016096	0.406	0.00084	0.011572	TMEM43
				A_70_P042586	0.373	2e-05	0.001809	EHMT2		A_70_P004321	0.407	0.00061	0.009687	NUDCD3
				A_70_P028536	0.373	0.00049	0.010301	Mob2		A_70_P062946	0.407	0.00103	0.013057	ZFYVE21
				BL_OTH_F000776	0.373	0.00079	0.013184	Napa		A_70_P008836	0.407	0.00143	0.015666	DNASE1
				A_70_P022661	0.374	0.00077	0.013114	URB2		A_70_P042746	0.408	0.00104	0.013127	CRAT
				A_70_P055126	0.375	0.00315	0.029091	NBEAL2		A_70_P019671	0.408	0.00117	0.013985	RRP1
				A_70_P011141	0.376	0.00066	0.011995	LMCD1		A_70_P004941	0.408	0.00193	0.018862	PRMT7
				A_70_P004616	0.377	1e-05	0.001485	KIAA1949		A_70_P054236	0.408	0.00348	0.027209	LTBP4
				A_70_P010081	0.377	0.002	0.022301	STK25		A_70_P024286	0.408	0.00432	0.031221	SFRS7
				A_70_P040566	0.377	0.00414	0.033955	CHAF1A		A_70_P051246	0.408	0.00438	0.0315	HYAL2
				A_70_P009591	0.377	0.00417	0.034039	RNPEP		BL_OTH_F000835	0.408	0.00501	0.034483	CYP2J2
				A_70_P050501	0.378	0.00093	0.014358	PLEC1		BL_OTH_F001199	0.408	0.00565	0.037043	CCR3
				A_70_P027051	0.378	0.00735	0.048374	MYO1F		A_70_P052046	0.409	0.00185	0.018446	CAD
				A_70_P038666	0.379	0.0001	0.004678	NULL		BL_OCA_R000055	0.41	9e-05	0.002966	NDST2
				A_70_P011231	0.379	0.00043	0.009632	NOB1		A_70_P045861	0.41	0.00021	0.005068	CPSF3L
				BL_OCA_X000649	0.379	0.00045	0.009796	KLHDC3		A_70_P050031	0.41	0.00095	0.012386	ZNF444
				A_70_P036726	0.379	0.00203	0.022376	TMEM129		A_70_P048636	0.41	0.00129	0.014778	ZNFX1
				A_70_P070041	0.379	0.00294	0.027882	GIMAP5		A_70_P025071	0.411	0.00019	0.004878	CASP2
				A_70_P028806	0.379	0.0037	0.031938	PRRG2		A_70_P017796	0.411	0.00046	0.008128	ALAD
				A_70_P029756	0.379	0.00551	0.040509	GPAA1		A_70_P029481	0.411	0.00228	0.020853	CEBPD
				A_70_P030766	0.38	0.00011	0.004786	TMEM127		BL_OCA_X000527	0.411	0.00661	0.041176	AOF2
				A_70_P070011	0.381	0.00066	0.011926	ZNF592		A_70_P064621	0.413	8e-05	0.002811	NFYC
				A_70_P018081	0.381	0.00245	0.025092	MAGED4		A_70_P037646	0.413	0.00023	0.005416	LOC100157989
				A_70_P054236	0.382	0.00149	0.018826	LTBP4		A_70_P022766	0.413	0.00027	0.005867	POMT1
				BL_OTH_F000793	0.382	0.00189	0.021739	ALG12		A_70_P052641	0.413	0.00041	0.00755	CCDC22
				A_70_P045681	0.382	0.00234	0.02442	PAMR1		A_70_P020321	0.413	0.0011	0.013617	C17orf39
				A_70_P021361	0.383	0.00432	0.034754	SORBS3		A_70_P065141	0.413	0.00308	0.025173	PRKD2
				A_70_P068856	0.383	0.00438	0.034898	APOE		A_70_P054521	0.414	0.00283	0.024105	ZBTB17
				A_70_P063186	0.384	0.00016	0.005715	CA2		A_70_P038126	0.415	1e-05	0.000546	EMD
				A_70_P024881	0.384	0.00042	0.009355	GSK3A		BL_OTH_F000893	0.417	1e-05	0.000882	MED22
				A_70_P021141	0.384	0.0022	0.023455	MMP23B		A_70_P029311	0.417	0.00014	0.004009	MLF2
				A_70_P019791	0.384	0.00316	0.029128	DDX51		A_70_P033176	0.417	0.00107	0.01341	KAT5
				A_70_P027886	0.384	0.00338	0.030201	GPC1		A_70_P027176	0.417	0.00428	0.030983	PHF15
				A_70_P008641	0.385	0.00681	0.046082	IL17RA		A_70_P033291	0.418	0.00073	0.010602	ZCCHC2
				A_70_P055421	0.386	0.00017	0.005823	ADRBK1		BL_OTH_F000194	0.418	0.00093	0.012335	PAX6
				A_70_P017711	0.386	0.00057	0.011047	PLEKHO1		A_70_P011016	0.418	0.00227	0.020825	CDK5RAP3
				A_70_P029036	0.386	0.00124	0.016739	WDFY4		A_70_P011566	0.418	0.00568	0.037142	SUPT5H
				A_70_P065141	0.386	0.0013	0.017215	PRKD2		A_70_P018306	0.418	0.00671	0.041522	NCAPH2
				A_70_P045966	0.386	0.00281	0.027136	STAT2		BL_OTH_F000415	0.419	3e-05	0.001579	Srebf2
				A_70_P011101	0.387	0	0.000405	C2CD3		A_70_P017386	0.419	0.0007	0.010426	EXT2
				A_70_P056971	0.387	1e-05	0.001062	CSNK1D		BL_OTH_F000911	0.419	0.00403	0.030082	CYP2J2
				A_70_P005726	0.387	0.00173	0.020649	UBAP2		A_70_P071411	0.42	0.0007	0.010442	DNAJA3
				A_70_P028036	0.387	0.00179	0.021049	MAN1B1		A_70_P040271	0.42	0.00121	0.014165	SUV420H1
				A_70_P047491	0.387	0.003	0.028294	CYHR1		A_70_P044156	0.42	0.00182	0.018233	CTU2
				A_70_P008241	0.388	0.0007	0.012452	NULL		A_70_P064431	0.421	0.00051	0.008587	SBNO2
				A_70_P065081	0.389	0.00109	0.015515	ANKRD11		A_70_P021286	0.421	0.00116	0.013937	CABC1
				A_70_P060686	0.39	0.00073	0.012765	SLC25A19		A_70_P011601	0.421	0.00224	0.020775	IFRD2
				BL_OCA_X000882	0.39	0.00173	0.020593	SRP68		A_70_P011166	0.424	0.00018	0.00466	SMARCB1
				BL_OTH_F000312	0.39	0.00618	0.043441	CHMP1A		BL_OTH_F000374	0.424	0.00031	0.00629	EGLN2
				A_70_P017756	0.391	1e-05	0.001129	SHISA5		A_70_P047386	0.424	0.00032	0.006447	TH1L
				A_70_P060356	0.391	0.00011	0.004783	PIP4K2C		A_70_P055271	0.424	0.00109	0.013526	Kifc2
				A_70_P011306	0.391	0.00108	0.015515	SAPS1		A_70_P047396	0.425	8e-05	0.002811	FBXO6
				A_70_P068286	0.392	0.00032	0.008347	ACTN1		A_70_P064686	0.425	0.00027	0.005821	CCRK
				A_70_P017781	0.392	0.00104	0.015319	PPP3CA		A_70_P057351	0.425	0.00036	0.007015	EHD3
				A_70_P000321	0.393	0.00014	0.005429	GLTP		BL_OCA_F000030	0.425	0.00057	0.009256	PL-5283
				A_70_P033386	0.393	0.00026	0.007517	NBL1		BL_OTH_F000295	0.425	0.00106	0.013254	UBA7
				A_70_P044996	0.393	0.00128	0.017116	CHD1L		BL_OCA_X000443	0.425	0.00215	0.020271	THOC5
				A_70_P029496	0.394	0.00025	0.007508	TPRA1		A_70_P061361	0.425	0.00227	0.020825	CSNK1E
				BL_OCA_R000070	0.394	0.00094	0.014358	CYHR1		BL_OCA_X000472	0.427	3e-05	0.001467	CPSF3
				BL_OCA_R000147	0.394	0.00201	0.022321	FKBP4		A_70_P064886	0.427	0.00022	0.005278	STAMBPL1
				A_70_P007411	0.395	0.00016	0.005787	RUNX3		A_70_P013211	0.427	0.00343	0.026956	TMEM214
				A_70_P028471	0.395	0.00383	0.032615	ABTB1		A_70_P028976	0.429	0.00111	0.013657	SAPS2
				A_70_P029506	0.396	0.00015	0.00559	ZYX		A_70_P038611	0.43	0.00039	0.007358	GORASP2
				A_70_P042571	0.396	0.00054	0.01082	DEPDC5		A_70_P030636	0.43	0.00135	0.015137	ANGPTL4
				A_70_P030586	0.397	0.00096	0.01459	APBA3		A_70_P028511	0.43	0.00211	0.019988	LOC515860
				A_70_P028731	0.398	0.00039	0.009173	LOC461074		A_70_P009946	0.43	0.00335	0.026548	B4GALT7
				A_70_P050126	0.398	0.00107	0.015413	GRASP		A_70_P046331	0.43	0.00677	0.041765	BIN2
				A_70_P009596	0.398	0.00164	0.020074	NFIC		A_70_P027181	0.431	0.0001	0.003153	NAPG
				BL_OCA_X000610	0.399	0.00032	0.008385	MAPK3		A_70_P033221	0.431	0.00017	0.004529	TSSC1
				A_70_P050716	0.399	0.00044	0.009691	FXR2		A_70_P018656	0.431	0.00043	0.00772	EXOC2
				A_70_P071311	0.399	0.00112	0.01583	UBR4		A_70_P055741	0.431	0.00339	0.026731	C22orf39
				A_70_P042771	0.399	0.00176	0.020884	MYBL2		A_70_P065286	0.432	0	7.2e-05	Mfsd11
				A_70_P004341	0.401	0.0017	0.020439	DYSF		A_70_P017556	0.433	0.00527	0.035668	MRPL4
				A_70_P057351	0.402	0.0001	0.004543	EHD3		A_70_P005391	0.434	0.00023	0.005413	HDAC3
				A_70_P027676	0.402	0.0003	0.008106	RAB11B		A_70_P022816	0.434	0.00046	0.008161	LOC100154137
				A_70_P047581	0.402	0.00647	0.044733	FES		A_70_P070536	0.434	0.0005	0.008426	LNP1
				A_70_P071396	0.403	2e-05	0.002101	DVL3		A_70_P051596	0.434	0.00175	0.01773	PDAP1
				A_70_P068046	0.403	0.00083	0.013519	CLDN3		A_70_P042256	0.434	0.00183	0.018297	GCN1L1
				A_70_P027591	0.403	0.00404	0.03355	H1FX		A_70_P009286	0.435	0.00035	0.006864	RBMX2
				A_70_P052536	0.404	4e-05	0.002656	COG8		A_70_P009891	0.435	0.0045	0.032022	FHL3
				A_70_P058536	0.406	0.00013	0.005147	GNB2		A_70_P046826	0.436	0.00181	0.01815	GPRC5C
				BL_UN3_R000013	0.406	0.00032	0.008399	PLD3		A_70_P019791	0.436	0.00422	0.030702	DDX51
				A_70_P047311	0.406	0.00131	0.01729	ANKS3		A_70_P049096	0.437	1e-05	0.000708	TMCO6
				A_70_P070731	0.406	0.00227	0.023896	STX11		A_70_P020971	0.437	0.00095	0.012384	TM4SF1
				BL_CTL_R000002	0.406	0.00556	0.040662	HSD3B		A_70_P022701	0.437	0.00335	0.026548	CDK5RAP2
				A_70_P062946	0.407	0.00017	0.00582	ZFYVE21		A_70_P027591	0.437	0.00747	0.044805	H1FX
				BL_OTH_F000773	0.407	0.00022	0.006891	HIP1R		A_70_P042751	0.438	0.00058	0.009319	ADPRHL2
				A_70_P058521	0.407	0.00385	0.032649	PLOD3		A_70_P037896	0.438	0.00138	0.015337	JMJD6
				A_70_P038361	0.408	0.00013	0.005066	GPRC5C		A_70_P022831	0.438	0.00171	0.017483	GPR56
				A_70_P050056	0.408	0.00157	0.019461	TLR1		A_70_P052446	0.439	1e-05	0.00099	TMCO4
				A_70_P058941	0.408	0.00499	0.038018	LGALS3BP		A_70_P061211	0.439	0.00215	0.020271	DDIT4
				A_70_P036731	0.408	0.00724	0.047899	LMF2		A_70_P011751	0.44	0.00032	0.006476	MAP2K2
				BL_OTH_F000077	0.409	3e-05	0.002434	ECE1		A_70_P013216	0.44	0.00316	0.025514	PRPF19
				A_70_P025701	0.409	0.00523	0.039179	GIMAP2		A_70_P052256	0.441	1e-05	0.000709	TARBP2
				A_70_P067181	0.409	0.00654	0.044934	WDR46		A_70_P046266	0.441	0.00037	0.007066	HSPBP1
				A_70_P004871	0.41	0.00036	0.008771	IL16		A_70_P043471	0.441	0.0011	0.013635	RAB40C
				A_70_P047151	0.41	0.0004	0.009287	TCIRG1		A_70_P029431	0.442	0.0002	0.005009	SLC25A20
				BL_OTH_F000357	0.41	0.00393	0.03289	Ccbl1		A_70_P068436	0.442	0.00028	0.005986	MITF
				BL_OTH_F000838	0.411	0.00023	0.00691	PHF23		A_70_P055531	0.442	0.0004	0.007456	MANSC1
				A_70_P043631	0.412	2e-05	0.002117	SRRT		A_70_P055341	0.442	0.00054	0.008898	LOC531863
				A_70_P016676	0.412	0.00091	0.014205	MAN2B1		BL_OCA_F000236	0.442	0.00137	0.01532	PSMB4
				A_70_P062171	0.412	0.00186	0.021613	POLG		A_70_P051991	0.443	0.00028	0.005939	TCF19
				A_70_P061876	0.412	0.00269	0.026459	LRRN4CL		A_70_P060751	0.444	0.00104	0.013104	LHFP
				A_70_P071596	0.413	0.00062	0.011581	PSMB8		A_70_P010141	0.444	0.0087	0.049294	PIGS
				A_70_P033771	0.413	0.00289	0.027507	SPTAN1		A_70_P025176	0.446	0.00077	0.01097	TMEM86B
				A_70_P004796	0.414	1e-05	0.001666	CXXC1		A_70_P005726	0.446	0.0021	0.019974	UBAP2
				BL_OCA_X000404	0.414	0.00361	0.031387	MAGED1		A_70_P017531	0.446	0.0025	0.022124	GPR108
				A_70_P011351	0.416	0.00015	0.005438	ATG4B		A_70_P029756	0.446	0.00555	0.036762	GPAA1
				BL_OTH_F000831	0.416	0.00145	0.01849	SIPA1		A_70_P057051	0.446	0.00841	0.048258	NULL
				A_70_P064501	0.417	0.00095	0.014528	FMNL1		BL_UN1_F000010	0.447	0.00276	0.02374	SNORD22
				A_70_P032581	0.418	0.00388	0.032682	KRI1		A_70_P050486	0.447	0.00601	0.038668	MGAT4B
				A_70_P035756	0.418	0.00418	0.034039	AP1B1		BL_OCA_R000184	0.448	3e-05	0.001548	EIF3L
				BL_OTH_F001181	0.418	0.00645	0.044682	DSB		A_70_P037261	0.448	0.00044	0.007847	SIN3B
				A_70_P051991	0.419	7e-05	0.003991	TCF19		A_70_P055896	0.448	0.00083	0.01152	TXNRD3
				A_70_P022836	0.419	8e-05	0.004134	BRD4		A_70_P028586	0.448	0.00493	0.034087	POLM
				A_70_P038611	0.42	7e-05	0.003863	GORASP2		A_70_P033771	0.448	0.00557	0.036801	SPTAN1
				A_70_P030861	0.42	0.00041	0.009289	TNIP1		A_70_P064871	0.449	0.00016	0.004383	Ube2a
				A_70_P042606	0.42	0.00051	0.010428	MARK2		A_70_P059001	0.449	0.00019	0.004785	EIF3L
				A_70_P004991	0.42	0.00112	0.015826	RAB20		A_70_P045791	0.449	0.0072	0.043503	PITPNM1
				A_70_P029456	0.42	0.00114	0.015916	TSPAN4		BL_OTH_F000312	0.449	0.00725	0.043761	CHMP1A
				A_70_P042746	0.421	0.00012	0.004888	CRAT		BL_OTH_F001317	0.45	0.00025	0.005644	ZFP36
				A_70_P017296	0.421	0.0004	0.009287	CCM2		BL_OTH_F001300	0.45	0.00078	0.011103	TFAP2A
				A_70_P028891	0.422	2e-05	0.00208	CIZ1		A_70_P017296	0.45	0.00112	0.013664	CCM2
				A_70_P040451	0.422	0.00222	0.023699	ABLIM1		BL_OCA_F000234	0.451	0.00072	0.010596	DDOST
				A_70_P055866	0.423	0.00012	0.004892	NULL		A_70_P061896	0.451	0.001	0.012818	LIG1
				A_70_P025176	0.423	0.00022	0.006891	TMEM86B		A_70_P030886	0.451	0.00304	0.024972	ACP5
				BL_OCA_X000817	0.423	0.00417	0.034039	DNAJB1		A_70_P028421	0.451	0.00333	0.026482	C1orf69
				A_70_P065271	0.424	0	0.00018	PGS1		A_70_P047586	0.452	0.00644	0.040561	BBS1
				A_70_P050761	0.424	0.00039	0.009173	STUB1		A_70_P017771	0.453	0.00221	0.020597	STARD7
				BL_OCA_X000461	0.426	1e-05	0.001374	EHD2		A_70_P005131	0.453	0.00498	0.034368	ILVBL
				A_70_P028386	0.426	0.00077	0.013114	AURKB		BL_OCA_X000566	0.456	5e-05	0.002191	CLK2
				A_70_P028976	0.427	0.0002	0.006445	SAPS2		A_70_P053201	0.456	0.00037	0.007062	FAM20C
				A_70_P013541	0.427	0.00027	0.007699	Mta1		A_70_P021431	0.456	0.00299	0.024796	XAB2
				A_70_P029311	0.428	1e-05	0.001396	MLF2		A_70_P058871	0.456	0.00306	0.025091	NAGA
				A_70_P021521	0.428	0.00045	0.009796	Dexi		A_70_P029436	0.456	0.00339	0.026731	CNDP2
				BL_OTH_F000194	0.429	0.00011	0.004733	PAX6		A_70_P026986	0.457	0	0.000238	MARS
				A_70_P030811	0.429	0.00438	0.034898	PLVAP		A_70_P011636	0.457	0.0008	0.011241	AP4M1
				A_70_P054396	0.43	0.00028	0.007887	ABHD14A		A_70_P069536	0.457	0.00126	0.014545	EFNA4
				A_70_P016166	0.43	0.00034	0.008534	SEPT9		A_70_P042826	0.457	0.00135	0.015137	CCHCR1
				A_70_P011741	0.43	0.00051	0.010428	ARHGAP1		A_70_P041026	0.458	1e-05	0.000992	RBM33
				A_70_P029631	0.43	0.00223	0.023701	MAP7D1		BL_OTH_F000866	0.458	0.00055	0.009036	TXNRD2
				A_70_P056686	0.43	0.00768	0.04979	GIMAP4		A_70_P007971	0.458	0.00093	0.012326	PNPLA6
				A_70_P022701	0.431	0.00085	0.013616	CDK5RAP2		A_70_P008611	0.459	4e-05	0.001662	ZNF532
				A_70_P051781	0.432	0.0001	0.004667	DPF2		A_70_P018281	0.459	0.00018	0.004705	AIMP2
				A_70_P036231	0.433	0.00117	0.016155	SCLY		A_70_P024786	0.459	0.00049	0.008358	UBAP1
				A_70_P028866	0.435	0.00065	0.011916	OGFR		A_70_P030571	0.459	0.00057	0.009279	HEXA
				A_70_P009101	0.435	0.00233	0.024398	PSD4		A_70_P028471	0.459	0.00426	0.030914	ABTB1
				BL_OCA_X000104	0.438	7e-05	0.003891	ACOT7		A_70_P061391	0.459	0.00548	0.036552	CTSB
				A_70_P021376	0.438	0.0027	0.026485	C19orf60		A_70_P047201	0.46	0.00011	0.003433	NLE1
				A_70_P039151	0.439	0.00033	0.008399	TBL3		A_70_P037016	0.46	0.00507	0.034683	LOC737091
				A_70_P057676	0.44	0.00234	0.02442	DDX24		A_70_P061556	0.46	0.00572	0.037284	CTSF
				A_70_P033196	0.441	0.00091	0.014221	PLXNB1		A_70_P022541	0.461	0.00066	0.010177	C17orf59
				A_70_P054101	0.442	0.0001	0.004535	NCK2		A_70_P061421	0.461	0.00072	0.010596	HSPG2
				A_70_P055851	0.442	0.00039	0.009208	KIAA0195		BL_OCA_X000002	0.462	4e-05	0.00168	SLC41A1
				A_70_P028016	0.442	0.00335	0.030053	PPP2R1A		A_70_P071656	0.462	5e-05	0.001949	ACD
				A_70_P045976	0.444	3e-05	0.002333	FAM65A		A_70_P008881	0.462	0.00037	0.007076	ALG8
				A_70_P028546	0.444	0.00415	0.033955	ISYNA1		BL_OTH_F001110	0.462	0.00863	0.049007	ATP5G1
				A_70_P069861	0.445	4e-05	0.002732	DTX2		A_70_P038106	0.463	0.00017	0.004469	EFEMP2
				A_70_P052841	0.445	0.00057	0.011047	ALDH1A2		A_70_P035756	0.463	0.0067	0.041522	AP1B1
				A_70_P011526	0.445	0.00205	0.022491	DLGAP4		BL_OCA_X000658	0.464	0.00039	0.007263	DDOST
				A_70_P007736	0.447	0.00276	0.026851	LRRC33		A_70_P050716	0.464	0.00051	0.008556	FXR2
				BL_OTH_F001317	0.448	3e-05	0.002363	ZFP36		A_70_P022681	0.465	0	0.000369	DET1
				A_70_P030516	0.448	3e-05	0.002424	NR1H2		A_70_P040186	0.465	0.00017	0.004469	NUP188
				A_70_P046241	0.448	0.00032	0.008385	EHMT1		A_70_P056191	0.465	0.00091	0.012165	SCARA5
				BL_OCA_R000130	0.448	0.00494	0.03793	PTGFRN		A_70_P018716	0.465	0.00381	0.02892	CIRBP
				A_70_P008626	0.449	0.00087	0.013763	TFR2		BL_OCA_X000122	0.466	0	0.000382	PHF10
				A_70_P055956	0.45	0.00031	0.008208	TTC9		A_70_P020951	0.466	0.00139	0.015366	CDC25B
				A_70_P067771	0.451	0.00014	0.005206	CSF1		A_70_P036641	0.468	6e-05	0.002198	PLSCR3
				A_70_P042631	0.451	0.00052	0.010663	LRCH4		A_70_P022836	0.468	0.00016	0.00443	BRD4
				A_70_P058716	0.451	0.00387	0.032673	MGC137708		BL_OTH_F000188	0.469	0.00024	0.005587	GJA4
				A_70_P027091	0.452	4e-05	0.002642	DDR1		A_70_P055851	0.469	0.00116	0.013937	KIAA0195
				A_70_P027596	0.452	0.00143	0.018283	LGALS9		A_70_P005251	0.47	1e-05	0.000559	TMEM39A
				A_70_P022831	0.453	0.00021	0.006787	GPR56		A_70_P052186	0.471	0.00011	0.003433	STX5
				A_70_P020951	0.453	0.00034	0.008585	CDC25B		A_70_P021141	0.471	0.0015	0.016126	MMP23B
				A_70_P037616	0.453	0.00037	0.008854	NR2F6		A_70_P047491	0.471	0.00222	0.020676	CYHR1
				A_70_P057051	0.453	0.00198	0.022112	NULL		A_70_P050056	0.472	0.00183	0.018297	TLR1
				A_70_P020786	0.454	0.00024	0.007321	AKT1		A_70_P010081	0.473	0.00109	0.013526	STK25
				A_70_P016906	0.454	0.00065	0.011894	LOC788400		A_70_P045966	0.475	0.00192	0.018804	STAT2
				A_70_P016191	0.455	0.00273	0.026645	CTSB		A_70_P056706	0.475	0.00478	0.033397	PIGO
				A_70_P051721	0.457	0.00227	0.023896	TAP1		A_70_P027306	0.477	1e-05	0.000968	POLDIP2
				A_70_P007596	0.458	7e-05	0.003803	SNN		A_70_P024201	0.477	0.00191	0.018756	MPRIP
				BL_OTH_F000522	0.458	0.00038	0.009083	SMO		A_70_P052841	0.478	0.00141	0.015512	ALDH1A2
				A_70_P062381	0.459	1e-05	0.00128	KLHL12		BL_UN2_R000029	0.478	0.00178	0.017966	PWWP2A
				A_70_P067501	0.46	0.00017	0.005917	WBP2		A_70_P062796	0.478	0.00658	0.041044	IRF9
				A_70_P070316	0.462	1e-05	0.00107	ZNF142		BL_OTH_F000731	0.479	0.00129	0.014747	LYPLA2
				A_70_P061996	0.462	0.0011	0.015672	CD79A		A_70_P011241	0.479	0.00699	0.042698	UNC93B1
				A_70_P020761	0.462	0.0013	0.017163	MCA32		A_70_P054486	0.48	0.00022	0.005237	ADIPOR1
				A_70_P014276	0.462	0.00241	0.024786	NELL2		A_70_P021011	0.48	0.00142	0.015597	GTPBP6
				A_70_P028556	0.463	0.00679	0.04601	SLC25A10		BL_CTL_F000003	0.48	0.00559	0.036914	WT1
				A_70_P055896	0.464	8e-05	0.004134	TXNRD3		BL_OCA_F000453	0.48	0.00854	0.048741	WT1
				A_70_P037896	0.465	0.00012	0.004888	JMJD6		A_70_P045806	0.481	0.00034	0.006776	TUBGCP6
				A_70_P052661	0.466	5e-05	0.002852	CDH5		A_70_P027506	0.481	0.00135	0.015137	PRPF31
				A_70_P020256	0.466	0.00014	0.005214	SHARPIN		A_70_P051571	0.481	0.00541	0.036247	CDT1
				A_70_P036186	0.466	0.00189	0.021739	LOXL1		A_70_P045836	0.482	4e-05	0.001669	HARBI1
				A_70_P020476	0.467	0.0032	0.029347	SLC7A5		A_70_P055216	0.482	0.00067	0.010177	MEN1
				A_70_P024711	0.467	0.00391	0.032834	SCARF1		A_70_P036616	0.482	0.00097	0.012522	GUSB
				A_70_P051736	0.469	0.00025	0.007396	C5H12orf32		A_70_P024501	0.482	0.00122	0.014331	BIN1
				A_70_P048721	0.469	0.00469	0.036645	SMPD4		A_70_P059371	0.482	0.00129	0.01479	DNPEP
				BL_OTH_F000857	0.47	0.00013	0.005206	SMAP2		A_70_P017486	0.482	0.00142	0.015577	RNF135
				A_70_P005296	0.47	0.00029	0.008022	NEURL4		A_70_P021521	0.483	0.00071	0.010521	Dexi
				BL_OTH_F000744	0.471	8e-05	0.004074	GIMAP1		A_70_P017331	0.483	0.00073	0.010602	MAST2
				A_70_P022881	0.471	8e-05	0.004134	LOC695413		A_70_P004306	0.483	0.00158	0.016656	TBC1D9B
				A_70_P011176	0.471	0.00031	0.008292	LMF1		BL_OTH_F001260	0.483	0.0031	0.025272	IGFBP2
				A_70_P029691	0.471	0.00057	0.011083	SPSB3		A_70_P005246	0.484	0.00042	0.00772	ST6GAL1
				A_70_P054426	0.471	0.00217	0.023286	ITPK1		A_70_P007736	0.484	0.0055	0.036623	LRRC33
				A_70_P027656	0.472	0.00497	0.038018	UCP2		A_70_P050106	0.485	0.00042	0.007601	CTSH
				BL_OTH_F001666	0.473	0.00147	0.018679	MTA3		A_70_P036731	0.485	0.00665	0.041358	LMF2
				A_70_P028261	0.473	0.00408	0.03377	ABHD4		A_70_P029286	0.486	0.00417	0.030627	PLEKHO2
				A_70_P054176	0.474	0.00169	0.020418	GAK		BL_OCA_X000249	0.487	3e-05	0.001383	HDAC1
				A_70_P061436	0.475	0.00029	0.007994	AKT2		A_70_P020401	0.488	0.0016	0.01681	DYNC1H1
				A_70_P067126	0.475	0.00045	0.009796	STARD3		A_70_P027021	0.488	0.0026	0.022697	MTHFR
				A_70_P017806	0.478	0.00054	0.010787	POLD1		A_70_P005801	0.489	1e-05	0.000904	TRNAU1AP
				A_70_P057176	0.478	0.00494	0.03793	CXCL16		A_70_P061876	0.489	0.00248	0.021976	LRRN4CL
				A_70_P038676	0.479	0.00193	0.021818	LRRC14		A_70_P054211	0.489	0.00395	0.029704	C22orf25
				A_70_P042371	0.479	0.00224	0.023701	Htra3		A_70_P060141	0.49	0.00026	0.005739	Rplp2
				A_70_P064171	0.48	0.00478	0.037118	NAPSA		A_70_P059346	0.49	0.00089	0.012031	ITFG3
				A_70_P011486	0.482	0.00117	0.016155	CHPF		A_70_P033196	0.491	0.00158	0.016656	PLXNB1
				A_70_P042556	0.482	0.00126	0.016924	TFIP11		A_70_P057946	0.491	0.00438	0.0315	PRODH
				A_70_P036391	0.482	0.00141	0.018168	BAT2		A_70_P004211	0.492	8e-05	0.002667	USP36
				A_70_P063291	0.483	0.00054	0.010787	ABI1		A_70_P022406	0.492	0.00015	0.004191	UBN1
				A_70_P042731	0.484	0.00062	0.011606	RPS6KA1		A_70_P027571	0.492	0.00204	0.019609	CD151
				BL_OCA_F000183	0.485	0.00382	0.032589	gapdh		A_70_P040516	0.493	1e-05	0.00093	LOC614669
				A_70_P010141	0.486	0.00103	0.0152	PIGS		A_70_P062201	0.494	0.0001	0.003163	EXOC2
				A_70_P057411	0.488	0.00017	0.005809	FMNL3		A_70_P036636	0.494	0.00166	0.017125	LRP10
				A_70_P013486	0.488	0.0008	0.013265	CLDN5		A_70_P037541	0.495	0.00012	0.00358	MECR
				A_70_P059346	0.489	0.00015	0.005466	ITFG3		A_70_P011486	0.495	0.00392	0.029535	CHPF
				A_70_P007671	0.49	0.00083	0.0135	IL2RB		A_70_P051956	0.496	0.0006	0.009502	ORAOV1
				BL_OTH_F001616	0.491	0	0.000727	SH2B2		A_70_P013336	0.496	0.00651	0.040781	TTLL12
				A_70_P055216	0.491	8e-05	0.00406	MEN1		A_70_P058761	0.497	0.00568	0.037127	CSF1R
				A_70_P034686	0.493	0.00011	0.004811	Abcc5		A_70_P042576	0.498	5e-05	0.002078	HTRA2
				A_70_P002146	0.494	0.0002	0.006453	DOK2		A_70_P020346	0.498	0.00051	0.008606	NULL
				A_70_P064606	0.494	0.00041	0.009289	MAPK1		A_70_P045956	0.498	0.00239	0.02149	Msi2
				A_70_P067336	0.494	0.00194	0.021851	IER2		A_70_P071326	0.499	2e-05	0.001208	OLFML1
				A_70_P051571	0.495	0.00101	0.015049	CDT1		A_70_P038666	0.499	2e-05	0.001274	NULL
				A_70_P055666	0.499	0.00049	0.01024	WRNIP1		A_70_P059791	0.499	0.00089	0.011962	PPT1
				A_70_P028791	0.499	0.00223	0.023701	PRR5		A_70_P018091	0.499	0.00118	0.014039	BAP1
				A_70_P060606	0.5	0.00063	0.011722	MED15		A_70_P055791	0.499	0.00216	0.020318	FOXRED1
				A_70_P030871	0.501	0.00214	0.023054	MCM5		A_70_P052996	0.5	0.00062	0.009715	TSC2
				A_70_P058626	0.502	0.00022	0.006861	VWF		A_70_P040276	0.5	0.00808	0.046992	IGF2R
				A_70_P055791	0.503	0.00039	0.00912	FOXRED1		BL_OTH_F001167	0.502	0.00327	0.026114	MGC126945
				A_70_P046026	0.505	0.00559	0.040804	NULL		A_70_P055256	0.503	0.00418	0.030627	GGA1
				A_70_P011206	0.505	0.00702	0.046952	USP5		BL_OTH_F000812	0.505	1e-05	0.000684	VPS8
				A_70_P020061	0.508	8e-05	0.00408	KIAA0922		A_70_P054611	0.505	2e-05	0.001136	BRMS1
				A_70_P040321	0.508	0.00012	0.004993	DEDD2		A_70_P062171	0.505	0.00125	0.014469	POLG
				A_70_P053131	0.509	0.00016	0.005749	UCK1		A_70_P055711	0.505	0.00138	0.015335	Mprip
				A_70_P033426	0.51	0.00554	0.040607	KLHL22		A_70_P059071	0.505	0.0032	0.025738	MAGED2
				A_70_P061391	0.511	0.00045	0.009796	CTSB		A_70_P046326	0.506	0.00027	0.00577	ING5
				A_70_P006161	0.511	0.00286	0.027386	F3		A_70_P042141	0.507	2e-05	0.001109	NXF1
				A_70_P017331	0.515	5e-05	0.00287	MAST2		A_70_P008346	0.508	8e-05	0.002667	FDFT1
				A_70_P020401	0.516	0.00015	0.005547	DYNC1H1		A_70_P069626	0.508	0.00029	0.006065	GEFT
				BL_CTL_F000002	0.517	0.00247	0.025192	NR5A1		A_70_P039716	0.509	0.00886	0.049836	MX2
				A_70_P052746	0.518	0.00011	0.004723	ARHGEF2		BL_OCA_X000654	0.51	4e-05	0.001774	LOC100140210
				A_70_P027101	0.518	0.00153	0.019124	LOC789539		A_70_P067416	0.512	0.00147	0.015873	GBA
				A_70_P045551	0.519	8e-05	0.004079	C1orf38		A_70_P028036	0.513	0.00054	0.008923	MAN1B1
				A_70_P013566	0.521	0.00254	0.025547	MBD3		A_70_P055806	0.514	1e-05	0.000711	AURKA
				A_70_P013651	0.521	0.00365	0.031555	HCK		A_70_P067506	0.514	0.00043	0.00772	GMPPB
				A_70_P052286	0.523	9e-05	0.004499	NULL		A_70_P026966	0.515	1e-05	0.001005	COQ9
				A_70_P010036	0.523	0.0027	0.026485	SELPLG		A_70_P011526	0.515	0.00239	0.02149	DLGAP4
				A_70_P066731	0.527	1e-05	0.001641	CDC42BPB		A_70_P038116	0.516	0.00094	0.012336	PEF1
				A_70_P029211	0.528	0.00038	0.009033	MAEA		A_70_P008816	0.516	0.00158	0.016656	STK24-LIKE
				A_70_P009431	0.529	0.00672	0.04582	NDE1		A_70_P036716	0.517	0.00287	0.024263	TCN2
				A_70_P050731	0.531	1e-05	0.001639	FARP1		A_70_P020001	0.518	0.00772	0.045717	LOC716094
				A_70_P041996	0.531	0.00247	0.025192	MPEG1		A_70_P014251	0.519	0.00398	0.029799	CCDC77
				A_70_P029446	0.535	0.0005	0.010428	COL5A3		BL_OCA_X000104	0.52	6e-05	0.002377	ACOT7
				BL_OTH_F000018	0.538	0.0001	0.004678	C3		A_70_P005296	0.52	0.00058	0.009294	NEURL4
				A_70_P054846	0.539	0.00164	0.020027	PREX1		A_70_P047796	0.52	0.00565	0.037043	FBLN7
				BL_UN3_R000022	0.54	0.00046	0.009796	RNU1-8		A_70_P010416	0.521	5e-05	0.002065	IL11RA
				A_70_P020456	0.544	0.00078	0.013177	CD93		A_70_P022496	0.521	6e-05	0.002211	SLC31A2
				A_70_P029481	0.55	1e-05	0.001382	CEBPD		A_70_P037616	0.521	0.00047	0.00828	NR2F6
				A_70_P010281	0.552	0.00012	0.004873	RFTN1		BL_OCA_X000882	0.521	0.00048	0.008294	SRP68
				BL_OTH_F000142	0.553	3e-05	0.002275	HLA-A		A_70_P067586	0.521	0.00753	0.045042	NRBP1
				A_70_P040826	0.555	0.00144	0.018366	TRPM2		A_70_P022591	0.522	0.00013	0.003705	KIAA2013
				BL_OTH_F000695	0.562	0.00026	0.007517	C4		A_70_P007596	0.523	0.0001	0.003098	SNN
				A_70_P055646	0.564	1e-05	0.00161	SOX18		BL_OCA_X000202	0.524	2e-05	0.001328	RAD54L
				A_70_P036531	0.565	5e-05	0.002836	ATG4B		A_70_P054681	0.524	2e-05	0.001333	USF2
				A_70_P047291	0.569	0.00059	0.011339	HK3		A_70_P057126	0.525	0.00293	0.024563	ADCK5
				A_70_P058761	0.573	0.00031	0.008235	CSF1R		A_70_P005341	0.526	0.00052	0.008711	TMEM91
				A_70_P020576	0.574	1e-05	0.001041	RNPEPL1		BL_OCA_X000368	0.527	8e-05	0.002738	SESN3
				A_70_P027631	0.578	0.00033	0.00842	TOLLIP		A_70_P059276	0.527	0.00083	0.01152	FBXW8
				A_70_P062796	0.579	0.00022	0.006891	IRF9		A_70_P013531	0.528	1e-05	0.00068	IP6K2
				A_70_P051651	0.581	2e-05	0.001941	CSK		A_70_P001901	0.528	5e-05	0.002184	CTDSP2
				A_70_P040786	0.584	0.00426	0.034435	CIITA		A_70_P008676	0.528	0.00031	0.006262	ADPGK
				A_70_P063751	0.584	0.00522	0.039127	LSR		A_70_P029011	0.528	0.00211	0.019988	CMTM7
				A_70_P028616	0.585	0.00011	0.004733	IGFBP3		A_70_P028666	0.529	3e-05	0.001467	GTF3C2
				A_70_P011566	0.587	2e-05	0.002097	SUPT5H		BL_OTH_F000516	0.529	0.00014	0.004041	MUC2
				A_70_P036566	0.587	7e-05	0.003803	TNFRSF1A		BL_OTH_F001564	0.529	0.00071	0.010539	HTATIP2
				A_70_P043016	0.591	1e-05	0.001193	EML3		A_70_P042841	0.529	0.00072	0.010596	PLEKHM2
				A_70_P038386	0.595	0.00044	0.009643	GRN		A_70_P028806	0.529	0.00076	0.01092	PRRG2
				A_70_P061746	0.596	0.00021	0.006771	BANP		A_70_P058521	0.529	0.00164	0.017022	PLOD3
				A_70_P062276	0.596	0.00268	0.026415	PPP4R1		A_70_P058941	0.529	0.0022	0.020597	LGALS3BP
				A_70_P058701	0.599	0.00021	0.006617	CD74		A_70_P065181	0.531	0.00617	0.039503	EPHX2
				A_70_P018201	0.604	0.00056	0.011047	CYB5R3		BL_OTH_F000490	0.532	0.00314	0.025502	HLA-A
				A_70_P030596	0.605	4e-05	0.002656	MFAP4		A_70_P007801	0.532	0.00415	0.030627	NULL
				A_70_P030571	0.609	0	0.000404	HEXA		A_70_P067526	0.532	0.0088	0.049628	SUV420H2
				A_70_P028821	0.619	1e-05	0.001054	LIMS2		A_70_P029736	0.533	0.00023	0.005415	RAB5C
				A_70_P003126	0.626	0.00035	0.008585	C1S		A_70_P007216	0.533	0.00592	0.038186	NULL
				BL_OTH_F001260	0.634	2e-05	0.00208	IGFBP2		A_70_P043511	0.534	5e-05	0.001949	MSL3
				A_70_P009891	0.637	1e-05	0.00128	FHL3		A_70_P037676	0.535	0.00117	0.013985	Med16
				A_70_P068501	0.646	0.00029	0.007994	GRLF1		A_70_P033546	0.539	2e-05	0.001136	SIDT2
				A_70_P038371	0.647	0.0004	0.009224	C1QC		A_70_P061136	0.539	0.00063	0.009833	DPP7
				A_70_P047486	0.651	0.0012	0.016469	MPEG1		A_70_P019581	0.54	0.00298	0.024761	FAM40A
				A_70_P030831	0.657	3e-05	0.002365	HOMER3		A_70_P045451	0.542	0.00011	0.003433	VPS26B
				BL_OTH_F000830	0.662	0.00043	0.009604	EMID1		A_70_P064196	0.542	0.00021	0.005164	DLST
				A_70_P006946	0.695	0.00182	0.021354	HLA-A		A_70_P005221	0.543	0	7.2e-05	IL18BP
				A_70_P070236	0.71	0.00248	0.025192	FAM26F		A_70_P013751	0.546	3e-05	0.001646	PUS1
				A_70_P046826	0.724	0	0.000122	GPRC5C		A_70_P005546	0.546	0.00112	0.013664	SEPT4
				BL_OTH_F000517	0.746	2e-05	0.002097	MYD88		A_70_P037586	0.548	0.00016	0.004337	MTMR14
				A_70_P034671	0.757	0.00129	0.017122	GJB6		A_70_P059091	0.549	0.00226	0.020825	TPRG1L
				A_70_P056851	0.771	0.00192	0.021799	HLA-A		BL_OCA_X000212	0.55	0.00436	0.031433	CUL4A
				A_70_P011946	0.8	0.0002	0.006511	ADD3		A_70_P027871	0.55	0.00831	0.047949	QSOX1
				A_70_P056847	0.815	0.00053	0.010712	HLA-A		A_70_P019076	0.551	2e-05	0.001319	OAF
				BL_OTH_F001167	0.907	0	0.00011	MGC126945		A_70_P042771	0.551	0.00034	0.00669	MYBL2
				A_70_P016811	0.92	0.00078	0.01317	HLA-A		BL_OCA_R000227	0.552	0.00067	0.010219	TNS3
				BL_CTL_F000102	0.987	0.00031	0.008208	SOHLH1		A_70_P030136	0.552	0.00443	0.031734	ICAM1
				BL_OTH_F000490	0.991	0	6.8e-05	HLA-A		A_70_P067721	0.553	0.00021	0.005179	KLF13
				A_70_P065546	1.053	0.00088	0.01391	BTBD3		BL_UN1_R000008	0.554	0.00436	0.031432	TAF1
				BL_UN4_R000144	1.066	0.00016	0.005718	WDR67		A_70_P064381	0.559	0	0.000239	REEP4
				A_70_P068246	1.196	0	0.000376	HLA-A		A_70_P061256	0.559	0.00838	0.04817	NT5DC2
				A_70_P010956	1.393	0.00073	0.012782	CLCA2		A_70_P030906	0.56	4e-05	0.001901	ADRM1
				BL_OTH_F000135	1.431	0	0.000141	HLA-A		A_70_P029211	0.56	0.00112	0.013686	MAEA
				A_70_P049101	1.481	0.00229	0.024028	BOLA-NC1		A_70_P038506	0.562	0.00095	0.012386	C19orf6
				A_70_P068241	1.593	0	4e-05	HLA-B		A_70_P041986	0.563	4e-05	0.001669	E2F4
				BL_OTH_F000487	1.678	0	0.000321	HLA-A		A_70_P059066	0.563	4e-05	0.001919	CLP1
				A_70_P002731	2.067	0.00106	0.015368	HLA-A		A_70_P047151	0.563	6e-05	0.002325	TCIRG1
										A_70_P007931	0.563	7e-05	0.002586	TRANK1
										A_70_P034561	0.564	2e-05	0.001333	TBL2
										A_70_P033541	0.564	4e-05	0.001802	WDR37
										A_70_P061406	0.569	1e-05	0.000759	INM02
										A_70_P058786	0.571	0.00048	0.008294	SNAP29
										A_70_P066961	0.572	8e-05	0.002727	SPG11
										A_70_P047141	0.572	0.00014	0.003913	PTGES2
										A_70_P053131	0.572	0.00028	0.005939	UCK1
										A_70_P008641	0.573	0.00087	0.011781	IL17RA
										A_70_P029226	0.574	9e-05	0.002813	BAT5
										BL_OTH_R000561	0.575	0.00094	0.012339	TNS3
										A_70_P027941	0.577	0.00026	0.005728	UQCRC1
										A_70_P038251	0.578	8e-05	0.002813	PIK3IP1
										BL_OTH_F001088	0.579	7e-05	0.002589	MLX
										A_70_P029691	0.579	0.00035	0.006913	SPSB3
										BL_OCA_X000268	0.581	7e-05	0.002589	FLNA
										A_70_P048966	0.582	0.00015	0.004171	ABCF1
										A_70_P030871	0.582	0.00236	0.021394	MCM5
										A_70_P043631	0.583	0	0.000175	SRRT
										A_70_P005736	0.583	2e-05	0.001136	UNC84B
[truncated: 87 more rows]
