# Supplementary material for: Ovine fetal testis stage-specific sensitivity to environmental chemical mixtures
Source: Reproduction. 2022 Jan 11;163(2):119–31. doi: 10.1530/REP-21-0235 (PMC8859917; doi:10.1530/REP-21-0235)
Supplement: Supplementary Table 3 [file supplementary_table_3.xlsx]

## Sheet: A11047__gProcessedSignal
Index	ProbeName	GeneName	SystematicName	Description	Sequence	W104c	W108c	W111c	W112c	W119c	W124c	W125c	W134c	W135c	W136c	W139c	W141c	W97c	W98c	W106t	W107t	W109t	W120t	W121t	W126t	W127t	W131t	W145t	W148t	W94t	W99t	W110-t0-80	W122-t0-80	W132-t0-80	W133-t0-80	W147-t0-80	W149-t0-80	W150-t0-80
1	GE_BrightCorner	GE_BrightCorner	GE_BrightCorner			70583	67063.8	73012.6	70583	84820	81288.8	93462.6	100688	93462.6	85670.1	102673	99080.4	58863.8	60366.5	91870.7	119789	141347	116540	136153	109338	137668	91123.2	88095.1	88923	91123.2	96409.3	73624.8	79482.8	104463	102673	107333	95673	88923
2	DarkCorner	DarkCorner	DarkCorner			46.8077	48.4744	49.0769	57.4038	47.0897	49.3718	50.7372	49.7179	51.1282	50.8462	49.5897	73.641	48.9551	45.9231	50.0897	48.7885	54.0064	47.5513	46.1987	47.6474	48.4744	47.0897	56.4038	56.1474	47.7436	49.0064	54.1731	52.8397	47.5833	61.0256	47.1731	50.0385	54.9615
3	DarkCorner	DarkCorner	DarkCorner			48.3974	46.0577	47.8654	56.8333	46.8077	49.8654	53.3141	52.3013	52.5513	53.8269	49.5577	49.0385	47.6474	48.3974	52.1474	46.8077	58.0897	50.3462	46.9231	50.7436	48.3013	49.9295	62.0577	55.5577	54.3269	50.7372	51.0769	50.0321	49.3462	62.7756	44.6603	51.3718	58.359
4	A_70_P011436	DY507484.p.ov.6	DY507484.p.ov.6	Unknown	AGTTTTTTGAGGCCATCGGCTTCCAGAAGGTGCTGCTTCCAATCCCTGACCAGGATGGCC	798.365	1010.46	1190.28	1084.84	964.571	919.917	1111.37	790.878	742.429	1121.68	1215.56	1287.39	1286.23	1233.42	1588.21	1440.27	1378.37	1267.03	1330.71	1046.41	1123.18	1437.1	1228.4	992.006	1373.26	1259.62	1334.65	1398.29	1252.88	1265.87	1148.24	1177.1	1154.69
5	A_70_P045271	EE787828.p.ov.6	EE787828.p.ov.6	Unknown	CAAGTATGTCTATATAGCTGAATCGCTGGCTCATAAGATTCATGTGTATGAAAAGCATGC	49.5577	48.9359	49.7436	61.2821	51.9038	51.1218	58.5897	55.3205	57.7179	62.0449	51.7372	59.1859	49.3205	55.0897	57.7372	50.1218	61.9359	58.4295	49.5	53.0577	56.9167	55.2244	62.3654	61.3397	52.7179	51.3397	56.4038	59.3333	49.1538	63.359	53.1667	55.2051	62.8397
6	A_70_P064141	EE799802.p.ov.6	EE799802.p.ov.6	Unknown	CTTTGAGTATATGAATAGGGAACTCCTCTGGCACGGCTTTGCCGAGTTTCTGATTTTTCT	203.378	220.84	181.994	186.737	190.949	233.885	257.327	183.622	200.577	268.077	234.872	190.827	187.006	172.218	256.045	248.731	269.962	273.615	245.353	210.904	211.571	274.846	218.731	171.731	297.032	277.583	209.814	242.558	233.962	239.218	238.199	220.84	207.321
7	A_70_P055126	EE767373.p.ov.6	EE767373.p.ov.6	Unknown	TGAGGATGGAACTGTGATCATCCACACCGTACGCCGTGGCCAGTTTGTGGCCACACTTAG	115.071	116.058	102.833	114.981	101.942	108.981	111.34	88.1923	91.2051	132.506	129.788	136.346	129.058	143.558	163.199	112.603	162.929	137.974	109.128	124.308	118.897	154.103	132.218	134.333	146.929	151.333	167.301	194.506	131.962	131.199	110.962	118.41	141.276
8	A_70_P016016	CF116359.p.ov.6	CF116359.p.ov.6	Unknown	GGTCGCATATCTTGTATTGGGCATTTTCATAGAGGAAAAATAACTTTTGATGGTTTTCCA	47.3462	47.1731	46.9231	56.8846	47.2051	47.2051	53.2564	55.3205	58.9103	62.2821	48.4231	65.3654	47.7436	46.9231	52.2564	48.0641	54.4423	50.8462	45.6218	52.75	52.391	49.9038	54.4872	62.6923	51.5577	51.3846	50.2756	53.3141	44.6603	58.5192	46.8654	52.2115	54.1731
9	BL_OCA_F000166	CU652318.p.ov.6	CU652318.p.ov.6	Unknown	TCTCAGTCCTGCAGCTAAACCGGCTATTAGATCTGCTTTATCTTTGTGTATCCTGCTTTG	462.545	522.128	556.519	520.026	475.84	549.308	565.84	490.244	462.372	448.218	471.41	535.628	502.846	495.853	457.731	402.224	483.288	408.776	477.218	467.058	403.109	489.583	425.404	424.962	491.66	593.218	318.917	339.179	338.083	371.353	432.615	399.788	323.224
10	BL_OCA_X000387	CF118274.p.ov.6	CF118274.p.ov.6	Unknown	AGTGTTTGACTCCGAAGAAGCTGAAGTGTTCCAGAGGAAACTTGATGAGACCACCAAACT	2505.08	2352.41	2367.15	2334.61	2138.1	1883.71	2077.01	1839.62	1961.97	1900.06	2269.09	2218.66	2343.46	2451.46	2337.06	2583.12	2586.54	2380.31	2413.05	2170.76	2130.58	2554.14	1930.24	1907.03	2195.9	2026.21	1990.97	2219.64	2087.47	2130.58	2098.23	2052.99	2073.61
11	A_70_P033061	EE832446.p.ov.6	EE832446.p.ov.6	Unknown	TCATCCTTGTCCAGGTGGAGCAGCTATACCTCCGGCAGCTGGTGAAAAAAGCGGGGAAAG	144.173	190.455	136.814	126.404	165.256	146.994	152.103	122.814	116.372	233.795	173.923	174.365	211.269	205.59	177.513	154.545	206.462	185.167	192.359	187.917	165.609	163.365	223.179	233.551	196.833	195.865	213.788	194.276	201.577	205.308	141.173	164.949	210.16
12	BL_OCA_X000692	CU637923.p.ov.6	CU637923.p.ov.6	Unknown	ATAACCTGGATGAAAAACAAAGTTGCTATTGTGGATGATCCAGATACAGGATGGTCAGCA	49.6346	50.9872	52.9167	64.4551	52.6346	50.8974	55.5641	61.4744	53.3397	54.9551	50.6923	55.75	48.8654	52.7372	54.2885	48.5128	58.0833	57.0449	50.3077	56.891	57.0962	55.5769	63.2308	65.5513	54.0128	51.2821	58.0192	59.4679	48.5769	59.1154	52.8782	92.0321	66.2372
13	A_70_P040706	EE797698.p.ov.6	EE797698.p.ov.6	Unknown	AACAGTTTTGAGCTGCCATGTTCATAAACTACGAACAGGTGAACATGGGTGACCGGTTTG	311.122	321.936	330.192	333.032	309.41	268.981	288.827	334.288	324.558	366.583	330.321	345.853	336.667	403.897	377.955	358.481	319.603	358.481	352.282	263.423	309.91	341.526	351.288	308.897	407.378	298.686	356.853	412.135	353.295	368.538	307.019	384.128	350.141
14	BL_OCA_F000433	EE820697.p.ov.6	EE820697.p.ov.6	Unknown	TACAGCAAAATAGATGATTTCCCTAATGAATTAGAAAAACTGATCAGCCAGATACAGCCA	102.833	97.9744	100.814	106.391	97.7692	92.1731	90.3782	98.2115	96.5833	89.9872	93.4679	92.0064	93.9295	82.9231	86.7949	72.1731	110.212	94.5641	97.9744	92.4295	106.545	81.8333	95.3462	103.744	94.9679	85.5	88.9808	88.2821	71.6154	89.0128	98.0128	98.0962	126.609
15	A_70_P042696	DY499684.p.ov.6	DY499684.p.ov.6	Unknown	AAGGATTTCAAAGAGGGACACAACTACTACTACTTCTCCTAGCCCATCCACAACCAGGAA	77.9423	70.9103	72.9551	85.4615	78.1987	84.2885	77.4295	77.9872	72.8718	87.1218	66.1731	75.3462	65.1474	69.1923	83.3077	67.6346	81.5449	83.0449	67.2949	77.1667	82.3397	77.9167	82.3397	76.6026	76.5833	91.4359	79.2756	91.3205	73.0577	84.6731	76.3654	123.385	85.1346
16	A_70_P042396	DY485957.p.ov.6	DY485957.p.ov.6	Unknown	TACTTGTAACCTCACCAGCCTCAAGAGTTATAGCTCAATTTAAAGAATGATACTAAGTAG	445.974	522.333	493.288	501.583	475.686	462.724	551.788	531.256	505.66	473.058	501.013	540.083	451.603	442.846	535.962	413.827	517.628	454.513	476.846	525.801	515.718	477.038	433.423	423.942	590.192	573.705	403.654	358.16	427.5	433.071	469.846	458.679	413.827
17	A_70_P012891	CF116096.p.ov.6	CF116096.p.ov.6	Unknown	ATTTCCTTCTTCCCCTCTTCACAGTAACAACATGCTTTACCCCAAGGAGGACAAGGAGAA	612.346	515.494	545.788	556.942	528.647	517.962	556.942	642.256	645.981	576.231	643.397	677.026	604.949	547.494	657.103	630.84	564.301	629.904	669.276	635.449	643.641	562.263	536.212	535.628	614.385	580.353	497.628	557.551	551.359	542.103	521.41	485.609	514.391
18	A_70_P017441	DY494372.p.ov.6	DY494372.p.ov.6	Unknown	GCCGTGTTCATCTCGGATATCCGCAACTGCAAAAGTAAAGAAGCAGAAATAAAGAGAATA	541.66	557.936	534.077	568.474	410.769	469.551	548.519	922.397	821.199	488.147	438.147	398.487	555.224	557.154	488.455	392.91	477.218	374.872	460.468	434.859	392.141	512.75	371.103	427.891	608.308	536.615	281.936	318.827	301.532	307.218	354.827	335.436	309.795
19	BL_OTH_F001174	L36232.p.ov.6	L36232.p.ov.6	Unknown	CATCATCACATGTGTGCTGATACATTGCTGTGAGGTCCGAAAACACAGTGTGGTGGTGCC	47.2051	46.6795	46.4936	58.9231	51.7756	52.2051	58.8526	56.8526	53.4038	55.5128	51.891	54.2628	52.4551	47.6859	55.7244	48.8462	57.0064	54.5962	50.1218	58.5192	69.1731	53.4615	58.5897	63.2949	54.0513	55.359	55.5513	51.891	53.8718	57.3846	49.3013	50.8526	56.6731
20	A_70_P005296	EE821588.p.ov.6	EE821588.p.ov.6	Unknown	TTTCATGCCTCCGCCGAAGCGTAGCCTGTGCTACTGTGAGTCTTGCCGAAAACTTCGAGG	194.756	268.077	278.314	248.321	284.872	303.045	305.199	176.821	184.365	288.385	306.84	386.833	264.686	295.994	357.519	356.147	392.013	356.147	308.032	282.474	295.66	433.423	305.128	324.167	389.955	423.212	399.25	400.263	408.122	381.147	317.724	291.051	321.41
21	A_70_P022836	EE824282.p.ov.6	EE824282.p.ov.6	Unknown	GCTCTAAAAATAAACATCAGCCCTTTTTTGGTCATGAATCCGCATCTCAACAGAAAACTG	92.8141	90.0769	105.545	108.41	105.109	98.0128	127.122	92.4295	92.6026	125.635	103.667	111.795	105.212	105.673	128.923	100.083	122.519	128.59	111.462	100.949	128	132.506	133.006	137.179	137.506	144.782	139.058	142.378	123.128	137.878	124.378	125.744	147.808
22	BL_OCA_F000344	DY484103.p.ov.6	DY484103.p.ov.6	Unknown	CTCAGAAGATGAGAGTTCTTCAGAATATAGTTCTGATTCAGACAATGTAAATATACCAGC	195.045	132.218	140.949	165.846	112.359	119.218	141.667	123.577	194.987	129.526	110.404	125.468	146.077	219.679	136.987	116.058	124.308	132.795	124.16	159.16	154.071	136.019	185.692	203.801	120.423	251.66	189.545	117.167	155.256	166.269	146.167	145.077	148.571
23	A_70_P065626	EE753984.p.ov.6	EE753984.p.ov.6	Unknown	GCAGCATCCATCATGTAGAAATAACATTCAGATGTGATTCACTAAAGTACTAAGTCGGAA	187.679	177.878	224.333	263.282	179.122	192.045	193.288	313.622	265.929	235.66	230.744	228.147	190.827	187.167	189.91	224.853	196.109	230.103	220.077	225.026	285.263	202.936	232.442	205.429	193.141	143.75	182.218	201.526	249.013	247.949	260.449	230.827	235.34
24	A_70_P055491	DY492573.p.ov.6	DY492573.p.ov.6	Unknown	AGGTTCATGGGGGTCTGCGTGCACCAAGGGCAGCTGCACGCTCTTACAGAGTATATGAAC	105.987	91.9359	94.859	99.9295	84.4167	90.6154	100.949	77.9744	95.1795	106.763	96.0641	90.4679	101.212	94.7436	106.929	89.1026	122.359	101.397	103.263	107.622	114.365	104.436	107.929	100.814	104.436	126.256	103.295	103.199	96.0962	104.929	89.9551	91.7756	105.987
25	A_70_P033186	DY486510.p.ov.6	DY486510.p.ov.6	Unknown	TAGGCTCTGCCTTTTCTGGAAATGGAAACTTGGGAGGTGTATATTTCAGACAGAAGAAAC	608.506	469.173	475.551	552.788	451.987	492.885	542.103	562.532	508.423	525.045	482.917	503.237	425.981	492.077	425.276	472.058	531.256	533.173	475.231	522.897	517.808	611.205	448.045	461.904	461.308	610.763	432.949	473.359	498.628	505.122	472.263	479.891	492.231
26	A_70_P056471	EE843177.p.ov.6	EE843177.p.ov.6	Unknown	AGTCATGTGGTTCTATAGACACATTTAATCTGACACAATCTGTCTTCCTTGAGGTCACAG	192.263	157.865	173.173	189.423	147.647	116.269	144.333	212.192	191.436	149.673	103.417	166.737	177.429	204.269	148.526	154.071	144.359	150.686	133.91	136.667	182.462	165.955	185.737	167.442	150.218	133.173	170.538	157.692	186.276	203.487	150.244	166.526	157.564
27	A_70_P002966	CO001091.p.ov.6	CO001091.p.ov.6	Unknown	AATGAGAAGTTGAGGCTGTTATCGCCGAATTGGTTTATAAGGAGTAGGCTAGTGAAGCTT	46.3526	44.6603	46.6795	55.0321	49.8654	48.0449	52.8013	50.0321	52.1795	55.4679	50.2436	52.0833	49.9487	46.4936	53.0385	45.9231	56.1154	57.6603	48.7179	49.5577	58.3782	54.0769	63.7115	66.0513	51.5	56.9808	64.2308	54.3141	46.3526	65.5256	48.8077	52.4615	56.7115
28	A_70_P026086	AJ313189.p.ov.6	AJ313189.p.ov.6	Unknown	ATACGTCTCAATATCGCGGGTACCAACACATTAATGTTCAGCGTTGTCATCAACCGAGTC	45.3141	48.0449	48.2308	55.0385	49.1026	47.9231	73.2308	51.3397	52.2308	54.0833	48.609	52.7244	48.141	46.6795	53.1923	47.2051	55.4808	56.5833	46.5769	49.3462	56.0513	51.2821	69.3654	62.7756	50.6346	51.3205	61.7372	55.0385	47.1731	57.3654	48.8462	55.25	57.7244
29	A_70_P058196	EE835832.p.ov.6	EE835832.p.ov.6	Unknown	TTTCAAAAACAGCTCTAACAGGGCCTAGGACTGTAGGTAATTAAATCTCTGTGGTTTCAG	182.699	205.801	223.09	261.673	183.276	211.391	243.91	393.962	314.981	263.173	179.923	192.981	260.737	232.974	204.372	278.314	327.006	223.449	220.154	192.045	178.712	230.603	296.41	261.526	190.244	232.353	300.853	268.808	252.571	290.013	221.115	255.5	282.712
30	BL_OCA_F000238	CU653913.p.ov.6	CU653913.p.ov.6	Unknown	ACAAGAATTAATAAATTAGATAACAGCCATTCATTATCCCAGAAGTCTCTGGAAATCCCC	63.5192	70.6987	70.8846	84.8718	63.7885	64.0449	71.641	66.1603	75.25	68.0769	62	88.8846	67.2244	69.0705	67.3333	56.141	65.1603	65.9808	67.0192	65.6731	75.2051	76.0897	81.0385	80.7949	68.7949	71.8846	73.9295	77.2244	59.5256	74.3462	66.5192	76.9167	79.8269
31	A_70_P065956	EE843140.p.ov.6	EE843140.p.ov.6	Unknown	GTCTTGTGTCGGAGAGTTGAAATATTAAATGAACACAGAGGAGAGAAGTTAAACAGAGTT	2070.74	1862.99	1843.89	1719.38	2069.71	1767.41	1900.06	2133.69	2005.32	1652.54	1677.37	1623.53	2440.49	2105.14	1981.98	1485.77	1957.89	1597.97	1794.61	1618.25	1733.81	1467.52	1760.48	1992.94	2028.16	1571.49	2248.31	1704.29	1639.22	1551.89	2139.29	1865.83	1820.19
32	A_70_P047341	DY498172.p.ov.6	DY498172.p.ov.6	Unknown	TATTGTTTACAAATTGGTCCCAGGCCTCCAAGAGGCGGAAATGAGGAAGCAGAGAGAATT	229.686	252.006	260.353	236.378	254.096	248.91	259.295	231.769	211.192	242.763	223.974	232.506	252.064	282.244	288.455	210.455	267.513	240.891	258.16	223.667	220.276	272.962	230.744	221.654	270.571	321.282	247.635	271.673	258.724	256.045	231.718	222.179	230.744
33	BL_OTH_F000276	CD287907.p.ov.6	CD287907.p.ov.6	Unknown	ACATGGAAGAATCCATCAGGAACCTGGAACAGGAGATTTCATTTGATTTTGGCCCCAACG	761.942	766.25	790.333	768.532	814.006	814.596	776.551	460.763	590.821	712.506	979.385	1039.86	1005.12	1036.95	1387.79	1049.37	1150.24	997.737	985.147	883.474	984.321	1070.45	912.647	885.635	1136.66	1142.27	1161.22	1180.69	1097.13	951.173	896.327	805.981	915.378
34	A_70_P050086	DY497217.p.ov.6	DY497217.p.ov.6	Unknown	TACATCAAAGGCAGCAAAAAGCTACGAGTAGGCTTGCTGAAGATGAGAAATAAAGGGGGT	168.833	132.417	151.333	173.346	119.981	126.013	131.962	114.231	100.487	127.224	99.4423	96.5641	125.981	99.3077	118.359	76.8269	118.551	110.224	93.7244	96.7179	93.5	83.8718	100.519	103.212	130.115	146.077	109.013	131.436	106.84	116.782	113.897	111.308	121.481
35	A_70_P036156	DY508935.p.ov.6	DY508935.p.ov.6	Unknown	TGCGGCCATATGTGATCTCTGTATCATTCTAATTTAACCCCAGTGAACCCTACTGAAGTT	4106.1	4872.74	6122.95	3742.67	3793.85	3570.28	4952.29	4937.62	4835.1	4937.62	3562.19	4253.65	3938.68	3890.71	4093.45	4920.42	4896.4	5078.65	4955.76	5185.12	4272.29	6251.01	4827.26	4379.65	4437.71	3774.36	2641.47	3759.01	4793.23	4770.38	5569.11	5370.74	5153.54
36	A_70_P023166	EE797838.p.ov.6	EE797838.p.ov.6	Unknown	TATATCAATTGAAGCAGGAATGAGACTCAGGCCCACTGTTCAGCATCCACTCTTAACAAG	1734.63	1329.08	1388.5	1709.21	1427.54	1201.07	1559.21	2249.45	1953.67	1532.3	1642.65	1540.12	1694.86	1726.95	2441.92	2462.25	2110.53	1982.92	1453.83	1742.19	1240.2	1877.9	1776.12	1841.17	2439.06	2146.93	1589.74	2214.08	1200.03	1480.27	1387.79	1323.08	995.526
37	A_70_P054076	DY519308.p.ov.6	DY519308.p.ov.6	Unknown	TTTTAGAAGAAAAATGCATGTTTCTCTGATTGGGACTCAGTGGGGAGCGGGGACAGGATT	118.231	97.5705	101.391	119.026	120.192	99.3526	99.2051	118.686	113.744	141.115	119.218	115.135	137.071	127.096	135.122	91.2244	120.692	122.686	111.628	109.179	139.058	129.333	124.096	114.641	111.962	172.577	145.026	127.603	107.635	115.776	120.192	98.1667	103.237
38	A_70_P022526	EE820661.p.ov.6	EE820661.p.ov.6	Unknown	GTCAGGCGATTAGAGAAAATGTTAAGAAGGATTGGAAGATTTTGCTGAGACAGTGAGAAG	168.679	154.071	126.333	151.365	146.699	134.506	137.25	123.949	176.346	105.256	131.34	129.058	141.276	113.744	112.955	117.442	108.16	108.41	128.641	127.192	156.519	106.84	142.263	151.641	100.282	114.365	120.006	111.154	107.16	127.897	152.103	133.077	126.115
39	BL_OTH_F000208	CD286050.p.ov.6	CD286050.p.ov.6	Unknown	ACTCTGTGGACAGCTGAACTTCTCAACTATAATTTCAAAAACTACACTACACTGATAGAG	5837.32	5886.74	4676.7	5330.18	4504.9	3430.58	3748.39	6611.11	5434.74	5450.89	4857.53	4456.93	4900.85	4444.04	4539.73	7899.15	4774.08	5044.58	4285.14	5552.99	5238.61	5203.27	5773.87	6046.43	4093.45	4206.37	5011.74	4357.28	5648.37	5617.08	5874.39	5585.25	6642.71
40	BL_CTL_F000075	GDF9	EE833528.p.ov.6	Unknown	CAGTTCTAGACAATTCAGAGTGCTATAGTCTTATTTAATGGAGGAATAAATTCCTGTGAG	201.904	153.545	165.609	182.462	155.083	164.462	191.212	292.917	259.077	237.263	184.692	179.077	196.34	172.577	167.16	168.724	152.077	160.205	145.635	171.051	170.263	187.006	154.801	186.173	181.628	130.968	174.538	178.974	172.846	204.897	188.429	156.647	160.282
41	A_70_P019556	EE785583.p.ov.6	EE785583.p.ov.6	Unknown	GGAGCCATATGAATGTCAGTAGGTTGCATTTCTCTATTATCGTAAACTACTGGCAATTTG	1214.92	888.519	767.628	842.218	819.032	825.75	818.077	1151.24	1185.66	1261.87	864.974	885.321	941.25	1022.46	1320.02	1231.75	1344.77	765.641	882.417	1110.28	1015.69	987.942	1042.24	928.333	961	1105.81	1170.92	735.372	835.532	1159.79	1003.52	1003.9	1038.76
42	A_70_P015301	FE024202.p.ov.6	FE024202.p.ov.6	Unknown	AGCAGGGTGACTTGTCACACAACTGCAAAGACTGTTTCAGTATTTCCATAGTAAACCTCA	66.1474	65.6346	66.7628	71.8013	68.6538	71.0962	67.0256	79.8397	70.8013	90.5513	70.2692	75.609	65.8077	62.3013	71.1474	68.2885	96.1859	84.9231	66.1795	81.3205	80.3397	79.8397	86.4487	96.2564	76.5833	64.609	73.1474	77.9808	65.9423	90.5833	65.2949	74	85.859
43	A_70_P063101	CD287947.p.ov.6	CD287947.p.ov.6	Unknown	ATGGTACCATCAGCCACCACGACATGTACGATTACCTGCACCTGAGCCGTCTGGGGTACA	5851.17	4968.38	5995.45	5886.74	4979.96	4854.12	5208.35	5642.2	5928.31	5040.47	4759.4	4750.87	5621.5	5424.17	6046.43	6225.49	5928.31	6103.27	4920.42	5527.44	5653.77	6396.31	4688.54	4550.96	6272.18	5429.42	5676.29	6207.6	5768.94	5370.74	4827.26	4998.53	5161.12
44	A_70_P005801	EE860250.p.ov.6	EE860250.p.ov.6	Unknown	ATAGATGAATCATGGGGTGCTGTAGCATTTACTCCTGAAAGCCTCCACAAGCAAATGGAC	114.429	106.974	118.359	137.288	98.3782	97.4744	101.135	103.635	91.7308	112.154	85.7949	84.9872	102.628	120.891	98.0128	108.712	103.071	121.321	99.3526	90.4423	112.801	113.635	115.013	127.346	96.0256	113.295	134.455	154.378	136.429	146.571	124.987	126.179	144.359
45	A_70_P068931	CN822673.p.ov.6	CN822673.p.ov.6	Unknown	CACGCATTTTCACCTGTGCCGGAATAACGTTAGAAGCAGTAAGTTGACTGGTTTGCATAC	47.7885	47.4551	47.8462	59.609	49.2628	50.0705	51.6923	56.1346	56.6859	55.0256	48.7564	50.0897	48.7372	47.3974	50.5513	47.9231	51.4872	58.2885	49.0513	50.8462	59.0962	53.4808	56.5	65.9423	52.6346	51.75	54.6603	57.7885	47.2051	60.1923	47.4551	53.2115	74.0897
46	A_70_P054906	EE766324.p.ov.6	EE766324.p.ov.6	Unknown	CGTCTGCCATACTCAGGACACTTTCATATAACAGGCAGAAACTCTAAAATGGTCAATGAA	53.5769	47.8654	50.6154	64.891	51.7949	52.8782	57.3013	51.4872	65.7115	52.2564	52.1282	53.4615	53.4167	50.6218	57.6218	49.5064	54.0064	58.4359	49.5449	51.5513	59.3526	55.5128	61.0192	64.2372	58.609	53.641	58.0128	65.0513	48.7372	64.0256	51.2821	58.8333	62.6859
47	A_70_P060091	EE819138.p.ov.6	EE819138.p.ov.6	Unknown	TCAAAACACACAAGGCCTCATCTTTGTGGTTGACAGCAATGACAGAGAGCGTGTGAATGA	2205.93	2735.07	2918.94	2396.1	3077.62	3529.71	3415.67	1288.51	1359.65	2903.28	2828.53	2869.41	2614.94	2736.77	3572.91	3379.99	3562.19	3049.5	3158.26	2685.55	3037.17	3081.74	3377.78	3304.03	3051.65	3193.27	2996.79	3682.87	3632.39	3293.08	3217.52	3261.18	3456.66
48	A_70_P072046	FE036192.p.ov.6	FE036192.p.ov.6	Unknown	TCTTTTTTACATGAAATGGCAAGTTCTCAATAGGCCCTATTCTCCCATCTATATCTGTCA	53.6538	56.0128	53.0256	64.6667	51.8846	52.8718	66.5192	56.0128	58.9936	59.6603	50.7436	51.7372	50.7949	51.9744	64.5256	53.3141	57.109	71.3333	49.1346	56.9808	62.4103	55.5513	65.7564	178.032	55.2179	55.7436	61.9038	62.7756	53.8718	64.5256	54.9103	60.8397	58.9679
49	A_70_P063311	CD288551.p.ov.6	CD288551.p.ov.6	Unknown	GGAACTACATGGAATATTTGAAGTCCCTTCCAGGTTTGAAAGTAAGCATTTTATGACAAA	847.436	658.019	577.321	641.16	822.391	855.468	879.295	662.917	665.34	650.667	771.115	864.583	614.019	625.545	660.288	641.16	724	644.064	862.66	917.673	769.077	701.641	867.788	912.647	626.647	907.641	643.096	623.006	616.135	635.705	903.75	902.397	782.833
50	A_70_P069291	CF116851.p.ov.6	CF116851.p.ov.6	Unknown	TTCTTATAGTTAAGAACCGTCTGGAGCTGCAGAGATTGCAGGACGAAACCCTTCACACAT	72.1603	61.2564	60.9038	75.3205	60.7179	57.75	61.859	63.3526	65.6987	69.8269	56.3654	59.8205	55.7115	58.1346	80.1603	58.9423	70.9679	68.891	54.7179	61.8269	77.4936	61.8077	69.2115	78.3526	70.9103	63.4808	73.7051	77.1346	57.4359	74.1154	60.5962	60.7051	68.75
51	A_70_P020261	EE785416.p.ov.6	EE785416.p.ov.6	Unknown	TGGCTTGTTTTGCTTTCAGAGCCCGAAATGGATGTGAGGAAGAGAACGTGAGTATCTTCA	1426.28	1583.29	1618.92	1853.14	1618.25	1226.63	1665.6	1489.01	1264.75	1616.44	1730.92	1360.35	1707.33	2311.68	1542.14	1496.1	1473.96	1562.22	1378.94	1191.97	1441.47	1729.33	1510.39	1665.6	1574.35	1788.76	1658.6	1583.99	2061.26	1884.53	1567.59	1787.9	1785.45
52	A_70_P068266	AY942576.p.ov.6	AY942576.p.ov.6	Unknown	TGAACTCCAGCCACCCACCAAGAAGAAGAGGGTCACGCGTGTGAAGCAGTGTCGTTGCAT	65.5064	60.6538	60.7821	74.6923	68.5641	66.6795	67.891	62.5577	68.0641	81.8526	69.1218	70.9423	66.7949	71.3333	68.0769	70.4551	67.7115	77.7115	68.7436	70.0705	81.5128	73.1923	78.7628	82.3205	70	63.8269	71.1154	75.1282	67.2051	80.359	68.8333	71	78.7179
53	BL_UN3_F000004	CU638017.p.ov.6	CU638017.p.ov.6	Unknown	TACATGTGGTCAATAAGAGGCAAGGAGGGGGACTTTCCTGTTAGTCCAGTGGTTAAGAAT	411.244	293.192	326.397	362.872	401.974	509.692	506.885	543.667	570.654	601.904	428.929	509.154	319.955	366.295	272.442	328.705	228.577	270.397	469.006	780.603	363.244	265.994	560.641	479.276	266.801	511.904	304.526	330.981	356.404	364.141	449.968	534.455	437.981
54	BL_OCA_F000794	DY513104.p.ov.6	DY513104.p.ov.6	Unknown	CTATTTGTCAACACGGGACGGTAGATTAGCTGCTCTAGAATCAATAAAGTATAATATTTC	5149.01	3956.18	3653.81	3941.71	5149.01	4197.13	4321.88	5976.71	5617.08	6186.92	5057.96	5375.38	5476.9	5825.4	5238.61	5268.78	3704.28	4347.59	5258.86	4047.56	4857.53	4167.59	6160.67	6103.27	5069.72	7314.57	4789.76	4804.49	4514.79	3804.7	4235.17	4525.9	4456.93
55	A_70_P001056	FE027460.p.ov.6	FE027460.p.ov.6	Unknown	TAGAGGAAAGAGAAAAGCATTCCTATCCAAAGCCTGGGCCTTAAAGAATGCCTCCAAGTA	488.263	372.897	396.481	432.038	307.596	310.417	308.59	330.788	341.295	370.423	299.994	328.359	353.667	401.462	349.532	318.071	353.032	336.038	308.481	310.929	308.032	380.776	345.962	322.66	352.391	435.16	409.154	471.096	386.321	428.16	308.897	329.718	317.295
56	A_70_P068676	CN822248.p.ov.6	CN822248.p.ov.6	Unknown	AAGGTTTGTAACCCTTGTGGGTCGCCAGGTTATGGCCACCAGCCTGCTGCAACATCCAGT	63.2372	55.1218	55.4103	69.25	55.3846	56.4551	63.7885	60.2115	63.1346	71.1346	59.5	55.3205	63.2051	62.2692	65.9295	55.7372	60.6731	67.5513	57.4231	63.2372	71.1346	60.5962	78.3526	87.8397	63.5256	65.9359	70.8846	76.7179	67.9231	76.9167	65.0705	65.5321	70.9679
57	A_70_P025251	EE747448.p.ov.6	EE747448.p.ov.6	Unknown	ACCTGGCCCAGTACAGTGACGAGAACATGATGGACCCCTACAACCTGGCTGTGTGCTTTG	139.622	146.019	141.551	146.103	141.635	145.077	132.333	102.654	103.692	146.801	152.103	177.974	158.244	159.199	173.115	146.231	172.737	170.538	152.833	142.141	157.814	152.077	189.423	187.404	149.141	176.635	194.699	179.41	181.756	176.481	167.032	154.218	177.91
58	A_70_P070866	EE758354.p.ov.6	EE758354.p.ov.6	Unknown	CATCGTCTTGACCAGAATGTTAATGAAGCAATGCCTTCTCTGAAGATTACCAATGATTAT	563.647	684.308	634.59	683.353	726.66	756.391	738.885	652.365	612.096	643.096	703.385	694.59	594.404	555.583	670.538	543.859	714.814	642	648.929	704.179	677.885	632.365	510.237	556.096	660.083	619.712	468.045	508.256	505.5	525.045	561.071	595.615	635.237
59	BL_OTH_F001586	DY502163.p.ov.6	DY502163.p.ov.6	Unknown	GCATTCAGTGGAACTGTGTTTCCAAGGACTTCAGTTTGTCTAACGTAATAAAGTCTTTAA	7568.72	5429.42	5752.75	6409.17	5161.12	5445.29	5131.88	4854.12	4955.76	5222.82	5731.46	5510.91	6808.18	6681.83	5886.74	4557.89	4796.94	4920.42	4929.6	4850.77	4444.04	4430.56	4807.51	4937.62	6200.21	5405.63	5149.01	5791.6	5015.89	4952.29	5248.12	5325.34	5110.13
60	A_70_P030196	NM_001024862	NM_001024862	Unknown	AAATATTTGGGGACAGAGTATGTCACGGCCATTGCCAACCTGAAAAAATGCTCAACCTCC	116.833	63.6795	75.6987	295.808	116.91	74.859	69.1218	79.5962	154.006	115.071	75.5321	119.545	67.5	80.4359	90.609	76.5256	66.9487	87.3077	67.6282	108.84	235.571	85.8974	92.4038	83.4872	113.346	294.167	225.782	92.4872	67.0385	78.2115	74.0705	81.5	90.2051
61	A_70_P017176	Z75309.p.ov.6	Z75309.p.ov.6	Unknown	TCACTGTGTTAGAGATCGTACTTATGATGACAGGTACAGTGATGGTATCGACTACTGGGG	52.3077	45.9231	47.3974	64.9487	48.141	47.7436	50.7692	52.0385	49.1026	51.9359	47.9744	50.0577	47.8654	50.2821	56.3397	48.141	47.8654	57.0128	51.9038	49.9038	53.3141	51.7756	61.0256	61.3846	50.5705	60.609	52.8526	57.6218	46.8654	57.0449	47.3462	51.5577	53.9103
62	BL_OCA_F000152	CU652016.p.ov.6	CU652016.p.ov.6	Unknown	AATTGCAGAAGAAAATAAAAGAATTGCAAGCCCGCATTGAGGAGCTGGAGGGAGGAAATC	53.5321	51.5513	49.2628	64.0897	49.8141	54.9679	55.4808	57.3077	59.2308	59.7179	51.9359	53.8654	51.9359	58.1859	72.5897	50.6346	50.4936	67.8397	50.8526	54.6282	72.1218	60.7949	61.6282	68.1795	56.0128	66.5641	57.4359	58.9936	51.7372	56.1474	53.5449	54.1923	58.9103
63	BL_OTH_F001717	EE812862.p.ov.6	EE812862.p.ov.6	Unknown	AAGAAATTGCTGGTTGCTTTGGCTGGTTTCAAAAGCACAAATAAACTTCTGATTTGGTTC	3742.67	4262.85	3193.27	2715.12	3420.66	3494.51	3809.74	2977.29	2702.99	3801.99	3454.54	3629.6	4427.15	4250.43	4001	2937.95	3820.01	4109.09	3032.99	4084.46	3643.78	3661.58	3742.67	4774.08	3748.39	3228.57	3623.96	3473.62	2690.24	3640.78	3008.47	3304.03	3379.99
64	A_70_P068986	CF115804.p.ov.6	CF115804.p.ov.6	Unknown	GGGGGCCAGAGCCTCTTTGCGATCTTGCACTTGCTCGTGTCTTCCAAGATTTCCTTCTTA	2644.92	3149.1	3735.22	4034.58	3012.16	3361.49	3388.26	1921.46	1876.78	2641.47	3424.88	3817.58	4102.78	4309.65	3452.19	4256.79	4278.49	3902.92	3356.79	2630.08	3261.18	3263.48	3503.98	3674.87	3240.22	4383.04	3256.89	3577.6	4031.46	3927.37	2858.05	3242.53	2961.06
65	BL_OTH_R000062	CN822958.p.ov.6	CN822958.p.ov.6	Unknown	AATTTCTTTGATTGTTTTTCAAAGTGTGATCTGCGAGTGCACAGGTGTGGGGCCCAGAGA	197.256	251.404	350.385	243.968	278.917	285.641	263.083	145.481	170.981	248.321	417.327	281.699	301.532	251.66	367.782	449	553.462	229.686	287.167	218.5	267.237	355.853	300.853	209.231	264.179	414.237	341.526	229.474	275.968	323.077	211.045	186.865	333.66
66	A_70_P022926	EE826380.p.ov.6	EE826380.p.ov.6	Unknown	AAATAATTACCGAATTAACTCCAACCAGGAGCTGCTGGCCATCGGCTTAACCAACATCCT	140.103	123.814	129.16	142.827	151.045	172.737	186.692	173.244	187.006	154.801	176.551	171.199	151.244	139.199	169.288	126.558	133.987	153.026	163	185.096	181.224	143.782	178.846	180.327	157.038	167.654	157.929	168.506	135.429	154.596	167.744	175.994	175.532
67	A_70_P069701	CF118522.p.ov.6	CF118522.p.ov.6	Unknown	GAAAACTCTGAAACTTAATTTTTGGATCCTGATAATATATGGGGATTTAGGCCCCTTTCA	47.5833	46.5769	46.8077	57.1603	47.5064	50.9167	56.0577	56.2436	51.4423	51.2821	50.8397	51.2179	48.2308	50.4487	58.6731	47.8462	49.9295	62.8077	47.4551	51.5128	57.2436	52.9103	58.4359	59.2564	45.3141	54.5064	54.5064	56.9615	52.5321	60.141	47.3974	49.9038	58.4359
68	BL_OCA_X000734	CU651777.p.ov.6	CU651777.p.ov.6	Unknown	GATCACGATTTTTAGAGTACATTCTCTTCTCACCCTCAAAATTCTCTTTTCTGTGAAAAC	56.5833	57.1026	49.9487	75.5192	58.2756	58.1154	64.0449	69.8718	75.4679	77.9359	58.6538	58.2756	57.5192	57.2372	59.2244	58.9936	58.4615	80.5705	55.8269	57.7308	62.3526	61.859	66.2436	64.75	60.2564	63.7308	56.891	60.6859	57.1731	73.8333	60.1218	68.4167	67.7115
69	A_70_P040566	EE795929.p.ov.6	EE795929.p.ov.6	Unknown	AAACTGAAGGCCAAGGAGTGGGACGAGTTTCTGGCCAAGGGAAAGCGGTTCCGCATTCTC	176.34	182.763	159.814	166.686	189.026	178.147	157.513	102.103	107.731	147.045	194.59	161.5	222.077	214.506	232.179	178.192	218.276	215.083	181.872	181.756	166.853	178.147	257.212	191.128	218.154	229.173	325.346	294.385	221.955	218.096	232.442	203.801	215.788
70	A_70_P013311	DY493202.p.ov.6	DY493202.p.ov.6	Unknown	ATATCACTGTGCAAAAAACCCAACAAGCACAAAACGACACAGCTCAGGCTCAAAACTCGG	129.019	92.0321	80.0705	117.878	81.7244	70.6282	79.5897	84.3782	94.5962	86.4487	78.1987	56.3013	87.9103	82.7051	103.019	76.7179	89.7564	104.436	74.2564	67.4744	87.7179	80.5256	97.9295	92.8141	86.3013	86.5513	79.5513	84.5769	67.0962	87.0962	69.8269	78.0513	91.3205
71	A_70_P064461	EE801592.p.ov.6	EE801592.p.ov.6	Unknown	TGAACTTGGCTGCCGGCTTTACCTCCACCTTCCTCGGCAGCAGCAGGAGGAAGTGGAACG	138.051	126.295	131.436	139.135	123.788	122.224	134.333	117.506	145.077	123.712	127.647	141.506	135.122	136.705	152.34	124.744	138.821	175.077	139.724	123.814	148.705	169.391	135.032	180.808	158.731	167.41	149.776	182.699	154.173	165.006	135.532	134.077	145.288
72	BL_OCA_F000381	DY514701.p.ov.6	DY514701.p.ov.6	Unknown	TCTTCAGCTGACCAATATGCCTTTTATAAACTATTCTATTCAGAAGCCCTCCAGCCCATT	229.173	233.301	217.09	213.474	213.256	193.635	220.276	277.897	259.904	201.526	172.269	159.513	211.609	226.994	173.59	170.404	188.032	216.333	195.821	198.391	195.474	226.218	235.006	206.84	177.09	187.679	187.776	192.526	183.353	207.647	208.385	208.526	220.84
73	A_70_P007906	EE806537.p.ov.6	EE806537.p.ov.6	Unknown	TAAAGATTATGGGGAAGAAGATTTACAGCTTAGACACATCAAGAGACCCGAGGGGCGGAA	231.769	200.051	229.756	208.846	206.904	164.583	199.596	189.596	173.981	204.897	175.218	167.654	232.506	232.179	213.103	178.25	208.66	222.891	157.865	156.481	205.628	209.397	226.679	191.673	216.128	185.212	220.276	245.16	215.314	224.423	178.647	204.647	230.282
74	A_70_P068721	CN822863.p.ov.6	CN822863.p.ov.6	Unknown	TACCCAGGCGGTAACCGAACACGCCCTGCAATTCACTGAGGAAGCTGCGCTCGTCCAGCT	51.7372	50.859	49.8526	59.0833	50.7308	53.3077	54.6346	52.9103	56.8141	60.641	54.3974	51.2372	53.0897	51.3846	64.7756	50.0641	52.9936	64.6282	52.0577	54.0128	58.1154	55.1474	57.5641	106.545	53.9936	52.3782	55.1026	57.9295	52.141	71.7628	54.8077	56.609	59.2628
75	A_70_P072001	FE035912.p.ov.6	FE035912.p.ov.6	Unknown	CAAAAATAATCAAGGCTTCTTCCTACCTTTTTGGATCGCGCATTCCTCAAATAGGGCCAA	50.6154	52.7692	50.6923	62.5256	54.0064	52.0449	60.9231	52.9167	58.8526	57.8718	52.6923	54.9615	52.4167	58.1923	59.4679	52.1667	55.0577	60.891	53.5321	54.3526	60.2949	59.3013	63.7692	62.3205	52.8269	56.891	55.1218	60.141	52.3654	75.5833	53.4487	58.609	93.4679
76	A_70_P063341	EE825355.p.ov.6	EE825355.p.ov.6	Unknown	TGGGGTGAATCTACATATTAGTTGTCTTTCTATATGATGAAGAGAGAATTCCTCGAATCA	95.4167	93.3205	82.8205	90.3462	117.474	111.308	111.288	74.3846	94.4679	73.1538	109.782	101.91	71.1346	79.0064	84.1667	68.1282	76.0385	81.3205	101.808	91.6346	116.865	82.8846	114.724	140.282	72.5897	76.6026	87.6154	90.4231	84.7179	101.75	115.013	109.718	121.333
77	A_70_P069871	DY506195.p.ov.6	DY506195.p.ov.6	Unknown	GTTGGTCTGGTACCAAAAACTATGTTACCATTATGCAGAATAATCCATTAACATCAGGTT	756.391	667.429	685.962	640.936	604.058	601.904	623.006	547.923	522.744	537.731	506.712	518.147	628.756	621.474	513.827	491.34	597.019	583.282	581.788	560.179	587.449	553.462	548.519	581.609	564.692	568.474	529.833	561.071	566.442	557.154	597.846	593.596	649.391
78	BL_OCA_X000054	EE764550.p.ov.6	EE764550.p.ov.6	Unknown	AGACATCAAATTATTAGCAAAGCCAGCAGTCTGCCTTTTGAACAATGACACATTGACTTT	1146.94	1071.31	1273.13	933.942	1408.69	1289.09	1344.77	1071.7	1051.61	1153.78	1260.73	1189.81	1087.62	1093.28	1342.29	1108.72	1390.33	1110.79	1144.97	1181.28	1063.31	1111.85	1105.35	1102.32	1570.81	1368.34	1039.86	1091.28	1142.27	1034.91	1282.96	1216.62	1196.19
79	BL_OTH_F000211	CD286099.p.ov.6	CD286099.p.ov.6	Unknown	TCAGGCTGCATTCTCTAACTCATACTGTGAAGACAAAGGTGTTTTTGATTCAGAAATATA	16794.3	18720.1	17754.5	16250.5	17226.7	18720.1	17523.2	21199.1	20167.6	19101.4	16614.6	17635.5	16667.3	17883.7	17018.7	17226.7	20255.4	17999.8	17226.7	15156.5	17018.7	16250.5	19101.4	16968.7	15424	14473.5	15696.3	18469.5	20884.8	22123.1	18720.1	17341.4	19569.7
80	DarkCorner	DarkCorner	DarkCorner			46.0577	45.3141	47.1731	53.5321	46.0577	46.4936	53.9038	46.3526	49.641	51.3013	51.6667	47.9231	48.3718	47.1731	54.5128	46.1987	49.8013	58.2821	48.109	46.8077	50.5192	50.8526	56.7692	54.2756	45.9231	54.5769	48.7372	51.7756	46.4936	56.5	45.9231	49.9487	60.5769
81	GE_BrightCorner	GE_BrightCorner	GE_BrightCorner			75580.2	71693	99799.9	81970.4	94996.5	103629	104463	101771	105309	94996.5	136153	102673	63013.4	70583	97274.8	110552	126203	142514	126203	116540	171572	114182	102673	116540	112731	108224	75580.2	98136.3	121556	114182	116540	105309	130712
82	GE_BrightCorner	GE_BrightCorner	GE_BrightCorner			74870.6	66438.2	95673	83916.7	93462.6	102673	94218.3	94996.5	101771	91123.2	133497	99799.9	57602	66438.2	94996.5	116540	116540	139029	124685	112731	161794	110552	93462.6	106387	119789	106387	71693	95673	114182	104463	112731	103629	121556
83	GE_BrightCorner	GE_BrightCorner	GE_BrightCorner			71693	74203.9	76698.9	74203.9	91870.7	87293.3	98136.3	103629	94218.3	90337.9	103629	101771	59282.3	61821.2	103629	123076	137668	104463	140236	118061	141347	98136.3	95673	101771	94218.3	102673	77980.7	84820	105309	108224	115179	101771	92660.1
84	DarkCorner	DarkCorner	DarkCorner			47.8654	47.7436	46.3526	55.5321	47.7436	48.3974	51.4808	51.3846	48.5577	50.5	50.8462	48.6795	49.5833	46.8654	49.9487	47.1731	52.1154	51.8077	44.6603	49.5897	60.4295	48.8077	53.3141	57.2244	50.109	49.9615	53.1282	52.8782	48.7885	54.9038	50.3526	72.5128	56.5705
85	A_70_P004506	DY479408.p.ov.6	DY479408.p.ov.6	Unknown	TATCAAGCACTTTGTTAGTGAACGTAATATGATGAGGATCTGGGACGAGTGGCCCGATCA	109.237	104.308	109.288	103.615	80.0897	86.109	93.6859	88.9295	88.5192	100.712	91.3718	80.6731	105.333	111.699	93.6282	85.4038	87.8846	93.391	83.2756	97.1731	91.3846	89.7115	105.987	107.276	96.4615	111.288	102.013	96.5128	98.6282	103.487	95.7564	106.353	98.9551
86	BL_OTH_R000594	EE781954.p.ov.6	EE781954.p.ov.6	Unknown	ATGGCACTATGTTGTGTTAAACTGTGTTAACATTTGTGCTAGCATGGAGCATGTACTTTT	858.423	677.885	611.449	664.795	586.635	665.532	793.724	805.365	737.436	664.269	568.654	680.006	636.212	601.282	720.179	793.09	759.103	678.135	613.769	774.936	674.878	884.981	748.295	759.737	625.288	674.372	719.609	568.654	835.212	747.346	823.436	713.218	785.314
87	A_70_P043251	CF117325.p.ov.6	CF117325.p.ov.6	Unknown	AAATTGTCGCTATTGTTCACTTTTAAAAACCTGTGGAATAACTTGCACTGCACAGAATTC	521.91	510.449	538.378	534.295	470.359	466.013	417.865	438.942	435.16	364.724	681.481	479.891	457.423	514.212	462.224	343.878	391.647	458.679	553.122	385.199	399.635	400.885	396.481	569.821	275.154	482.917	298.686	309.686	501.218	450.269	395.147	466.199	531.256
88	A_70_P019946	EE776209.p.ov.6	EE776209.p.ov.6	Unknown	TTCTGTAAGCGTGAAGAGTTGGTCCCACAGTGTTTTTTAAATCCACCTCTCCTCCCATGT	1140.78	1129.8	1252.88	1553.94	1399.5	1214.92	1161.72	1795.36	1794.61	1522.61	1622.01	1611.17	1759.53	1826.4	1616.44	1420.1	1188.79	1694.86	1777.76	1226.15	1538.81	1509.77	1094.35	1297.77	1808.06	1758.47	1635.04	1674.33	1342.85	1300.76	1212.47	1108.22	1061.56
89	A_70_P063136	CD288182.p.ov.6	CD288182.p.ov.6	Unknown	CGTTTGGAATCTGGGTTCCGGATTACTGTCTCTGATGATCTTGCTTTCTGGCGCAGAAAC	84.7372	75.6026	76.1154	85.6667	79.2756	72.2821	78.859	78.0513	78.5897	73.2372	72.9295	66.1731	72.9936	81.1667	69.8269	60.5897	79.3205	67.5962	59.6667	87.5385	68.6538	62.3782	68.3462	79.3526	73.3205	69.1218	81.9679	91.2244	77.5385	79.6346	65.8077	83.2885	88.2372
90	BL_OCA_F000525	CD286735.p.ov.6	CD286735.p.ov.6	Unknown	AGGACAGTGCTAATGTGTCGTTCTTGTGAGCATCCTAATAAAGAATACATACATTCATAT	15959.3	12745.5	16794.3	16851.5	16020.3	14643.7	18530.5	18345.7	17576.8	18837.3	14511.6	12668.7	17523.2	17170.4	14559.8	15156.5	13092.8	16064.9	15867	15509.3	15326.5	16552.1	17226.7	16734.8	13557.7	15027.8	16614.6	17114.7	16064.9	17754.5	14687.6	17523.2	18973.6
91	A_70_P067781	CN824833.p.ov.6	CN824833.p.ov.6	Unknown	GAACTCTGGAGATGGGGCTACCTTTTCTTATCCACGTGTAAATAATGCATTGCCTTCTTT	5409.88	5365.24	5127.4	4632.37	5190.37	5429.42	5455.57	5127.4	5658.69	5461.77	5149.01	5521.74	6091.29	5791.6	7088.51	6046.43	6078.04	5217.88	5637.08	5136.22	5114.95	6070.86	4916.64	4960.46	6156.04	6027.67	5297.08	5562.77	4720.53	4857.53	4713.78	4669.37	4786.22
92	A_70_P013671	DY492187.p.ov.6	DY492187.p.ov.6	Unknown	CCAGATCCTCTTTCTGACATGAACGAAGGATCCAAGAATGAGAAAGGCAAGGGGTTTTTT	229.34	188.564	201.526	191.808	168.218	153.308	183.551	193.635	219.019	203.551	165.519	170.981	197.532	209	184.051	175.75	215.878	201.378	175.949	170.308	185.885	211.667	168.679	182.417	180.179	211.769	183.769	197.962	188.545	210.391	167.654	156.776	167.442
93	A_70_P008481	EE769443.p.ov.6	EE769443.p.ov.6	Unknown	GTCATGCTTATATGTTTTGTCTGAAGTTAAATGACCAGGCTCCGAACTGAGACAGAGAGC	59.4744	57.3718	63.2179	73.0321	73.9295	73.8974	75.7949	65.0962	62.7949	102.276	79	71.4808	65.5192	70.5962	89.7628	70.7436	86.4103	80.359	79.1667	73.0385	82.9551	73.5577	84.4167	82.6795	72.2179	75.2949	77.5321	76.1731	77.2115	81.6538	77.7885	222.513	96.7051
94	BL_UN4_F000135	EE835261.p.ov.6	EE835261.p.ov.6	Unknown	TATTAACTGGCTCAAATGACTAAAGCACTTTGTACCTTATCTGGTCATGTAATTAGACTG	54.3974	50.7436	53.3397	61.0641	51.859	51.3333	57.3077	59.2244	58.8333	59.7564	52.7949	53.5449	50.7692	52.3269	55.7115	52.3462	55.0897	57.2628	50.8141	53.1987	54.3141	54.1282	61.4167	59.891	51.609	54.5064	59.1026	60.141	50.1987	61.1026	53.0128	74.5064	61.7436
95	BL_OCA_F000560	CD287862.p.ov.6	CD287862.p.ov.6	Unknown	ACACAATTTCAGTCCTAGGAAGGGGCTTTTCAGACGTAGCATTCGCTTTCTGCTCAGATA	9261.54	7751.01	8468.46	8681.1	7760.24	6761.71	7801.78	8352.92	8506.67	9307.56	7106.04	7419.16	8454.12	8937.2	9005.37	8242.15	8691.13	7469.54	7479.91	9335.48	8861.3	8630.71	8074.99	9235.14	7921	9925.42	8342.08	9130.33	7730.76	7711.03	8197.61	7428.15	7951.42
96	A_70_P067286	DY491742.p.ov.6	DY491742.p.ov.6	Unknown	ATTACGCAGATGTGAAAGAGCCCGAAAGCTTTCCTTTTGTGATTCTGGGCAACAAGGTTG	671.955	637.494	610.423	622.801	581.391	607.897	674.878	547.353	572.147	636.494	638.795	602.135	664.038	648.006	674.878	686.942	685.667	692.994	662.667	628.141	612.346	713.218	699.865	642	626	728.506	695.122	788.846	692.103	716.308	701.115	680.199	674.615
97	A_70_P019536	EE785523.p.ov.6	EE785523.p.ov.6	Unknown	ACATATGCATAAAATGGAACAAGACAAGTCCATGAGCTTTGTGCTCAGACCTTGGGCAGC	6949.59	3565.16	3279.94	4835.1	6168.74	5027.67	3878.2	4056	4086.99	4984.47	5105.76	4976.24	5742.41	6330.94	4386.48	4610.89	5874.39	6232.63	6353.41	6272.18	5482	5175.53	5580.24	4929.6	4709.47	5264.36	5145	5161.12	4972.4	4720.53	5127.4	5020.05	5330.18
98	A_70_P017951	DY477006.p.ov.6	DY477006.p.ov.6	Unknown	AAATGCAAGCATCATTGTTTCACCAGCTTACACTTGATCTGCTCTCCCCTGAGCTACAAG	406.84	395.846	321.077	302.269	357.897	299.833	322.455	365.962	414.654	361.654	413.34	437.16	290.75	283.673	361.199	396.122	359.686	382.551	362.712	511.904	415.673	430.186	365.385	476.34	430.365	336.801	383.724	322.744	297.744	358.628	291.051	345.032	296.256
99	BL_OTH_F001119	EE874148.p.ov.6	EE874148.p.ov.6	Unknown	GACTGATACACCTGTACAGTGCTTTGAAGCATACATATATAGCCGGCAGAATATGGCTTT	46.4936	48.5577	50.7628	60.9679	47.3462	48.4744	53.7756	55.359	51.7756	55.75	50.3141	47.7436	47.7885	47.3462	55.6346	48.3718	51.8846	55.1282	46.8654	50.6603	60.609	49.9038	57.0256	65.6474	50.6731	52.3269	55.5833	63.9359	50.9615	53.2115	49.4744	52.3205	59.4167
100	BL_OCA_R000113	CU653358.p.ov.6	CU653358.p.ov.6	Unknown	TGAAGTGGAAAAGCAAAATGAACTGCTAATGGAACTACAGCACTTTCAACAAGATTATGA	170.526	150.635	163.263	144.269	149.051	114.981	125.378	124.269	109.987	94.6859	111.545	118.763	129.526	122.795	158.301	85.9359	141.551	142.077	129.442	123.154	158.526	123.385	142.994	156.417	131.962	112.737	160.679	147.962	134.167	136.667	150.526	140.154	134.705
101	A_70_P066206	EE848879.p.ov.6	EE848879.p.ov.6	Unknown	GATTGTTACATAAATTTGAATGTCTGAAATATGCATCATTAAAAAGAGAATTGTAATGAT	49.2949	48.109	49.9615	55.1538	49.0449	46.1987	60.4487	57.4038	54.7115	57.6603	48.109	72.1026	45.6218	47.7885	55.0192	48.2308	51.8269	55.7244	50.0641	61.0641	68.8782	85.5	62.2692	62.9808	48.9679	52.3269	52.8462	52.5128	52.6154	59.5577	47.6859	54.1026	59.6859
102	A_70_P069126	CD289121.p.ov.6	CD289121.p.ov.6	Unknown	AGGCCGATAGCATCTTCAGCGGCTTCCTCATCTTCCATCTGCTTGAGCAGGGAAGACTCC	3140.12	4864.54	2499.75	2372.68	4303.69	2986.62	2603.21	1958.67	2440.49	3452.19	4420.47	5547.78	4639.97	3924.54	3947.54	2641.47	5375.38	5365.24	4376.9	4303.69	5069.72	4077.9	5379.66	5697.79	7175.81	3411.06	6232.63	4547.12	3997.84	4203.26	2254.03	3592.97	3180.31
103	BL_UN1_F000003	CD288332.p.ov.6	CD288332.p.ov.6	Unknown	TAAGTGTAAACAGCGTCATAAGCTACTTATTTGAAATGACCAGTACTCATGACATCCCAT	543.263	609.731	871.603	639.91	1020.03	962.59	1008.46	667.917	721.917	638.16	971.186	1037.39	959.391	676.538	860.494	694.59	522.333	425.712	757.494	622.801	643.397	729.231	877.346	818.321	627.929	673.923	806.577	646.244	884.538	644.731	952.628	595.846	735.628
104	A_70_P013301	EE812751.p.ov.6	EE812751.p.ov.6	Unknown	TTCATCTGTCAAGCCCTGAACAGAAGAACCAATTCCAAAGTGGCTCAGGCTACCTGTAAA	422.346	453.859	464.526	488.596	458.519	474.776	454.353	440.917	420.647	619.942	493.955	474.776	563.647	521.237	578.513	536.212	521.545	535.962	532.769	458.071	498.769	564.91	583.058	460.147	485.949	544.436	613.59	637.494	622.147	630.519	499.667	533.372	561.609
105	(+)E1A_r60_n11	E1A_r60_n11	E1A_r60_n11			15813.2	28439.1	26964.1	34507.8	25330.2	29283.2	27163.2	38204.7	43194.5	41437.6	21960.2	27163.2	35675.9	30613.6	17523.2	20679.9	14766.6	17463.4	22193.7	22636.8	14766.6	20612.8	18775.2	17463.4	18720.1	17694.5	19441.1	17068	17170.4	16399.2	19231.6	22370.3	15105.8
106	BL_OCA_F000335	DY480293.p.ov.6	DY480293.p.ov.6	Unknown	TCAAGGAAGAGTGGTATGCCAGAATCACTAAGTTACGAAAGATGGTAGATCAGCTTTTCT	532.218	567.019	598.045	558.673	518.147	568.474	598.237	482.917	433.423	430.186	483.801	458.519	523.295	509.878	528.244	379.244	473.058	444.635	461.506	530.436	433.699	430.045	452.282	491.872	543.474	649.987	378.814	391.519	371.103	381.609	460.147	416.859	377.506
107	A_70_P058006	EE828078.p.ov.6	EE828078.p.ov.6	Unknown	TATTATTTCCATGATTATGACATGAGGCATTACCCTTGAGCTAGATTCAGTTGTCCAATA	92.4679	107.032	109.955	108.878	105.115	102.942	124.936	148.212	149.91	123.737	103.635	105.179	91.7756	98.3462	113.769	102.615	112.513	116.462	112.513	110.917	142.506	110.333	118.526	122.609	107.032	122	111.654	113.635	106.897	121.321	106.006	135.006	101
108	A_70_P017526	DY494588.p.ov.6	DY494588.p.ov.6	Unknown	TCACGGACTTCACTTTCTGCAACAAAGCTGCTTAAGGATCGAATGATATTTATTGAATGA	2446.05	3212.44	3171.9	3870.19	3208.24	3449.99	3727.69	4658.24	4774.08	4367.74	3878.2	4109.09	3035.06	2839.62	3060.38	3882.7	3012.16	3635.42	3534.32	3690.47	3600.56	4034.58	3825.59	3444.73	3475.95	2998.71	2922.38	3163.24	3475.95	3424.88	3444.73	3442.55	3299.77
109	A_70_P008446	CN822942.p.ov.6	CN822942.p.ov.6	Unknown	CCATTGTACTACTTCTGCAGTGTGACATTCAGAAATGAGCAGAGGTCAATGCTATGGACT	938.135	790.577	738.487	658.417	800.66	787.013	669.276	596.455	658.237	649.167	802.263	527.263	580.776	696.724	838.654	527.263	1154.69	824.763	859.763	910.769	805.103	908.628	1367.17	1341.17	541.66	994.109	693.776	630.103	840.167	771.115	839.244	642.256	833.006
110	BL_OTH_F000352	CF116258.p.ov.6	CF116258.p.ov.6	Unknown	GCCAGTTTCCCACAGTATGCTGAAATTTCTGGTTAAATGGTAGAATAAATAGAATTTCAG	76.1538	75.141	77.5641	92.7051	68.2692	76.3141	90.359	88.9808	86.0385	89.0321	68.5641	70.6026	81.5	81.141	79.8718	69.641	94.7949	77.2372	65.5385	84.9551	82.5128	85.7821	93.1923	92.1987	70.7051	81.6218	90.0769	84.3526	83.9423	90.7692	90.0897	93.5577	97.1218
111	BL_OTH_R000501	FE030782.p.ov.6	FE030782.p.ov.6	Unknown	GTCCTTCAGACTACCGCCACCACTTCATGGGCTAAGAAGTTTCACAAAAAACAACTTTTT	2440.49	2326.76	2305.35	2891.07	2665.47	2242.15	2920.83	2760.47	2661	3230.88	2378.96	2671.53	2992.6	3051.65	2344.72	2413.05	2310.36	2422.41	2270.34	2586.54	2363.45	2534.25	2214.08	2252.87	2099.26	2482.44	2681.03	2547.99	2357.95	2630.08	2402.89	2821.58	2646.71
112	BL_CTL_F000029	GSN	CD286181.p.ov.6	Unknown	GGTCCTTGCAGAATTGTCTCAAGTGTCTGTGCTTTTTGAAATTGAATTCAATAAAAAGCT	3938.68	4508.1	5809.46	5731.46	4389.55	3682.87	3585.65	4220.9	5175.53	5065.51	4427.15	3927.37	5697.79	6634.29	3237.79	2756.15	5027.67	2211.85	2589.78	3938.68	4547.12	4508.1	3197.74	3449.99	6058.87	4338.11	3846.76	3983.63	4937.62	3511.12	4565.25	6873.2	5604.83
113	BL_OTH_F000561	DY476291.p.ov.6	DY476291.p.ov.6	Unknown	GAGAATTCAGGAATGTGGGATTGCTCTGACTTGCAAATATGATATATCACATGGAATATT	184.051	110.154	102.103	506.006	314.487	100.724	100.269	180.141	370.295	276.481	103.019	185.635	120.564	126.558	152.282	119.718	84.7372	124.359	118.41	292.218	600.218	135.16	136.667	102.538	152.949	523.776	758.096	129.551	102.731	126.013	110.449	106.974	149.096
114	A_70_P032941	CO001055.p.ov.6	CO001055.p.ov.6	Unknown	GACAAGCAGACCTTTAAAAACTGTCTTCAGCTACATCTTCTGCCTTCTCCTCCATATTTA	77.9167	74.1154	71.8718	90.7692	85.3269	79.2308	93.5833	83.6795	98.6795	103.692	74.9295	93.8782	89.0128	83.5897	86.7372	69.0513	76.3333	81.2628	83.2885	101.519	87.3077	79.0064	92.4872	96.5641	76.5641	82.0897	83.0962	87.0962	76.2244	102.942	83.859	93.9295	90.9744
115	BL_OTH_F000041	AF165530.p.ov.6	AF165530.p.ov.6	Unknown	TTACTAAAACATCTCAGAAGTTTGGCCAGTGGGCCGATAGCAGGGCAAACACTGTTTATG	210.788	202.936	172.532	150.359	151.474	187.404	199.468	132.795	131.75	128.468	114.679	156.59	134.218	151.109	178.365	123.487	140.917	140.199	140.641	151.506	134.897	144.269	151.141	173.827	155.551	172.269	155.122	168.288	128.064	155.821	128.641	126.077	146.147
116	A_70_P068711	CN822244.p.ov.6	CN822244.p.ov.6	Unknown	AGCAACGGGCTGTGGGTAAATAGCTGAAATCGGCATGGGCGGCTAGCTTAGCGGATGCAA	53.75	49.9038	50.5449	59.7179	55.3205	53.4423	58.9103	68.1795	56.9808	59.5449	54.9808	56.7821	54.6987	50.1859	58.4359	48	55.4231	58.3846	49.1538	74.6923	60.0897	55.5577	65.9551	64.0833	54.5064	65.9808	57.7885	57.9679	51.1154	62.3654	53.4615	59.9103	68.8718
117	BL_OTH_F001471	CD288097.p.ov.6	CD288097.p.ov.6	Unknown	GTAATATGTCTTAACTGCAATGACTGGTTGCCATCTTGCTCTTACTTGTCAGTGTTTCCC	942.699	668.622	974.968	1268.2	1155.22	1026.66	1261.41	1374.46	1106.75	1242.96	1158.74	1413.31	807.154	883.474	932.16	1033.94	948.987	1050.25	990.429	928.596	999.442	1304.23	825.038	1041.05	857.077	1115.15	1306.47	1297.26	1150.75	1006.04	1158.28	1413.92	1270.01
118	A_70_P020011	EE776566.p.ov.6	EE776566.p.ov.6	Unknown	TTCAACTTCTATCACCGTTGGTTTGATGTCATCTTCCTGGTCAGTGCTCTCTCCAGCATA	575.897	684.782	570.186	683.814	627.724	637.494	600.218	685.192	677.66	743.763	705.962	636.692	619.474	554.045	626.833	665.096	637.09	670.776	707.019	608.942	709.84	709.25	524.705	576.231	535.256	600.481	553.282	694.846	620.526	716.776	645.981	603.404	559.423
119	A_70_P045431	EE790242.p.ov.6	EE790242.p.ov.6	Unknown	ACCCAAGGGAACTTTCTGGCCAATCCAATAATTAGTTTTGTGAACATGAACTTAAAGCAC	2021.17	1653.25	2802.59	2350.09	1733.81	1411.27	1793.67	3344.06	2646.71	3437.64	1149.22	2082.1	4220.9	4031.46	1650.97	1596.46	4312.46	2427.93	2236.27	1024.22	2293.33	4012.04	2873.58	2533.09	2179.87	1191.4	2850.3	1763.21	3782.17	5015.89	3103.26	1021.64	1505.74
120	A_70_P020986	CD286874.p.ov.6	CD286874.p.ov.6	Unknown	TGGATTATCGTAGTGGAGTTGCCACTGTAGTATGTCAACCAATGATTCTCTTGCCTGACG	154.333	138.821	141.795	152.833	138.128	143.558	152.449	140.282	154.103	128.699	124.468	127.192	148.853	129.788	140.917	113.327	143.917	130.59	122	125.468	140.795	144.256	132.282	123.199	137.071	147.045	122.199	124.904	109.712	129.635	116.019	132.474	116.147
121	A_70_P051841	DY502623.p.ov.6	DY502623.p.ov.6	Unknown	TTGTCCTCCTGCAGCGTGCCTGGTTCCAAACCCACTTTTGAGCTCTCAGCTGATGAGGTG	360.115	377.397	336.558	344.526	569.359	532.942	535.038	447.744	469.846	494.09	635.936	724	476.846	440.641	481.776	470.673	462.724	459.814	612.346	631.199	642.686	437.16	663.449	609.731	425.096	401.045	449.968	448.218	440.474	442.321	561.833	591.756	569.109
122	A_70_P007021	DY477759.p.ov.6	DY477759.p.ov.6	Unknown	AAGAGTCGGACACGAATGAGTGACTACACTGCACGAAGCTTTCTGCAGCCGCCCGTGTTC	795.583	966.91	971.186	895.942	746.808	967.218	853.179	711.449	774.936	1257.3	813.66	1098.84	991.154	1324.96	1187.21	1224.94	1680.54	889.224	919.917	986.865	846.109	1122.12	1379.97	736.962	1439.66	1442.69	1776.99	1471.44	1053.94	1070.45	673.205	1234.71	1204.11
123	A_70_P070211	DY507678.p.ov.6	DY507678.p.ov.6	Unknown	TAGGTTGTTTACTGAGACTTCGCCATTTTTGTCATGTACACAGCTTCTGGGGCAGCAGTT	1305.4	1278.75	1733.81	1873.35	1848.54	1701.74	1666.37	1689.9	1553.19	2015.85	1825.26	1916.39	1695.62	2065.44	1427.54	1547.49	1399.5	1562.97	1518.48	1060.58	1487.06	1493.93	1213.04	1281.13	1638.29	1212.47	1642.65	1602.74	1703.62	1640	1382.92	1633.34	1774.4
124	A_70_P026406	CN822224.p.ov.6	CN822224.p.ov.6	Unknown	TATTACTGTGCAACTGGTGACAGCAGTAGTTATAATAGTATTTTCGGCAGCGGGACCAGG	50.6346	49.3013	48.5128	59.6667	49.0256	47.5513	53.8462	51.8269	54.1154	50.6346	47.5513	62.2692	51.3846	47.2051	51.0256	48.3013	65.4551	59.6603	48.2308	50.2756	73.5833	53.4167	67.0705	75.9167	53.6987	48.7692	54.8654	56.9615	45.6218	68.5897	48.2051	51.6282	57.4551
125	A_70_P008591	CN823426.p.ov.6	CN823426.p.ov.6	Unknown	CACATCGCCTTCATTCAGCAGGTTTTAGTCATCTATATCGAATTATTTTGAACTTAAGAC	971.186	640.75	659.41	711.974	703.385	578.321	803.173	397.897	409.763	568.282	497.051	560.179	462.372	428.032	300.615	608.942	564.692	388.295	599.308	385.622	497.442	764.455	471.724	713.006	432.769	539.147	535.462	558.16	727.455	557.936	381.147	501.013	705.237
126	A_70_P012156	FE032220.p.ov.6	FE032220.p.ov.6	Unknown	GAAATACTCTGTACTTGGCTGAAGAGCAAGGAACAAGTGGGGAGCAGAAAGTATACACAT	83.0128	64.9936	76.3462	83.2885	68.891	69.5705	79.5962	67.4808	64.4551	65.7244	62.9359	79.3077	66.0256	66.9615	77.0385	64.6282	67.75	79.9679	62.4359	69.5513	75.8974	88.0256	77.8013	81.0962	84.4038	79.6667	75.1731	71.7628	62.4808	86.5513	68.3654	74.2821	70.4167
127	BL_OCA_F000382	DY515342.p.ov.6	DY515342.p.ov.6	Unknown	TAACATCGTCCACATCTCCAATTTGGTTCGTCCCTTCACTTTAGGCCAACTGAAGGAGTT	394.365	377.135	388.397	370.583	349.628	362.045	387.013	385.955	331.628	367.526	350.256	333.032	352.667	369.782	383.724	376.314	387.256	350.141	374.199	425.096	305.064	444.212	331.628	385.199	402.622	482.154	377.506	390.135	369.077	355.154	371.353	378.583	333.032
128	A_70_P058106	EE833018.p.ov.6	EE833018.p.ov.6	Unknown	CTTGACTGTGTCTATAAAGGACTTGTCACATATTCAGCACCCAGTGTGTGTCAGTGTGGA	111.34	97.0256	91.4808	120.423	83.8718	96.0641	92.4295	130.474	119.423	114.955	85.5	89.5897	117.628	124.269	175.705	97.6731	89.1474	118.763	89.0321	86.7949	100.269	100.269	114.218	106.442	122.224	99.75	147.5	116.237	123.244	146.994	100.487	102.462	113.603
129	A_70_P063411	CD288876.p.ov.6	CD288876.p.ov.6	Unknown	CGGCCTGTGTTGATCGTCCAGCTGATATTTATAGAAATGTAAAAATAAATCTGTTTTCTG	5127.4	6409.17	5424.17	5604.83	5320.07	6353.41	5379.66	6770.24	6422.01	6051.84	4892.32	6330.94	5830.36	5697.79	6475.4	6603.67	6175.19	7266.66	7331.85	5101.65	4713.78	6723.06	5797.95	5547.78	6143.01	5562.77	5003.06	6482.19	5797.95	6244.73	4807.51	6278.1	6014.42
130	A_70_P011516	DY487145.p.ov.6	DY487145.p.ov.6	Unknown	TTATGTTCTGTTTTTCTAAATAACCTGTGGACAAGGGAAAGCCCCTGACTAGCCCCCTCT	552.59	541.308	504.635	446.917	595.846	633.564	603.859	569.571	507.763	550.699	551.788	649.609	672.442	514.917	648.686	408.282	424.596	622.801	568.474	782.538	559.564	516.301	568.654	387.801	442.16	445.128	868.186	537.558	384.385	472.058	743.147	413.974	447.891
131	(-)3xSLv1	NegativeControl	NegativeControl			47.5513	47.9744	44.6603	55.0897	46.4936	46.0577	49.7564	50.3526	50.109	53.7372	46.0577	47.6474	47.3974	48	52.6282	47.4551	49.5577	55.0577	46.4936	46.4936	52.7821	53.8654	57.5321	58.4295	50.2756	50.4936	54.5064	54.3718	45.3141	55.2179	46.4936	49.3462	57.4167
132	A_70_P065386	EE753492.p.ov.6	EE753492.p.ov.6	Unknown	GTCCCAAGATGATTTCTTTGTTCCTTGTAACCACAGAACCTTGAAAATCATCATAAGTGT	689.526	544.436	775.423	740.583	737.763	559.423	554.269	750.968	823.788	1096.71	737.436	696.224	850.731	694.59	630.519	993.212	1052.01	980.096	599.821	867.468	941.949	1017.46	960.199	805.75	684.538	678.641	571.66	572.147	1214	966.038	553.282	783.141	749.41
133	A_70_P038726	DY477337.p.ov.6	DY477337.p.ov.6	Unknown	AACTTGAGGGACAGAGTGAAGTTGATCAATGAGAACACTGAAGTGGCAGACATGGAGAAC	142.455	154.378	143.75	142.551	144.09	151.712	146.833	104.282	101.564	114.808	142.321	147.75	170.859	173.308	179.923	137.929	158.064	161.853	159.782	182.109	144.744	167.474	157.962	151.827	151.244	173.538	163	162.071	153.026	158.301	151.263	137.878	151.365
134	A_70_P061376	DY491386.p.ov.6	DY491386.p.ov.6	Unknown	CAAGTACTGTCATTCGGGCATTCTCTTATTTTCATTTCTGGCCTGGCAAAGCTCCTGACA	969.833	1187.21	1189.34	1134.71	1287.97	1330.71	1329.08	975.397	1025.47	1122.12	1363.47	1149.22	917.673	985.635	1175.53	1331.72	1538.81	1309.21	1432.6	1327.93	1255.69	1283.49	1289.5	1247.85	915.378	954.205	837.936	1222.11	1378.37	1324.48	1307.01	1228.88	1370.17
135	A_70_P062746	EE760913.p.ov.6	EE760913.p.ov.6	Unknown	GGGGGTTTGTGTAATAGCATTTTCTCAGTGTCAGACATGACTTGTGTATATGATAAATAA	897.5	1069.54	992.84	1117.87	1312.1	1270.95	1421.36	1672.63	1548.91	1460.84	1362.13	1528.76	963.442	899.276	1325.7	1397.76	1347.81	1436.53	1454.49	1297.77	1342.29	1262.35	1420.1	1268.76	1131.62	834.327	1342.29	1153.25	1240.75	1291.98	1639.22	1574.35	1597.97
136	RC7	RC7	RC7			48.2051	48	48.109	53.7115	48.7564	46.3526	49.8141	49.2244	47.6859	48.4936	44.6603	53.0192	46.0577	45.3141	51.9487	46.9231	49.6923	52.9615	48.3013	44.6603	55.8846	49.3397	56.609	59.3013	48.3974	51.1218	53.3397	53.6859	48.0641	53.3526	48.4231	47.9231	52.4231
137	BL_OCA_X000647	DY488855.p.ov.6	DY488855.p.ov.6	Unknown	GGAATACTAAAGGACTAGATGGGTTCTTTGAAGCATCAAGCCTCAGGATATAGGATTAGA	1375.04	1102	960.199	1052.85	1129.8	1067.54	982.897	851.558	869.795	766.506	829.795	845.115	1185.66	1211.44	904.417	743.442	856.744	844.5	886.776	893.199	890.122	842.218	1015.32	944.436	952.314	922.397	940.923	985.147	857.769	868.186	909.667	957.872	904.776
138	A_70_P046551	DY482477.p.ov.6	DY482477.p.ov.6	Unknown	AATCAGAAACATATGGGGGTAAAAAATGCAAAGATCAGAAACCCTCCTCCCTTCCGCCTG	230.827	237.449	236.378	253.763	326.019	270.397	346.41	298.295	284.154	311.397	348.199	416.564	233.795	229.026	279.974	306.186	281.577	293.462	362.872	362.712	338.167	321.077	289.667	294.987	240.41	299.115	214.795	236.808	228.724	235.006	260.295	290.75	283.853
139	A_70_P026046	AF349462.p.ov.6	AF349462.p.ov.6	Unknown	TGTCTCTGTGGCCAGTGCGTCTGCCACAACAGTGACTTTGGCAAGATCACGGGCAAGTAC	62.3013	50.8718	58.4359	75.5833	56.1538	60.7756	59.4679	54.6154	55.9808	66.5769	61.5321	88.9295	58.4295	57.7179	58.5897	61.75	54.1282	64.5897	58.0641	58.7179	65.25	64.8141	68.0321	74.859	60.5449	60.3397	59.3846	65.5705	57.1667	66.5513	64.0449	58.8654	67.7756
140	A_70_P066086	EE846292.p.ov.6	EE846292.p.ov.6	Unknown	CTGAACCTCTAAATCAGAAGATCGGGTATGAGGCAAAATCATATGGTGTTTGACATACTG	50.5962	49.0256	47.5513	59.8397	50.2949	54.9872	56.0513	51.7436	54.8654	62.3526	49.3462	49.391	55.6346	48.7372	56.8333	54.0897	58.2756	63.2115	54.6154	56.25	54.8974	55.0897	57.6859	70.1026	50.7115	61.7949	56.5833	58.609	48.4231	56.4038	49.2308	50.3654	61.8077
141	A_70_P021786	CO202766.p.ov.6	CO202766.p.ov.6	Unknown	AAAGGACAAAAAATAAATAAATTTCCATTGGCCCTCGGTGAGCCGAGGGTTTTTGCAAGG	5988.74	5538.27	4960.46	5141.07	5476.9	5057.96	4621.78	4669.37	4888.62	5330.18	4192.16	4720.53	6738.88	6482.19	4793.23	3896.51	3650.74	2956.89	4072.33	4120.37	4328.16	3717.58	5238.61	5006.92	4522.69	4487.8	5015.89	5778.96	4831.7	4964.3	4998.53	5131.88	5185.12
142	A_70_P019921	EE775940.p.ov.6	EE775940.p.ov.6	Unknown	AGGCCTCTTTTAAGAACAGAAAGACTGAGCTTGCAGGCTTACTATATTTTATTCTCACTG	577.487	468.506	511.353	551.103	478.404	470.359	468.045	561.071	504.776	526.744	409.301	402.795	480.045	509.154	452.603	422.212	444.064	418.179	397.756	435.686	446.917	439.353	428.583	480.372	483.801	582.647	445.718	477.333	403.237	402.795	437.981	466.647	455.679
143	A_70_P018416	DY480305.p.ov.6	DY480305.p.ov.6	Unknown	TATGCTGTCCAGTCCAAGTATGGTGACTTCAATAAGGAAGTCCACAAGTCTGGCTACTTG	729.526	612.096	585.788	501.391	567.853	503.372	413.058	450.147	458.071	313.199	339.083	322.064	521.237	475.397	427.891	345.032	457.731	346.558	354.154	263.583	357.103	394.635	379.801	422.628	475.686	412.135	370.064	392.244	347.583	319.731	398.91	352.878	384.904
144	A_70_P014336	EE773140.p.ov.6	EE773140.p.ov.6	Unknown	CTATGGTGATGTGAGCACCCACCTATATGTGAGGGAATATTTTGGGTAATTGGAAAGTTT	298.295	214.449	277.064	229.391	195.385	222.077	245.654	447.083	368.417	349.218	243.218	262.141	292.75	284.987	257.821	258.397	232.763	292.917	214.301	231.647	271.385	285.987	199.276	247.538	317.372	287.551	280.256	233.885	232.564	261.173	226.218	250.558	257.532
145	A_70_P059186	CD288741.p.ov.6	CD288741.p.ov.6	Unknown	AACTTCGATAGAAATTTCTCCGTAAACTTGTACAAAGTCACGGGACAGTTCCCTTGGAGC	263.353	261.019	314.051	239.436	262.731	252.788	270.506	159.782	140.314	195.045	234.564	242.699	216.186	201.968	246.494	201.013	215.013	332.782	259.372	265.679	242.821	234.173	263.487	242.282	241.321	177.513	331.75	252.269	262.397	270.051	227.442	288.154	284.686
146	BL_OTH_F000835	DY510115.p.ov.6	DY510115.p.ov.6	Unknown	TGCCAGTTCTACAATACGTTTCCAAGGATAATGAATTTCCTTCCGGGTCCACACCAAGCA	158.647	200.66	155.487	182.622	183.218	209.545	163.577	168.506	146.006	220.276	199.276	191.397	264.494	259.782	223.506	215.314	226.679	193.077	156.179	191.808	199.276	249.231	261.019	229.391	219.846	230.192	289.481	227.865	310.744	256.327	182.763	229.173	205.801
147	A_70_P060003	EE829064.p.ov.6	EE829064.p.ov.6	Unknown	CTAAACCATCTGCTAGACCTTTGTTTCAATGCACAGTATGAATGGCATCCCCCTATATGT	66.7628	63.891	62	73.9936	65.2628	58.7436	68.359	57.141	59.0641	62.3654	62.0513	61.4295	65.3333	61.6795	67.3782	58.1795	73.6218	75.0577	62.3654	58.4936	70.8013	74.6731	72.2564	74.3077	69.0321	71.9808	71.8205	78.5641	74	81.3782	67.4744	65.6987	70.0513
148	BL_OTH_F001672	EE776805.p.ov.6	EE776805.p.ov.6	Unknown	GCAGCAGCAGCAAGTCATTGTGTATCTGTCATTTAGCAGTTAATTTAGCAAAACTATAAA	4423.38	4916.64	5642.2	6046.43	5791.6	5516.19	5375.38	5394.8	5405.63	6116.65	5742.41	5482	4669.37	4647.79	3796.98	5687.53	5361.26	5273.42	5521.74	6777.99	5814.45	5093.12	5692.07	5370.74	4069.74	5356.23	4827.26	4908.51	5345.06	5248.12	5557.72	6444.61	5970.22
149	A_70_P024866	EE746502.p.ov.6	EE746502.p.ov.6	Unknown	TGGATCTCATTGACAACCTGGGGCCAGCCATGATGCTCAGTGATCGACTGACGCTTCCTG	1202.58	1294.31	1221.09	1248.44	1290.78	1176.62	1153.78	792.853	874.385	947.942	973.051	957.122	1109.81	1016.25	1377.4	1375.56	1436.53	1269.38	1304.79	1253.41	1094.92	1172.53	1252.31	1266.51	1052.01	1358.49	1109.81	1417.11	1288.51	1375.56	1173.48	1118.81	1178.53
150	BL_OTH_F000114	AJ012153.p.ov.6	AJ012153.p.ov.6	Unknown	GAAAAATGACTTATCCTTGCATCCAGACGAGACCAGCGACCGGCTGGAAATGATTTTCAT	51.6282	49.7821	48.9167	56.8141	48.6474	51.1795	53	54.5449	56.0769	56.5128	47.8462	48.109	50.7692	46.3526	51.9615	53.1346	48.2051	59.6603	47.3462	50.3333	53.3397	54.5705	59.2821	60.25	48.0641	57.7179	52.9487	57.1218	49.6538	58.4744	47.7436	54.7244	60.4808
151	A_70_P054436	DY521631.p.ov.6	DY521631.p.ov.6	Unknown	ATCTACCGTCTGTTAACACGCTTTCGGGCTGGTGCACCTGTCTGCTCACAGCTCTCTGTC	225.321	210.103	247.878	241.673	204.724	271.231	291.84	168.218	183.885	269.821	260.449	268.256	258.244	264.109	379.801	301.205	317.506	299.673	270.224	221.724	271.962	299.769	274.032	263.282	280.776	268.256	299.673	326.763	307.853	325.346	267.147	270.224	295.994
152	A_70_P067561	DY485745.p.ov.6	DY485745.p.ov.6	Unknown	TATACGACAATCAGGATGATCTCTTTACCCGGGAGCCTTTTGTGTGCTGGTTCTCTTTAC	118.308	122.981	132.282	127.878	124.744	130.455	136.705	75.2051	86.2692	123.244	116.41	112.474	134.135	141.276	157.603	108.949	127.276	124.346	112.385	104.801	117.128	130.968	144.269	162.109	124.872	129.019	131.154	156.045	137.423	147.545	138.397	129.16	136.814
153	A_70_P040066	EE786308.p.ov.6	EE786308.p.ov.6	Unknown	TATGCATTTAACAAGACCACGACAGCGTGTCTCTGCTGTGAAGGATCTGATCAACAGTTG	767.026	624.397	668.365	659.173	491.506	499.814	549.09	614.179	568.474	655.468	510.449	555.923	875.564	881.359	677.026	522.603	509.878	547.673	493.955	536.814	535.462	570.654	537.731	653.327	751.821	712.179	699.654	666.442	603.006	596.455	477.487	517.628	547.673
154	A_70_P042781	EE813744.p.ov.6	EE813744.p.ov.6	Unknown	TTACGTTCCATTCGCTTTGCTCGAGAGGTGCCTGGTCTCCGATCCGTGGTTGCCAATGAC	196.013	243.314	239.147	225.635	211.103	220.564	209.596	199.558	181.756	217.455	228	239.218	288.917	305.878	282.327	240.045	213.103	284.071	265.846	246.385	226.679	231.955	269.821	264.494	261.019	220.987	253.128	276.731	286.833	285.705	234.936	220.987	239.782
155	BL_OTH_F000651	DY482633.p.ov.6	DY482633.p.ov.6	Unknown	TGGTTACTTTGTGGTATTTATGCCCTCAATCTGCCCTTCTCCAAAGGACATGCATGCATG	12459.1	9222.32	11179.8	11408.3	10207.7	10055.5	10355.7	8305.51	8801.18	8054.01	10492.8	8492.99	10712.5	11665	9060.15	8492.99	10193.5	10373.4	8837.71	8617.13	9351.35	9598.46	7700.21	7559.4	8530.44	9844.84	7801.78	9488.99	8305.51	7834.96	8492.99	7921	8281.28
156	A_70_P064756	EE747574.p.ov.6	EE747574.p.ov.6	Unknown	ATGCCGTCGCTGACATCCATTGTGAAACTGCAAGACACTTTGGGCTGGAAATATGAACAG	715.853	875.147	981.84	952.314	1218.83	830.353	1121.68	1044.72	951.603	1451.15	1650.05	1842.22	1174.9	1132.05	1433.72	2005.32	1528.76	1691.79	1556.26	1338.27	1481.61	1637.51	1068.71	986.865	1650.97	1240.2	1122.12	979.385	1371.44	1123.57	1128.28	1238.37	1233.42
157	BL_OCA_F000568	CD288373.p.ov.6	CD288373.p.ov.6	Unknown	TTCAATAACCTGGCATCACAAATGTCTCTGTCTGTGTCAAACCTGTGGCCACTCTCTATG	7609.87	7740.28	9032.65	8121.81	8506.67	7834.96	8281.28	8590.87	8290.4	9377.47	8441.09	9390.04	8658.02	8418.17	8780.44	8630.71	8925.45	8848.78	8232.76	7801.78	8253.82	8342.08	8658.02	7971.91	8861.3	9248.76	8752.72	8837.71	9261.54	9532.65	7951.42	8468.46	9436.65
158	A_70_P036226	DY475899.p.ov.6	DY475899.p.ov.6	Unknown	TCTTCACTTCTATTGGACACATGACAGACCTGATTTATGCAGAGAAGGACCTGGTGCAGT	2826.86	2662.44	2462.25	1948.08	2060.1	2239.91	2035.97	925.795	1147.82	1250.67	1756.92	1527.35	2084.08	1937.15	2219.64	1786.26	1767.41	2084.08	1748.83	1931.19	1973.96	2066.5	2044.16	2301.38	1596.46	1710.13	1847.53	1948.93	2376.67	1743.01	2279.98	1819.29	2309.22
159	A_70_P015566	FE024999.p.ov.6	FE024999.p.ov.6	Unknown	ACTGAGCATTCATGACTTCAATCTATGTATTAATAAAATGACTGTGCACGGCAGCTCAAT	50.7308	47.9231	47.2821	56.9679	49.7436	47.6859	52.6731	47.9744	52.8654	54.7436	48	50.859	47.0897	49.7821	102.833	48.2821	49.0513	59.2821	50.859	49.8333	54.6346	50.8205	69.1026	60.5321	47.9744	49.9295	55.2628	54.3718	48.2308	62.5577	48.2821	57.3782	58.3846
160	BL_OCA_F000333	DY479185.p.ov.6	DY479185.p.ov.6	Unknown	AGGCTTCAATAAACTGTGGTATTTCTTTAGCTAGGAGAAGAAACTTACCAGGACATTTTT	52.5128	58.1923	61.9231	63.25	104.109	102.885	100.724	59.8718	65.5321	65.8846	106.122	114.756	61.5897	60.8462	59.9936	51.8462	59.4487	65.1923	109.712	81.0962	100.013	58.6987	112.558	117.128	55.9423	60.3718	67.3333	63.6731	62.8077	73.2821	102.788	102.538	113.071
161	BL_OCA_F000325	DY477358.p.ov.6	DY477358.p.ov.6	Unknown	GAAAAAGCCCTTTGGTTTCAAGGAAGATGTGTAAAAAGTGACCTGTCTGAAAAATACAAA	3506.6	3529.71	3144.56	2956.89	3611.17	3722.24	4047.56	3263.48	3379.99	2147.99	2830.46	2693.42	2743.22	2928.04	3233.17	2333.45	2454.15	2694.91	2785.04	2362.1	2717.07	2170.76	2366.07	2278.79	3799.38	3032.99	1995.8	2149.14	1880.66	1917.24	2527.47	2546.53	2319.53
162	DarkCorner	DarkCorner	DarkCorner			49.0513	46.4936	47.7436	55.4615	46.9231	46.8654	54.141	49.641	51.6282	47.5513	46.8077	46.8654	46.1987	49.0769	54.3526	49.2628	49.6538	53.8718	51.7436	45.6218	52.2115	50.7692	56.9744	57.1859	46.5769	48.5577	49.6859	52.4679	47.5064	55.1474	46.3526	48.4551	61.3782
163	DarkCorner	DarkCorner	DarkCorner			49.0769	47.6474	47.7885	51.8077	45.6218	46.9231	49.1667	49.7179	49.0449	51.6987	47.3974	50.8462	48.0449	87.5449	50.4359	46.4936	49.0769	55.3846	48.0641	46.5769	48	49.0256	136.346	58.6731	99.0833	46.5769	51.7756	51.5577	47.9231	57.9295	47.7885	47.3974	58.3846
164	GE_BrightCorner	GE_BrightCorner	GE_BrightCorner			72306.9	59847.6	84820	80071.6	86385.2	100688	91870.7	97274.8	96409.3	89761.2	124685	98136.3	56755.8	64142.5	93462.6	109338	108224	127957	108224	104463	156087	97274.8	86385.2	100688	111572	105309	73012.6	94996.5	109338	93462.6	108224	98136.3	107333
165	DarkCorner	DarkCorner	DarkCorner			48.0641	47.7885	48.4744	55.4295	48.6795	50.6154	55.0897	55.2115	52.9423	49.6859	48.7179	53.1474	53.5449	47.9487	51.4359	49.8654	52.2115	49.2949	49.9038	49.7885	49.7436	51.1731	53.859	54.2179	52.8013	53.7372	51.1154	47.2051	47.6474	56.1474	47.0897	50.6154	51.8077
166	DarkCorner	DarkCorner	DarkCorner			49.7564	47.0897	49.5577	60.9744	46.3526	48.109	49.2308	49.9295	51.1538	51.8269	46.5769	62.6923	48.1667	48.8462	52.7372	49.2244	51.5	51.5449	46.0577	48.109	61.8526	52.6154	55.6538	53.8718	48.5577	54.0897	51.7436	51.3846	49.1667	53.6731	48.4744	71.3462	53.0321
167	BL_OCA_X000883	EE754432.p.ov.6	EE754432.p.ov.6	Unknown	CCTGTTGGCATTAGCACTACCATTGTACCCTGCTGTATAATAAATAATCTTAGACATTTA	3167.67	3841.17	3677.42	3690.47	3432.67	3254.72	3444.73	3687.71	3635.42	3182.12	3156.39	3163.24	3060.38	3397.93	3127.78	3640.78	3617.92	3456.66	3702.04	3567.71	3386.04	3740.51	3650.74	3496.59	2992.6	2877.08	3430.58	3685.47	4034.58	4072.33	3902.92	3667.16	3702.04
168	A_70_P006886	Z12966.p.ov.6	Z12966.p.ov.6	Unknown	TACTAAACCTCCAAATGATGGTTTGAAGGATAAAAGTGAAAAACAAGTCCCTGTTGCAAA	81.5	78.7179	74.7179	73.6026	75.141	64.4551	82.1987	67.5962	60.1218	68.3846	74.3333	71.6667	108.179	77.3462	94.5962	67.2051	91.7949	79.8013	65.75	99.1154	67.891	71.5321	92.3397	89.4103	66.8718	69.7949	75.4103	79.3654	66.2885	91.8333	67.8397	79.4808	88.3846
169	BL_UN4_F000064	CU653010.p.ov.6	CU653010.p.ov.6	Unknown	TAGAAAAGCACATTCTCAGTCCGCACTCCAGATCTCCTGATAGGAACTGATCTAATCAGC	301.865	187.404	285.987	290.051	144.333	261.744	250.212	459.436	299.115	383.481	226.865	204.942	203.487	282.801	241.603	400.321	268.173	247.538	263.583	293.769	188.487	315.417	372	392.763	270.628	470.038	295.449	367.673	270.506	303.404	262.782	354.333	292.218
170	BL_OCA_F000534	CD286973.p.ov.6	CD286973.p.ov.6	Unknown	GAAATCCCACTTAACCCACTTGTTTTGGCAGAATTGTTTTTATTTATAGTTGTTGGGAGA	806.859	1030.81	989.679	926.667	898.917	966.038	930.679	1019.21	977.321	1101.54	898.115	883.782	1023.25	935.705	984.776	930.679	975.763	935.705	1098.03	897.5	852.218	798.942	958.276	1018.42	769.378	717.545	866.513	986.487	1002.7	1002.7	1147.42	833.603	999.045
171	A_70_P069716	CF118575.p.ov.6	CF118575.p.ov.6	Unknown	TATGGCAGCCTAGTGTAACTGATATAATTGCTTCATGATAGCCTATTCTGTACACTAATT	74.2821	77.8974	77.7115	76.2821	85.4167	81.7372	112.205	65.1282	64.5385	122.224	89.1282	81.9038	74.2821	72.6474	60.0321	63.3333	89.8077	79.7436	68.8269	101.353	72.7372	99.2436	102.186	89.7115	75.25	92.609	63.1731	91.9936	77.5321	82.6026	95.5192	89.6474	67.9167
172	BL_UN3_F000090	X69904.p.ov.6	X69904.p.ov.6	Unknown	GATTATAATTTCATAGTTGAAGCCACTCTCGGAGAAGCTCTTCACCAGCAGCCACACGAT	51.9423	58.1859	54.75	58.3974	58.0064	58.1859	71.4167	67.5641	76.9167	65.6795	57.5192	80.2756	57.3013	55.9167	62.7244	54.6795	66.8718	60.9038	54.9615	61.6795	58.4038	62.8333	76.0385	68.0769	59.6603	63.109	60.3141	65.859	58.1346	70.2628	57.0449	62.2821	64.4103
173	A_70_P019866	EE775620.p.ov.6	EE775620.p.ov.6	Unknown	TGAAGGTCCTTCATTTGGTTACACAGAACAGTCAGCGAGATCCTGTTTCTCTCAACAGAA	270.923	288.737	310.526	339.91	228.577	242.282	196.878	284.5	224.917	267.955	194.276	242.763	285.987	252.692	215.314	238.853	194.904	213.103	175.147	174.109	198.712	202.019	205.59	235.006	248.558	249.468	272.782	237.09	251.66	247.635	258.16	275.353	242.481
174	A_70_P022816	EE824065.p.ov.6	EE824065.p.ov.6	Unknown	TGAAGGGACTCTTATAAGGAGCTCGCTGAAAGAAGCTCGTCAACTGTATCACATTGAGGA	351.917	293.378	334.737	360.474	373.859	339.91	398.91	283.058	272.705	398.487	386.449	415.269	436.295	538.218	474.276	448.853	460.147	468.808	384.237	407.962	347.192	428.391	453.064	387.538	383.724	347.776	560.641	447.385	511	502.474	473.205	422.628	403.109
175	A_70_P029256	DY497075.p.ov.6	DY497075.p.ov.6	Unknown	TTTCTCCTATGCATCTTAGGACTAGAGACGATCATGCTCTTCATTGACCGTGACCGCATA	80.6346	77.9359	85.9167	77.0769	80.75	88.1218	82.5385	63.4103	91.6346	87.7756	81	86.8205	91.9936	78.9679	110.66	74.0513	98.6474	83.9487	82.5128	74.7756	78.6923	99.2179	85.2115	90.2051	93.3077	88.3846	96.1859	95.6923	82.5513	92.1474	86.2115	83.75	95.7564
176	BL_OCA_F000066	CN823818.p.ov.6	CN823818.p.ov.6	Unknown	GCCACCATTAAACATTGTTATGCTCAAAGGGTGCAGTGTCTTTGATAGTTAATTCTAATT	2302.47	1995.8	2110.53	2059.02	2826.86	3341.53	3645.81	3142.43	3158.26	3068.84	2911.16	3047.5	2708.2	2501.23	2627.05	2492.67	2676.09	2679.48	3010.38	3112.92	2679.48	2704.6	3018.85	3086.42	2668.38	2479.22	2567.65	2465.1	2339.65	2423.67	2971.02	3088.22	2856.01
177	BL_OCA_F000653	CF118542.p.ov.6	CF118542.p.ov.6	Unknown	ATTTCTTCAGTGGAGAAGACTGCATCAGCCAGCCTAGCCTTTGCTTTTAACCCATTGTTG	1669.26	1393.97	1473.96	1253.96	1406.28	1542.14	1505.11	1357.32	1429.36	1751.62	1323.08	1092.28	1468.26	1485.15	2103.45	1802.01	1827.87	1643.36	1522.61	1301.93	1649.04	1640	1408.15	1213.04	1614.47	1782.98	1480.98	1425.03	1541.49	1340.56	1236.29	1335.7	1470.84
178	A_70_P064436	EE820877.p.ov.6	EE820877.p.ov.6	Unknown	AAATGTGCTCAAACCTCCTGGAGAAAATCAGCAAAGAGGAACGAGAATCAGAGAGTGGAG	566.282	616.756	585.051	594.256	601.526	580.353	572.282	505.122	488.263	559.974	512.577	542.571	598.237	600.885	516.628	606.058	641.391	616.756	573.058	518.314	538.776	592.372	547.353	541.308	528.846	469.365	528.244	599.994	680.929	644.962	544.808	557.551	557.314
179	A_70_P019496	EE785033.p.ov.6	EE785033.p.ov.6	Unknown	GTATTTGTGTTTTACTTTTGAAGTTTTTTCAAGATCAGTTAGAGTGCAGATGCAGTGGTG	376.596	252.571	266.532	326.577	335.699	341.526	311.122	293.192	261.218	303.987	349.359	288.269	282.885	293.378	234.026	264.686	269.821	271.032	297.442	333.423	294.679	278.981	295.449	310.84	196.878	266.09	213.019	239.994	325.442	313.199	345.173	308.788	312.244
180	BL_OCA_F000679	CALX	CN824711.p.ov.6	Unknown	CTCAATTTCTCTTATCCATAACACACTCCACTTTTCTCAGATTGTTGGCGTTACTAAATG	795.865	643.397	611	658.929	743.147	677.885	591.756	1028.33	973.051	890.122	790.026	818.077	726.942	680.006	777.205	794.628	1031.24	873.769	743.147	934.256	773.442	892.814	882.103	1068.38	892.814	589.16	614.385	805.981	856.115	854.75	944.135	683.353	610.423
181	BL_OTH_F000745	DY493357.p.ov.6	DY493357.p.ov.6	Unknown	GGCAAAATCTCTTCCAAGACTCAAGATTATCTTTTTTCTCAGAGCACGCTGTCTTTTAGA	78.7628	98.7692	85.5577	90.8654	76.2372	80.8462	83.5	90.8269	96.75	84.9231	81.9808	85.4038	79.5	74.5641	80.391	66.4359	86.9103	79.7564	85.8974	70.6987	92.1987	84.1282	86.6282	88.5449	86.2115	89.3397	93.4103	93.2756	85.7115	95.6346	83.7051	93.2244	103.853
182	A_70_P031586	CN822571.p.ov.6	CN822571.p.ov.6	Unknown	CAAAAAAGGTTTTTTCATGTCATGAGGTATCGACTGAGTGAATCCACTGCGCCCAGCAAC	53.6154	50.6923	51.8974	57.4359	47.8462	49.9038	53.9808	54.1667	51.3846	54.1603	51.6603	54.5064	48.7179	49.5	55.0385	48.0449	52.2756	57.3782	49.7179	49.8013	67.7756	50.7244	55.8333	55.0128	52.4679	52.2179	56.9295	61.2821	52.8141	56.7885	49.9487	53.8654	54.7372
183	BL_OCA_F000754	DY486730.p.ov.6	DY486730.p.ov.6	Unknown	ACATATGAAGGTACCTGTGTTTGAATGGACTCTGAATAAAGAGAAATTCACTTGTTCAGT	2035.97	2019.19	2129.63	2094.88	2364.83	2337.06	2873.58	3210.47	3215.15	3206.28	2366.07	2613.65	2426.43	2702.99	2230.45	2337.06	2311.68	2452.72	2406.79	2644.92	2554.14	2400.05	2270.34	2434.48	2613.65	2512.45	2747.93	2821.58	2407.99	2391.58	2888.82	2364.83	2416.9
184	A_70_P064736	EE747520.p.ov.6	EE747520.p.ov.6	Unknown	TGACCTCTCAGTTCGTTACATGATGAATTTGTTGAGGAAACAACACATTAAGGATATTTG	100.013	96.0641	100.679	115.135	93.6859	111.84	106.872	117.923	104.731	112.109	86.5641	106.84	82.8333	81.9103	71.9359	77.609	97.5705	111.231	106.442	89.9551	108.782	117.878	103.263	116.423	90.891	115.763	90.5833	113.449	103.333	154.647	98.5449	119.064	128.41
185	BL_OTH_F001120	EF062861.p.ov.6	EF062861.p.ov.6	Unknown	CTTTCTCATCACCTGCTTCCTGTTCAGTTTCGCCATTGGATTTTACCTGCTGTTAAAGTG	102.231	78.7308	94.5128	90.6154	108.288	112.865	116.756	85.7692	106.154	102.833	103.333	114.096	99.8718	95.9103	78.6923	85.3526	82.4038	72.359	98.2115	113.526	110.333	86.0064	104.929	109.712	72.6282	105.141	85.3526	82.2179	84.6282	95.5321	109.288	106.814	94.3397
186	A_70_P043401	CF117789.p.ov.6	CF117789.p.ov.6	Unknown	TACTTTAAAGACTTGGACCTGAATCCTGGAAAGGAAGATGGGAATAAGAAACTGGGAACC	826.763	818.686	748.878	852.513	821.462	828.801	885.321	901.006	874.737	872.276	738.058	803.821	936.462	914.942	852.846	765.968	753.609	888.519	915.718	778.5	967.218	779.936	915.378	861.519	808.071	763.968	804.135	851.936	836.654	831.731	944.436	944.436	935.705
187	A_70_P011071	EE756617.p.ov.6	EE756617.p.ov.6	Unknown	AGCCAATCATCAGACATTCCCACGACAAAGAACTTTTTCTGTACCTGTTAAACAAGAAAT	413.673	352.769	396.276	415.269	370.295	312.583	394.635	443.288	433.699	370.295	405.455	318.5	291.59	290.013	251.128	342.468	318.5	348.346	307.942	346.84	362.173	324.673	336.417	365.878	277.506	336.417	265.141	362.59	395.455	383.481	437.321	410.462	380.506
188	A_70_P014011	EE765165.p.ov.6	EE765165.p.ov.6	Unknown	TTTCAGCTTCATGAAGAACACCAAGTCTGTGAAAATCCTAATGGACAGGACCCAGACCTG	57.6154	53.1987	56.8718	69.6603	61.2308	56.109	67.7756	72.6987	64.6667	61.2051	61.0641	65.609	58.3974	55.9679	66.5833	56.9744	66.7885	63.8654	60.1218	64.2051	74.8077	60.8397	61.2308	64.8333	65.859	76	63.6474	74.1859	59.3718	64.5128	63.5192	62.7821	79.9872
189	A_70_P028886	DY496082.p.ov.6	DY496082.p.ov.6	Unknown	TAGTTCGCCTCATGACGCACTGGACCTGACGTGAAGAGGTGGCAGCCGAGTTCTGTTTGT	278.026	308.404	294.769	310.417	297.859	327.179	348.955	231.647	241.013	375.955	341.705	328.974	353.032	343.038	428.583	354.929	389.827	353.795	340.115	315.955	355.045	404.353	354.718	350.756	369.564	436.814	384.545	423.571	392.378	396.481	372.532	331.205	358.885
190	A_70_P051031	NM_001009398	NM_001009398	Unknown	CCTTCCTCACAGCAGGTTTCTATACTTGTTTGTTAAAATACAATAAAATGCCCTGTCAAT	48.6474	48.8077	50.109	60.0962	49.8013	54.9615	58.8333	53.1474	74.5064	60.5641	52.0962	57.1218	51.2756	51.609	61.391	48.9551	61.6923	55.2179	49.8846	58.1923	73.2115	55.4295	60.0705	64.6731	49.8654	54.6474	57.0962	56.4679	49.7885	79.1667	49.9487	66.9679	56.109
191	A_70_P052536	DY510863.p.ov.6	DY510863.p.ov.6	Unknown	TTTCCAGAAAGCAATTCAGGAGGCCGTCGAGAAGTTCCAGGATGAAATGAACTCTTACAC	286.603	323.558	354.718	310.526	307.942	361.103	355.154	268.615	286.75	385.622	382.673	406.949	451.013	420.122	527.673	443.288	526	430.987	436.006	385.5	404.692	493.654	434.699	403.359	440.474	463.314	507.583	481.449	433.071	418.987	380.218	355.455	401.353
192	A_70_P047226	DY497647.p.ov.6	DY497647.p.ov.6	Unknown	TTCCTGGGAGGTACTGTGGCCCACCCAGATAGGATCATTTTCCCGAATCCTGCCTGTGAG	80.75	106.423	109.853	114.135	104.545	94.859	113.673	84.2564	127.59	115.872	122.686	111.391	123.558	126.526	153.545	111.269	120.635	114.218	112.891	111.885	118.263	129.019	102.615	93.6667	125.436	117.128	114.013	111.391	104.199	104.84	93.3205	114.071	106.929
193	A_70_P030416	NM_001009425	NM_001009425	Unknown	GCAGGATCCACTCAGATTTCATAGATGTGATTTGTGAGAAAGAATATACCTTGGAATAAA	94.5641	101.481	83.7372	82.1026	70.6282	75.1154	89.7115	123.769	128.699	132.545	85.2628	76.3654	56.7885	55.9423	83.5577	69.9167	83.5897	98.1667	82.8205	64.4808	103.615	91.4103	92.609	100.679	143.75	75.9679	116.192	159.712	74.1859	102.34	63.0833	101.897	128.923
194	A_70_P042301	DY485661.p.ov.6	DY485661.p.ov.6	Unknown	TAAGAGGAAGGGTTGACACTTGCTGGCATGGCCTCGCCAGGCTTCATCATCGCATGCACT	358.045	420.923	371.718	382.115	334.506	340.045	358.346	437.788	422.763	374.673	356.301	416.103	383.103	411.859	407.218	347.192	366.974	430.538	450.885	375.077	378.494	497.051	360.872	355.853	401.212	394.205	426.167	493.955	347.295	398.622	329.372	426.167	392.763
195	A_70_P066831	DY475877.p.ov.6	DY475877.p.ov.6	Unknown	GATCAGATTACTACTAATGCACCAAAGGGTTGTAATCTAGCCTATTCATTTTATGTCCTT	961.821	695.122	945.154	867.468	856.744	802.872	792.853	953.436	946.34	817.724	991.154	885.635	727.16	819.032	789.16	1002.7	932.16	809.282	862.942	886.776	1001.99	798.365	936.462	855.141	881.032	938.859	927.032	873.769	881.359	780.603	959.391	909.327	995.859
196	BL_OCA_X000608	CU654815.p.ov.6	CU654815.p.ov.6	Unknown	GTTCTCTCTCCAATGGCTTAACTTAATTGGAGGTGGTCAATCTCTAACTTTGAAATATTT	141.237	48.3013	45.3141	57.1218	47.9487	49.9038	50.0962	55.2179	51.1731	54.391	49.7179	51.0833	53.1026	47.5833	49.8013	47.5833	50.7949	57.9038	46.8077	49.8654	54.7308	53.5321	57.6218	54.5705	48.7692	49.5449	52.7244	51.1731	46.5769	56.1859	47.9487	49.5	64.2051
197	BL_OCA_F000671	CN823213.p.ov.6	CN823213.p.ov.6	Unknown	AGTTCCCTGATCACAGAATTTTAAATAGCACTCCCTTCCCCTTCCATGCTGTATCTTTTG	1327.47	1790.82	1450.55	1432.6	1702.76	1802.01	2002.21	2060.1	2030.37	1919.4	2416.9	2175.35	1776.99	1615.71	1745.43	1722.03	2004.38	1782.07	1991.89	2212.94	2156.62	2419.63	1689.01	1745.43	1510.39	1724.64	1723.75	1835.1	1948.08	1914.79	1717.02	1650.05	1747.92
198	A_70_P053766	EE794779.p.ov.6	EE794779.p.ov.6	Unknown	GATCCAAACGAGCCTTCCATAGTTTGTCAAAGCTTGGCTATTTTGTCAGGTACACACTTG	62.4615	57.5256	60.4167	65.1731	62.4295	59.2244	64.8462	90.7692	121.321	80.5256	67.3333	69.7949	62	63.0833	71.9423	61.2308	67.3846	79.8397	63.2628	108.667	80.6346	80.359	68.0769	71.8205	74.3141	74.9295	70.7051	69.9423	62.1346	99.4423	63.859	62.2756	93.5577
199	BL_OTH_F000864	DY522498.p.ov.6	DY522498.p.ov.6	Unknown	TCAACGACCACTTTGTCAAGCTCATTTCCTGGTACGACAATGAATTCGGCTACAGCAACA	44884.2	42923	42923	40197.8	40380.8	36869.6	41148.1	27413	31067.8	28740.1	41148.1	40380.8	34674.7	39781.6	41437.6	40197.8	47237.6	50345.4	40878.4	38616.3	52239.4	47237.6	41437.6	39495.6	44317.8	45689.7	41437.6	48426.2	37960.8	45186	41437.6	35675.9	30613.6
200	A_70_P053656	EE791441.p.ov.6	EE791441.p.ov.6	Unknown	GCTATGTTGAAAATGGATAACCAACAAAGACCTGTGGTATAGCACACGGCACGTATGTGC	79.6987	57.5064	79.9808	84.5769	65.2756	58.4038	62.0449	124.019	88.8269	106.442	67.3333	64.5128	77.5321	78.6538	78.4808	73.391	66.3846	79.5897	76.0385	77.8782	87.4038	78.5641	79.2308	100.442	72.8718	75.5641	70.6859	91.3846	85.3526	117.923	61.6282	82.1731	80.8782
201	A_70_P031166	CN822605.p.ov.6	CN822605.p.ov.6	Unknown	AGCTTCGACTTGAGGGTCATCTCCCCAAGCTGCAGTGCTTGCGCCATACCGGAGGACAGC	52.0833	51.4295	53.3141	57.4359	55.0897	56.0577	61.109	55.2628	53.6474	61.1859	54.8782	53.3718	54.3141	59.8718	60.9167	53.2115	56.8654	65.6987	54.4231	58.8526	60.2179	60.9038	67.1474	67.3013	61.9936	55.75	66.6859	61.1923	54.0064	61.4679	53.8462	67.2308	60.141
202	BL_OCA_X000442	DY497862.p.ov.6	DY497862.p.ov.6	Unknown	CCTGTAGGAAGTACTGTATGATCAATGTTTATCATATAATAGAAGTCATGTATCACCAGC	50.141	45.6218	49.391	55.5769	53.9103	48.141	52.5128	49.2628	81.3397	49.5577	48.8846	53.7756	50.8141	45.6218	63.9615	49.8141	51.6667	57.4872	51.8077	49.7115	58.4551	53.2244	57.6026	60.4872	48.7372	64.0897	56.0128	55.3846	48.5128	60.4231	51.9359	58.5449	62.7821
203	A_70_P040106	EE785722.p.ov.6	EE785722.p.ov.6	Unknown	CTGAGAGGTGACTTTTGTACAAATGCAAAAAACCACTGAATTTCTCATCATTCTTTTGTG	141.064	120.583	119.577	128.538	119.506	116.865	111.135	118.019	94.0577	82.5385	125.083	96.5833	88.0962	102.372	89.0128	97.4744	104.282	99.6218	107.019	118.16	121.526	121.481	111.468	108.724	89.0769	102.564	101.135	106.699	103.212	98.5256	117.263	142.654	115.494
204	BL_UN2_F000026	CU654537.p.ov.6	CU654537.p.ov.6	Unknown	CATCCCATGGGGGAGACATAGCTGGGATAATGTAATTTTACCCTTTTATTTTATTTATCT	49.6154	48.2051	46.0577	54.7372	48.2821	49.2949	63.5321	49.7308	53.7115	54.3718	48.5128	49.8141	49.1346	46.8077	55.0705	47.3974	48.0449	53.3718	49.8141	52.5833	55.9038	52.3654	57.5064	62.4167	44.6603	52.9103	52.8269	61.1795	47.2821	67.2051	49.1346	51.2821	56.1346
205	A_70_P002216	EE746712.p.ov.6	EE746712.p.ov.6	Unknown	ACTGAAAGATGGACAGGAAGCATATCATCAAGAGCTTTGAATTTGATGCTAATGATGTGA	1258.44	1093.28	1148.74	1176.13	1139.44	1187.21	1184.69	1360.35	1286.23	1266.51	951.968	931.122	1095.28	1197.17	957.122	1003.12	1020.85	1009.63	980.962	1034.49	1059.37	1041.83	1141.2	1265.87	1007.24	976.904	1178.06	1127.85	1238.37	1146.01	1188.26	1148.74	1155.71
206	A_70_P023336	EE869714.p.ov.6	EE869714.p.ov.6	Unknown	GAAGACCTATGGAAAATCTGATGGAGTTACATATTCAAGATAGCAAATGAGAATCATACC	238.532	189.109	176.821	185.885	202.744	236.724	274.032	517.962	489.763	459.436	233.962	211.878	203.378	230.506	213.167	216.186	225.026	249.654	206.019	277.442	233.365	211.269	196.833	202.532	270.224	268.526	250.635	214.731	212.795	203.635	220.449	249.013	259.782
207	BL_OTH_F000749	DY493578.p.ov.6	DY493578.p.ov.6	Unknown	AAGCATTTCCTTTCTCTTGAGGAAAAGTAAATTTCTTATCAGAATATCTGGCTGGCCCTG	2566.22	2215.36	1746.37	2067.4	2061.26	1829.57	1872.27	2215.36	2086.38	1991.89	1841.17	2167.04	2135.69	2113.92	2012.65	1749.69	2008.63	1773.65	2052.12	2437.59	1797.38	2072.47	2616.45	2318.38	2252.87	2141.45	2837.53	2507.09	1931.19	2277.7	1986.28	2377.87	2402.89
208	A_70_P037306	EE774347.p.ov.6	EE774347.p.ov.6	Unknown	ACTTTCCTTGCTTTCCTTTCATGCTCTCCTCACAGTGACTGGTGGCTTAGTATTTCTTCA	700.647	762.186	785.564	862.942	832.647	742.679	826.455	721.692	774.019	738.237	790.878	867.192	727.455	642.481	841.859	862.942	912.263	801.59	876.192	805.103	805.365	915.718	748.558	675.833	796.179	805.981	814.269	943.038	795.865	815.712	758.096	670.776	691.846
209	A_70_P019826	EE801312.p.ov.6	EE801312.p.ov.6	Unknown	GATTTGTTTTATGGAAACAACTTCTGCTGTCATCTGGAATGTCAGTGCTGTGCCTTGGAA	670.776	806.859	764.212	869.538	773.442	719.077	701.955	815.173	914.538	742.865	721.205	797.006	798.583	707.269	496.071	574.269	637.494	677.026	633.365	713.218	718.308	633.564	683.814	749.718	668.846	460.763	644.276	737.763	708.769	673.442	738.237	803.474	810.564
210	BL_OCA_R000173	CU655346.p.ov.6	CU655346.p.ov.6	Unknown	TGGTAATGATAGTAAAAAATTCAAAGGAGAAGATAAAATGGATGGTGCTCCTTCTCGTGT	163.494	149.705	142.032	149.583	123.814	123.827	126.115	142.237	127.667	110.699	114.808	118.192	163.872	183.16	131.885	100.282	99.75	101.769	116.192	108.288	110.212	117.923	123.154	277.506	149.494	177.218	143.269	136.282	109.071	118.814	123.814	150.026	122.25
211	BL_OTH_F001340	NM_001009799	NM_001009799	Unknown	ATTTGCCCAAACTGTCCATTTCTGAAACGTACGATCTGAAAACTGTCCTGGGTGAACTGG	362.417	368.019	1452.53	1594.3	339.622	307.019	568.282	588.391	381.821	406.949	573.301	589.942	905.09	638.635	818.686	326.096	383.481	799.686	730.667	377.295	431.346	311.91	440.308	393.962	967.981	149.462	253.699	340.66	648.449	502.295	769.974	198.821	208.167
212	A_70_P059066	DY475650.p.ov.6	DY475650.p.ov.6	Unknown	TAAGATTACATCTCGTTTAGCTGATGTGTTCAACCAAAGGTGTGAAGTGAACCGCAGGGC	168.218	208.596	183	195.385	182.962	185.692	196.34	109.545	121.449	184.051	190.455	175.801	212.795	218.212	193.763	195.769	201.346	209.487	173.59	174.84	183.019	218.096	232.026	221.397	187.949	199.679	237.821	295.564	272.962	258.679	223.59	213.474	221.91
213	A_70_P034466	CF118261.p.ov.6	CF118261.p.ov.6	Unknown	ATTTACAGAGTCAAATGTTGACATCAGTTAAATGGAACTGCACTTTCCCAAGGGGACAGC	547.673	370.962	479.526	482.917	434.308	316.276	341.987	452.083	392.654	443.551	296.686	372.128	488.91	549.724	391.237	416.231	385.083	357.391	333.75	370.962	476.34	405.16	442.16	390.135	384.545	465.788	512.577	488.263	470.673	409.154	377.295	429.122	469.006
214	BL_OCA_R000103	CU653213.p.ov.6	CU653213.p.ov.6	Unknown	CTCATCATTGTGAATGTTCAAATGTGTCTGTGACTTTAGCTAAATATAAGTATGCCACAG	672.442	691.378	866.244	862.66	834.327	782.269	717.545	1013.19	1041.47	974.603	978.237	1022.1	970.692	966.91	925.391	720.897	612.968	704.962	826.064	493.288	811.449	612.968	780.288	748.295	963.442	608.308	801.295	711.699	597.609	689.288	745.359	935.705	884.538
215	A_70_P055326	DY491907.p.ov.6	DY491907.p.ov.6	Unknown	TTGACCGTGCCTTATTTTCTTCATCTGGGGGCTGGCCCGCGCGAAAGGAGAAATGATCCC	612.513	645.981	766.506	711.199	776.301	736.962	768.532	796.744	880.026	831.391	854.141	893.923	713.006	743.763	1028.75	1303.62	1225.5	1048.93	966.91	644.276	933.564	1151.24	952.628	795.288	949.321	946.705	842.513	1129.31	722.423	703.942	749.718	771.769	775.423
216	A_70_P011356	DY512212.p.ov.6	DY512212.p.ov.6	Unknown	CAGTAGCGAAGTCTCAGGTTTGGGGAGTCGTGAAGTGCACAATATCTAATTCTACCTGAT	21356.1	20011.9	21436	21038.2	20167.6	19720.6	22800.4	25125.9	24559.9	24746.3	20679.9	24746.3	20884.8	22370.3	29722.1	27413	24942.2	27413	24849.1	20167.6	25125.9	26406.5	24271.4	22720.8	30039.6	24942.2	27075.8	26511.9	23269.1	24046.9	21867.9	22533.7	22370.3
217	A_70_P043036	DY500968.p.ov.6	DY500968.p.ov.6	Unknown	AGGCAGGAGGAGCCGGATCAGCAGCAAGTTGCAACAGTCACACTGGAAGTACTGCTGCTT	70.3782	62.1667	68.1731	79.8269	62.5641	66.2628	63.6603	59.2436	58.3077	70.609	63.2179	63.7179	65.9295	74.3141	72.9038	65.1282	76.7628	69.641	61.109	72.4231	66.7628	74.4038	69.5128	83.0449	77.6859	70.3269	70.6026	72.8013	65.25	75.1731	64.7821	66.8333	70.5577
218	A_70_P042881	EE809402.p.ov.6	EE809402.p.ov.6	Unknown	AGAGCAGCCCAGTGGCAATGGCGTGAAGAAGCCCAAGATTGAAATCCCCATGACACCCAC	104.244	99.1154	108.878	124.199	100.66	91.8846	103.295	88.0705	105.987	93.1923	103.506	98.9231	119	102.064	118.16	105.545	115.744	109.218	93.5962	117.442	127.756	107.462	100.442	103.5	117.962	125.795	110.224	103.295	98.4936	103.506	100.724	110.423	106.897
219	BL_OTH_F001536	DY479271.p.ov.6	DY479271.p.ov.6	Unknown	GCTGCTTCCTGTTTGTGTAAGGTCTGTATTATGGACCTTGACTGGAATATATGACTGTGC	11541.1	8378.99	8691.13	7711.03	8899.78	9971.05	9547.97	12792.8	11642.4	12180.3	9294.65	9764.69	11306.3	12180.3	11974.9	11453	11541.1	10355.7	10270.8	9703.5	11142	11200.2	10255.2	9518.78	11800.1	13994.7	12615.4	11269.7	10175.7	12060.2	10105.9	11601.6	12328
220	A_70_P001776	CF115599.p.ov.6	CF115599.p.ov.6	Unknown	ACTGTACATTTTCCTGTTTCAAGACATCTTGGTGTTGACTCGGCCTGTTACTCGAAACGA	91.9038	94.1923	90.6154	113.878	88.8846	95.7244	102.763	86.3269	81.7372	96.8846	89.4615	108.064	98.7436	97.5705	105.654	87.1603	103.487	102.532	95.109	101.699	113.744	99.5385	100.744	95.8397	120.756	105.032	104.404	101.083	92.6026	102.532	98.7436	93.0705	107.84
221	BL_OCA_F000645	CF118247.p.ov.6	CF118247.p.ov.6	Unknown	TGGGTTTTCTGCACCCTGCCTCCATCCTGTATTAAAGGTGGGAAAATAAACAGCTTTGTG	13313.9	11843.2	12957.1	11520.6	10303.1	10867.6	10867.6	8717.63	6808.18	10223.4	8429.1	8630.71	10845.3	11408.3	10641.6	10105.9	10137.5	8481.51	8305.51	9779.07	8937.2	10424.2	9737.42	7257.86	12817.1	11044.4	14934.8	12486.1	9860.19	9764.69	7910.07	12745.5	12817.1
222	A_70_P014386	EE773354.p.ov.6	EE773354.p.ov.6	Unknown	TATTGGCTGGTTGCTTTCTATTACTGAGGTATATGACCATTTCAGTTTTAATTCCATGTC	3978.24	2877.08	2639.85	3261.18	3244.81	2915.34	3485.39	4134.37	3105.65	3732.84	3105.65	2998.71	3334.6	2706.39	2911.16	3049.5	2911.16	3224.1	3708.88	3077.62	2867.63	3012.16	3687.71	3051.65	2410.53	3851.6	2854.07	3388.26	3648.21	3846.76	4203.26	3961.36	4676.7
223	BL_OCA_X000618	CF117752.p.ov.6	CF117752.p.ov.6	Unknown	ACAGGGCTGTACTATGACCCCAACTCACAGTATTACTACAATTCCTTAACCCAGCAGTAT	2212.94	2433.26	2254.03	2165.86	2143.5	2054.02	1976.72	1470.84	1280.62	1499.74	1856.38	1660.44	1725.38	1859.33	1733.81	1857.31	1987.97	1667.17	1733.81	1660.44	1716.15	1944	1484.42	1633.34	1679.79	1860.4	1338.88	1511.1	1481.61	1323.08	1540.12	1588.21	1619.6
224	A_70_P035396	EE812794.p.ov.6	EE812794.p.ov.6	Unknown	TTCATTAAAGAAAGCAAGTTGAAAAGTGCCTGTTTCTGGACAGTGGAGGCCAAAGAGTGG	240.045	175.077	143.154	157.865	150.686	151.263	164.545	165.519	192.827	135.224	149.583	152.596	156.519	144.333	196.224	129.551	169.391	182.038	171.103	174.705	159.199	154.801	149.167	194.026	181.506	201.449	178.308	134.808	153.91	174.205	154.006	139.942	140.263
225	BL_OCA_X000655	CD287134.p.ov.6	CD287134.p.ov.6	Unknown	GTGCTCCTCTGTGTATGAAGTTTAATGCTTGTTTGGAAACTTTATTAACAGTTAGAAGCT	96.0641	96.2821	90.0897	107.577	181.814	155.173	158.942	112.686	138.5	88.641	179.353	182.808	88.0449	83.1987	85.6667	100.859	95.7564	91.9038	187.321	184.314	201.968	92.4295	157.179	144.615	70.4487	92.9936	75.8269	79.3526	80.5705	92.8141	151.667	173.41	142.077
226	BL_OTH_F000256	CD287423.p.ov.6	CD287423.p.ov.6	Unknown	CCTTAGCTGTAAAAATGAGAAAGTATTGGTTGGTCTTAAAATCTGGTAACTCCATGATGA	311.994	232.91	240.288	435.474	374.782	253.622	237.936	419.417	372	519.038	219.019	263.891	517.628	363.635	374.391	203.718	197.532	264.179	247.115	280.205	330.321	333.128	286.449	215.372	291.59	405.968	480.231	308.141	220.744	234.564	250.314	353.795	309.288
227	A_70_P024986	EE746775.p.ov.6	EE746775.p.ov.6	Unknown	TTTTTGCTCAGTCTTGAGCAACTCGGTCCTGTACTTCAGTAACTTCGTGCCTGTCTTCTT	92.6603	114.526	92.5449	100.205	110.776	98.8718	86.8205	67.5192	61.3846	71.859	82.9487	89.4936	141.724	105.609	99.7372	78.2372	106.058	102.103	83.1538	111.436	97.7051	96.9231	130.173	145.077	92.9103	93.6282	141.551	118.346	101.897	152.032	97.4936	99.7051	133.103
228	BL_OCA_F000080	CU637966.p.ov.6	CU637966.p.ov.6	Unknown	ATTTATTTTCTCACACTTCTGGAGGCTTGAAGATCAAGGTGCCAGCAGGGTTAGCACCTA	185.635	139.545	165.679	146.487	188.66	182.763	175.397	171.378	153.006	147.962	148.34	171.731	170.263	184.596	150.923	123.532	121.628	125.359	132.545	150.795	153.545	137.929	118.103	119.423	153.16	166.891	99.4744	107.019	91.0897	99.5641	110.66	135.744	115.763
229	BL_OCA_R000199	EE773003.p.ov.6	EE773003.p.ov.6	Unknown	ACCTATTGTGTCTTTTTAGCTTCCTGGGTTATGTGGACATGCTTGGTGTGGCCTATGAAG	6793.6	5057.96	6014.42	5003.06	4796.94	4766.64	4964.3	4001	4629.08	4629.08	5097.7	5958.96	5533.06	5676.29	7659.19	6084.13	6658.94	6801.12	5737.98	5573.86	5455.57	5510.91	4669.37	5424.17	6882.58	6520.39	6097.39	6543.54	6375.35	6103.27	4933.78	5093.12	5136.22
230	A_70_P049826	CN822117.p.ov.6	CN822117.p.ov.6	Unknown	TATTCAATCCGTTCGATTTTTTCCTGGAACCCTACGCCGAAAAAATCCCTTTCAGCTACG	55.4936	54.5064	53.7692	56.0769	57.9295	57.7436	56.4872	56.4423	54.4038	51.1346	57.4551	55.2244	62.3782	60.3205	59.7179	49.641	60.5385	61.859	57.4679	53.1154	59.9103	54.4359	61.8846	67.6474	53.9103	57.6218	56.6667	59.3077	53.9231	59.891	53.1154	56.5833	58.4808
231	A_70_P043671	CF117447.p.ov.6	CF117447.p.ov.6	Unknown	ATTTAAACAATGGTCATTTTAGCTTGTTGGGAAAGGAGGTGCTGGTCTGTGCTGGTCCCT	376.314	344.801	363.635	319.955	363.487	416.724	392.013	392.519	329.372	343.154	329.968	347.295	415.987	506.885	465.154	389.276	413.34	354.333	359.865	340.045	419.301	328.359	455.269	342.571	414.654	369.327	468.346	452.41	394.468	440.917	358.885	458.519	496.859
232	BL_OTH_F001168	FE031788.p.ov.6	FE031788.p.ov.6	Unknown	AGATAATCAAACTAAATAGACGTCTACAACTTCTGGAAAAGGAGAACAAAGAACGGGCTA	695.391	603.622	569.821	586.821	689.744	566.442	575.641	675.603	626.833	700.372	594.917	638.359	650.423	611.449	671.019	680.199	652.141	627.724	597.019	648.006	679.122	705.731	700.372	657.481	603.622	674.878	645.135	590.603	636.494	719.077	611.449	559.423	593.013
233	A_70_P070411	DY508526.p.ov.6	DY508526.p.ov.6	Unknown	TTTTGGACAAATGCATGTCACTCCGATCTCAGTTTCCAAGATCAGTGAATGGGGCCTACA	217.455	204.897	219.532	191.269	186.603	229.551	200.218	115.673	138.897	168.878	232.026	209.545	259.167	268.173	298.782	228.147	256.122	254.987	217.038	187.827	205.474	242.942	251.494	223.59	233.962	292.679	247.263	273.314	285.122	282.474	189.212	179.41	220.205
234	BL_OTH_R000576	DY484146.p.ov.6	DY484146.p.ov.6	Unknown	TAGATTAGTAGAAGTCTCTTCAGTTTTCCTTTGCCCTTCTAGTCTGGGGAACTGGGGAAC	39983.2	26964.1	41722.4	42425.9	33574	27764.5	33347.4	22964.5	23668	27533.7	33153.1	31903.2	29150.2	31411.6	28740.1	34674.7	31903.2	36869.6	31550.3	26964.1	37960.8	33766	33766	34878.8	31711.8	28598.3	29857.7	37542.5	31550.3	28598.3	33766	33574	36403.9
235	A_70_P044561	EE856691.p.ov.6	EE856691.p.ov.6	Unknown	ACTGGTGCAGACTTGATTACCTTTAATGGCCCTCTTTGGAGCTGTTAAAATATTATTGAA	366.436	413.827	315.417	350	318.071	308.481	268.173	322.346	319.282	267.385	240.135	231.353	284.327	350.519	267.468	267.955	257.744	281.833	269.756	292.917	341.859	247.776	344.526	343.154	253.532	262.872	320.84	348.346	363.359	346.41	319.282	393.474	371.596
236	A_70_P070526	EE757152.p.ov.6	EE757152.p.ov.6	Unknown	CATTTCAGAGATATTTTTTCCAGAAACTCCAGTCTACCAGCATCAAGCTTGCCCTGTCAC	71.8013	69.1667	77.8654	73.6923	80.2756	72.6282	85.3269	79.2179	90.0769	68.8333	77.8654	76.1987	69.4744	73.6026	85.7244	67.3846	82.3205	77.3077	69.1667	64.3846	72.7756	87.4423	112.282	84.2564	74.5321	95.4615	77.7885	78.2756	72.5577	75.8269	63.7308	77.9744	75.6026
237	BL_OCA_F000753	DY486313.p.ov.6	DY486313.p.ov.6	Unknown	GGGATCTCGGATTTTTGTTCATTTGTTTGTTTATTTTCTCCTTAGCAGTAGGACTTGATA	3511.12	3058.01	2601.42	2911.16	2785.04	2502.61	2466.64	2736.77	2662.44	2225.42	2232.78	2137.1	3478.49	3547.12	2185.28	1797.38	2014.67	1924.48	2300.1	2279.98	2505.96	2022.26	2688.72	2920.83	2606.46	2659.46	2971.02	3178.29	2127.55	2430.94	2945.67	2867.63	2706.39
238	A_70_P071676	FE033598.p.ov.6	FE033598.p.ov.6	Unknown	TTTCGGAAGGTATTATTGGAATGCTTAACTGTAACCACAGAATTTGTACATCCTTAAGGA	50.0128	46.8077	48.7564	56.9231	48.3718	46.8077	52.6154	50.0128	52.1346	54.4679	49.5449	49.6346	48.9679	51.4423	53.8718	47.9744	47.9487	56.7179	47.9487	46.6795	51.3013	52.4872	58.3974	56.8782	49.7564	51.8269	54.1667	55.1987	52.0192	55.0897	47.2051	54.6603	56
239	(-)3xSLv1	NegativeControl	NegativeControl			49.0256	47.5513	49.5577	53.5897	48.3526	51.3718	49.8526	50.3141	48.0641	49.641	51.641	47.5513	48.7692	47.8654	52.9872	47.2821	50.4487	52.9551	48.9679	50.4744	51.3141	54.4551	50.7692	51.3397	46.1987	49.7179	49.5577	54.7308	46.1987	53.8718	47.8462	49.0449	86.0769
240	A_70_P022981	EE845333.p.ov.6	EE845333.p.ov.6	Unknown	GGGAGGGTTTAGAGAGAATTCTAACACAAAACATCCTATTAAATTGTACTTGAGAGATGA	1802.98	1456.42	1400.67	1447.98	1894.08	1824.36	1948.08	2048.88	1706.61	1674.33	1634.1	1876.78	1853.14	2020.1	1776.12	1574.35	1439.01	1444.79	1710.94	1815.68	1464.22	1701.74	1449.92	1453.15	2008.63	1844.87	1722.9	1776.12	1566.14	1390.93	1433.72	1778.61	1726.95
241	BL_OTH_F000811	DY502334.p.ov.6	DY502334.p.ov.6	Unknown	TAAATGAAAACAAGTGTCCTCTATGAGTTATCGTTGGGGCCACATCAGCATCTTGCTGCT	192.295	151.75	212.141	224.776	151.109	164.949	162.173	199.936	187.051	162.699	171.994	125.019	208.936	157.75	185.346	157.109	162.782	158.064	143.269	109.987	191.327	184.955	156.417	145.41	201.269	146.314	166.558	203.801	156.705	155.487	157.564	140.199	169.071
242	A_70_P017076	S60585.p.ov.6	S60585.p.ov.6	Unknown	GCGAGTACCCTGTTCCATTAATTAAAAGAGCCTGGGGAGCTTGGGTTTAATGAATACACA	373.295	432.769	440.115	436.154	381.609	422.346	472.532	636.494	577.321	423.942	349.058	376.058	360.192	284.5	436.404	372.128	502.609	459.994	343.615	300.853	447.385	436.596	310.929	384.237	430.987	337.494	303.295	266.333	333.897	344.064	402.224	362.872	327.846
243	A_70_P009061	EE813311.p.ov.6	EE813311.p.ov.6	Unknown	AAATAAATTCAAACAGGACTCCAACCACACAATTGGCGTGGAGTTTGGATCTCGGGTGGT	63.9615	60.0962	64.2628	63.1346	59.1154	1027.52	66.0513	62.1282	57.5641	59.3846	60.3141	56.891	55.0192	63.0385	65.7244	58.2756	63.7372	63.359	62.0833	53.8654	64.3974	72.9936	73.4487	66.8269	64.5256	66.3718	72.4231	70.8397	61.2308	72.9231	65.1474	63.6218	69.2115
244	A_70_P023256	EE749321.p.ov.6	EE749321.p.ov.6	Unknown	ACCCGGGCAGGCAGTGGCCACACTGCATTTACAATTGCAACATTGCACTAATTTCCCCCC	50.0321	49.1026	48.0449	54.9103	48.5128	51.4295	56.0128	51.4231	52.0449	52.4679	50.1923	47.4551	48.109	48.9679	56.5833	50.7692	48.8846	55.0897	50.5769	48.4744	53.8654	58.2692	54.3718	57.3077	46.8654	51.891	56.1795	52.8654	50.2179	57.3013	48.3526	52.1795	60.8718
245	DarkCorner	DarkCorner	DarkCorner			47.6474	49.4231	47.5833	53.641	48.1667	50.0897	49.3718	47.7885	49.1731	49.1282	52.4423	49.6154	47.9231	86.7372	52.9936	50.7949	48.3718	54.0962	53.6923	47.0064	52.7372	52.5128	52.109	52.5641	58.4295	49.5064	51.5385	51.8269	50.4679	54.1731	47.8654	52.1474	54.3974
246	DarkCorner	DarkCorner	DarkCorner			49.1731	51.7949	46.5769	54.8333	48.0449	48.0641	49.2244	48.3526	50.1731	49.6154	50.8205	46.0577	52.4808	60.0641	50.7436	48.9679	52.9103	56.3397	52.8718	45.9231	52.1282	50.6346	51.5897	61.2885	46.3526	46.9231	52.1859	51.8269	50.4936	54.1154	49.7821	48.3013	66.1987
247	DarkCorner	DarkCorner	DarkCorner			49.0385	65.6987	51.6667	50.8526	46.6795	51.2949	50.5	48.8462	49.2949	63.8077	52.4615	56.8782	47.9744	48.141	82.6795	51.4359	49.0385	51.3846	49.2949	47.3462	45.6218	50.6218	52.1154	54.3526	54.5641	51.8718	50	49.1282	50.4744	55.1538	49.7885	53.5513	58.3782
248	A_70_P017241	DY493826.p.ov.6	DY493826.p.ov.6	Unknown	TTCTTCCCAGGGTGCACTCAAGTAATCTCGAGACTCTGGCCCCCAAGGTCTCCTTCCATG	358.481	337.494	400.321	426.167	387.801	339.622	374.391	309.795	322.154	375.699	414.365	520.026	477.038	595.615	540.321	475.397	516.462	424.731	481.449	385.083	360.583	504.904	494.474	428.032	470.673	571.494	594.404	585.654	515.718	486.385	395.455	443.032	418.712
249	A_70_P042586	DY499387.p.ov.6	DY499387.p.ov.6	Unknown	ATTACAAGTACATCTCAGAGAACTGCGAGACGTCCACCATGAACATTGACCGCAACATCA	124.545	115.474	131.596	120.833	118.859	103.692	128.699	104.84	113.295	107.654	132.795	135.744	123.09	128.968	178.25	127.404	145.385	128.288	123.417	155.904	131.853	149.256	139.744	131.679	151.365	144.333	141.795	159.814	135.288	143.75	130.59	148.603	136.564
250	A_70_P022661	EE822508.p.ov.6	EE822508.p.ov.6	Unknown	AGATTGGTGTGTTCAGTTATACATGAAGGACGGCAGAAAGATAAAGGAAGTGCAAAGGAC	120.647	126.885	117.064	115.276	123.314	111.231	129.788	86.1218	102.628	135.16	121.333	132.115	140.538	147.647	171.199	106.365	145.667	138.051	151.981	158.006	135.808	135.122	164.853	123.154	141.173	147.59	151.712	145.385	125.929	144.744	122.859	121.526	147.929
251	A_70_P067346	DY491573.p.ov.6	DY491573.p.ov.6	Unknown	AGCTTCTGTTTCACCTGCCACGGCCACCTGGCTCGTGAAAGATTCAACTGGTATGCTGGG	154.481	149.827	154.378	178.647	172.577	183.404	198.026	151.141	161.679	185.372	184.538	171.929	157.622	150.577	164.019	149.583	171.673	186.526	163.577	152.506	177.429	200.269	162.603	186.417	157.654	210.25	155.679	198.333	167.41	157.833	172.038	167.442	176.34
252	A_70_P027896	DY503818.p.ov.6	DY503818.p.ov.6	Unknown	AGGACACCATCTATGAAGGGATCGGAGGCCCTCGGGGCGAGAAAGGCCAGAAAGGAGAGC	86.3526	85.7692	83.5897	92.4679	90.9744	89.4808	103.615	94.2628	83.0449	173.538	98.5897	97.9744	85.1346	82.9615	98.4487	74.5321	84.9231	87.5256	85.7051	95.5513	77.3974	85.1346	86.1218	104.468	104.071	95.0192	95.2115	88.8269	84.6346	81.3397	83.0449	87.8718	87.8846
253	A_70_P027061	CN824793.p.ov.6	CN824793.p.ov.6	Unknown	TTAGAGTTCAGAGTAACGGGTTGTGATTCAAGTGAATGCCAGTCACTACCATGCAGGTAG	582.436	473.359	476.34	470.359	490.968	400.769	454.968	523.776	536.814	476.34	422.436	466.5	487.615	559.974	498.115	502.474	452.083	517.628	446.712	485.295	449.59	444.474	366.295	370.16	496.859	402.122	400.667	357.897	399.635	368.923	370.16	359.558	350.654
254	A_70_P037621	EE769542.p.ov.6	EE769542.p.ov.6	Unknown	AGAATAGAACTTTCCTAACTTGTCCCTTGGCCTGGATGGGAAATAAAATGCTAGTTAAAT	1985.07	1688.11	846.41	278.513	1410.74	1569.17	1901.88	327.538	855.141	256.577	1613.69	1503.09	565.282	609.115	3375.58	3094.75	3336.87	889.635	1376.66	1574.35	257.878	1365.87	1594.99	2077.95	2199.08	1824.36	1175.53	1487.54	1769.24	667.429	588.558	985.635	1821.16
255	BL_OCA_X000059	EE783599.p.ov.6	EE783599.p.ov.6	Unknown	CAGCATCTTTTGGAACCATCAGTGGTTATATGTTTAGAAACATAAAATGTGGGAGTTGTA	1880.66	1750.58	1491.26	1636.66	1818.37	2511.12	2736.77	2848.6	2367.15	2830.46	2376.67	1890.99	2052.99	1496.74	2250.71	2448.62	2473.31	2797.37	3022.54	2888.82	2347.53	2622.72	3073.29	2713.44	1647.62	2094.88	1743.78	1874.18	2539.4	2411.85	2977.29	1237.27	2992.6
256	BL_OTH_F000055	AF233077.p.ov.6	AF233077.p.ov.6	Unknown	AGGGAGTTCTGATAATGTCAGATATGTCAATGCTTTCAATTTCATGAGCCTGGAAAGAAT	66.3077	54.3974	56.5833	57.3269	58.3013	50.7115	57.6154	55.4808	57.2628	55.5513	51.6731	55.3654	52	55.8333	61.9936	51.6731	59.8205	53.1859	49.3462	59.2436	63.0192	57.4615	67.8974	61.3269	57.6859	58.4295	68.7115	57.0321	55.1218	66.0385	54.9487	58.2756	62.6923
257	BL_OTH_R000566	CU652015.p.ov.6	CU652015.p.ov.6	Unknown	CATAAAATCTAGACAAAAAAGGAAGGAATCGAACCCCCCAAAGCTGGTTTCAAGCCAACC	205.147	146.147	121.449	145.263	274.404	207.769	293.981	247.699	96.7885	97.1218	87.0641	366.083	119.776	168.833	85.859	81.0128	124.833	103.635	122.814	167.474	223.256	80.2756	166.224	359.147	168.372	126.218	107.346	171.872	138.532	155.712	300.333	515.718	280.205
258	BL_CTL_F000103	NOBOX	XM_606837	Unknown	TACTTAGAGGATCTGGAACTCCAGGAGTACCAACCCAGCAGCAGCCAGCCAGGATCGTTC	76.1603	65.0192	67.8526	75.7372	73.6282	68.6538	72.8269	82.6923	102.705	63.8013	72.8077	80.8782	69.1923	65.6667	72.0192	63.4551	67.1282	71.3462	75.7949	81.8718	76	71.4167	80.4295	79.609	78.1154	73.2115	73.0897	66.9423	63.25	71.1154	71.859	117.474	75.1859
259	BL_OCA_X000413	DY478133.p.ov.6	DY478133.p.ov.6	Unknown	CAGTTTAAACTTGGTTGGGATTCTATTATTTGGGCTTTTAACATACCATGAGGAATGTAG	290.429	325.904	268.173	281.699	322.154	327.006	298.077	284.788	271.147	198.026	248.019	242.231	236.154	242.231	181.628	200.929	243.801	236.808	290.051	304.09	286.603	261.173	316.167	315.417	196.628	269.532	211.987	213.577	254.513	244.532	301.769	291.962	300.692
260	A_70_P050066	DY497443.p.ov.6	DY497443.p.ov.6	Unknown	TATGAGAATATGCATCACAGCAAACGCTGTCTCCTCATCGTCATGGAATGCATGGAAGGT	108.224	102.064	123.814	113.654	101.731	116.199	130.5	98.2436	105.179	128.353	111.038	135.122	129.859	137.051	146.006	131.154	132.795	118.974	120.378	123.737	115.365	131.564	130.59	120.378	143.288	122.519	127.276	139.622	125.468	135.865	113.109	119.776	122.795
261	BL_OTH_F001597	DY511219.p.ov.6	DY511219.p.ov.6	Unknown	GAAAAGGAATTCCAAATGCTGTAATCTCCGTGGAAGGCGTTAACCATGACATCCGAACAG	765.442	1012.76	1047.62	469.686	1181.76	791.596	648.929	513.686	735.974	1131.62	903.75	1242.96	495.558	992.513	919.917	2031.75	2051.21	927.032	654.032	545.968	631.442	751.256	1425.03	1549.69	1373.9	769.378	1021.64	1504.47	841.545	1257.3	475.083	382.237	522.333
262	A_70_P034691	CF118722.p.ov.6	CF118722.p.ov.6	Unknown	ATTGTGATGGACACATCAGGTGGGCCACTGGACCTCATGTCATGCAGGGTGGTTGCTGCA	99.391	115.199	99.4423	91.9038	86.0769	105.141	89.0128	85.6667	77.1474	113.071	92.8654	106.718	117.199	118.526	112.083	85.7115	106.019	114.929	105.077	89.7308	104.615	123.712	111.628	114.429	126.609	118.494	140.282	129.333	112.205	120.333	104.333	103.436	123.417
263	A_70_P035861	DY486584.p.ov.6	DY486584.p.ov.6	Unknown	TCGGTGAAAATCAACTATGGGCATGGGCTTCTGCCGGGGCTAGCCCTAGAGTACGGAGAA	87.6346	73.3718	85.7051	87.8397	90.8077	96.5641	93.8013	70.0513	83.6026	77.2244	80.5256	84.4167	78.4872	84.3526	79.3782	67.1987	77.0385	85.3269	88.1923	87.4423	95.3974	84.3782	87.9744	87.2564	85.4615	74.2436	81.4808	82.1026	88.8333	86.9936	91.7628	87.2564	86.9936
264	BL_OCA_F000230	CU653726.p.ov.6	CU653726.p.ov.6	Unknown	GAGATGAATATAGTTGCCTAAGAAGAAATGTTCTATGTGGGGCTTTTTGGTGTTTGTTTT	3310.21	2243.18	2139.29	2359.33	2056.86	1952.85	1833.28	1693.42	1745.43	1807.31	1864.68	1490.63	2277.7	2348.87	1929.23	1726.95	2077.01	1838.76	1762.26	1914.79	2055.94	1837.87	2462.25	2243.18	1678.14	1679.03	2516.68	2235.02	2718.59	2679.48	2297.66	2142.54	2286.92
265	A_70_P010291	DY493259.p.ov.6	DY493259.p.ov.6	Unknown	ATGGGAGATGGAGAAGTAGACATGGAAGAGTTTGAACAGGTTCAGAGCATTATTCGCTCC	199.724	158.378	166.462	162.353	156.59	156.865	152.147	135.263	117.628	133.218	145.481	176.103	193.077	195.179	182.218	149.288	163.904	155.333	151.827	144.173	146.526	148.994	180.628	173.462	152.654	174.045	195.821	190.737	197.776	171.673	175.532	170.038	177.692
266	A_70_P025371	FE022152.p.ov.6	FE022152.p.ov.6	Unknown	AACTGAGGTAAAAGCAAACGATGCCTTTATAATGCACCAGGAACTTCCCTCCAATTGAAA	55.5769	51.0385	51.8397	67.3846	52.1346	59.1026	60.6474	73.0897	83.5962	81.4744	57.5064	62.0449	60.8269	58.2692	59.9231	66.4936	64.4744	62.3654	61.1603	115.474	62.8269	63.7821	62	65.6795	61.109	69.1218	62.4359	59.2949	58	70.4295	52.1282	60.2821	67.5897
267	A_70_P027306	CN823228.p.ov.6	CN823228.p.ov.6	Unknown	TTTGAAAGATTTCTTCTGTATGACCAGACAAAAGCACCCCCTTTTGTGGCTCGGGAGACA	458.41	483.609	501.013	482.462	491.34	504.635	540.763	355.365	356.147	552.788	525.635	611	575.096	567.263	665.34	606.795	627.724	639.474	573.833	465.321	532.218	596.596	563.115	571.917	675.603	605.603	651.423	811.16	643.846	636.891	603.859	656.923	647.032
268	BL_OCA_X000871	DY498178.p.ov.6	DY498178.p.ov.6	Unknown	CCCTTAAACAAAAGAAGAACTGCTTTTCTTTCTCTTTTTTGATCCTCCTCTTGGTGTAAA	51.4423	53.7692	58.2885	61.0192	53.7372	52.2115	56.0128	59.8782	64.5128	53.0769	53.5256	51.8974	52.6538	54.8526	54.25	53.2436	65.6987	57.2115	51.0577	61.8974	63.0833	69.5128	55.7244	59.5641	52.6154	71.4423	58.0833	62.3974	55.0256	60.3718	52.9936	57.2372	61.3397
269	A_70_P010056	DY507146.p.ov.6	DY507146.p.ov.6	Unknown	AAGACGAAAGCCTGGTTGAGGAAGCATGTGGACCCCTGTGTTCGGCTTTCCCCAGGTTGT	460.763	384.385	390.564	393.167	486.865	357.519	414.519	499.308	557.154	429.122	526.186	460.763	533.577	489.436	583.058	533.577	538.378	518.66	466.199	456.423	478.699	520.474	460.468	441.718	593.385	460.468	486.269	509.532	436.006	418.833	411.859	412.603	438.628
270	BL_UN1_F000020	CU653226.p.ov.6	CU653226.p.ov.6	Unknown	AACTTCCTCTCTTTTTGAAGTTATGCAGGTCAGGTCCTTGTTCCTGTGTTCTCTTTCTCC	66.1346	62.6987	61.1026	67.609	63.0385	66.9103	67.6474	68.6282	67.359	71.0641	67.7308	68.891	62.609	57.6603	64.2628	57.1667	65.9423	65.5705	66.4551	62.7821	72.7692	60.6731	69.7372	72.1667	58.1282	68.3718	64.5897	65.2756	62.6282	78.3141	65.9423	68.0769	67.1154
271	A_70_P061686	EE749198.p.ov.6	EE749198.p.ov.6	Unknown	AAGAGATGGAAGCCTTAAAGTCTGAGAATAAAAAGAGGGTGCTGCCCACATGGATGACAG	123.737	110.128	140.692	120.942	119.609	125.795	145.077	125.378	166.045	154.378	122.795	124.545	148.654	134.974	148.282	119.84	125.468	133.006	119.577	124.468	142.994	135.006	115.199	129.788	114.679	126.442	128.032	118.41	110.103	134.628	122.558	136.904	132.917
272	BL_UN3_R000006	CU638078.p.ov.6	CU638078.p.ov.6	Unknown	TTCTGAGGAAGACAAGTTAACTGTGTCTCGTGCACGGAAAATCCAGCGTTTCTTGTCTCA	10867.6	10355.7	11497.7	10319.4	8993.79	9532.65	8541.51	5461.77	6063.96	6603.67	9261.54	8886.88	11329	11453	11142	9547.97	10440.3	10193.5	9422.53	7875.78	8552.55	10038.5	10055.5	8579.53	10287	9876.78	10943.2	12278.2	10118.2	10845.3	8393.93	8352.92	9075.08
273	BL_OCA_R000106	CU653251.p.ov.6	CU653251.p.ov.6	Unknown	GGCATTAAATTACAAGAGCAAATCTCAGAAACGATCTGCAGTAGAAAAGTCAATGAATAC	182.506	284.583	239.436	253.917	223.026	211.987	186.821	167.212	193.288	150.314	185.506	173.346	244.16	258.397	185.885	119.218	182.038	149.34	189.596	181.872	177	164.583	221.115	218.5	207.385	226.513	206.077	191.564	171.994	197.019	197.673	211.571	183.885
274	A_70_P054361	DY521181.p.ov.6	DY521181.p.ov.6	Unknown	TCATGTATTGTTTCATCACCTTCAGAGGAAACCCTGCACCCTGTAGCATTTCATCCCAAT	356.853	349.449	326.019	340.994	328.506	363.109	389.827	339.494	385.5	291.962	306.353	274.955	404.038	364.244	291.487	284.583	395.846	332.263	285.705	295.192	287.885	429.737	383.34	326.295	279.391	402.391	317.724	302.647	292.679	372.378	267.237	300.526	323.859
275	BL_UN2_F000030	CU654797.p.ov.6	CU654797.p.ov.6	Unknown	TCCACTGAGCAGAGAATTGACGAAATCGAGATTACCAATCAAGCGCTGCAAATACCAGAC	47.0897	49.1346	48.141	55.5577	48.641	50.1731	56.5385	54.2372	56.2372	54.4231	51.6282	49.7436	49.8526	47.0897	58.8141	48.4231	52.641	53.9423	51.0577	54.3526	60.2885	54.7244	61.109	56.6538	53.9487	54.6987	57.2179	59.4744	65.6859	59.4167	46.9231	52.2564	63.0897
276	BL_OTH_F000476	CN823798.p.ov.6	CN823798.p.ov.6	Unknown	ATTGTCGTCTTTGTTCTTGGTGTTGTCGTCTGCATTGACTGTGGTTGGATGCATGAGAGA	5543.39	7688.67	6675.03	6239.37	5642.2	6244.73	5944.95	3890.71	3384.22	5179.91	6330.94	5922.83	5715.31	6603.67	7399.75	6634.29	8158.62	5917.71	7070.47	6834.2	7487.54	7845.85	8454.12	7678.68	5604.83	7228.6	7940.55	6908.65	6573.77	8518.35	7004.55	6402.54	6834.2
277	(-)3xSLv1	NegativeControl	NegativeControl			63.7436	48.7179	48.7372	51.5641	47.5833	45.9231	50.0321	52.3462	50.0128	49.2308	52.7756	52.8013	45.3141	49.7115	54.3269	46.8654	50.1923	53.9808	47.6859	49.0449	53.3397	70.9679	52.4679	51.8269	48.3718	48.3526	50.4615	53.0897	45.9231	60.3718	47.2821	49.0385	53.4679
278	A_70_P023941	EE871301.p.ov.6	EE871301.p.ov.6	Unknown	CTGCAAATCAACTATACTTCAGCTAAAAAACAGATAAACAGAAAAAGATGGCACTCCAAC	55.3141	49.6538	48.8462	61.1282	49.5449	50.5962	54.25	52.3269	51.8846	79.609	51.6282	56.4038	49.4744	49.4231	54.3333	47.7885	53.8782	57.8269	47.5513	66.2179	56.4487	65.7564	62.7244	56.6218	52.5192	53.641	60.3141	56	51.9359	102.064	50.7372	64.1795	61.6154
279	BL_UN4_F000090	CU654342.p.ov.6	CU654342.p.ov.6	Unknown	GCTTTGTTCTTCTTCAAGCTTTGTCTAAATCTTCAAAATTGACGGCATACAGTTGATAGT	47.4551	46.8654	48.8654	56.6282	48.3974	50.5513	54.25	52.2564	56.1987	52.5128	48.2308	59.1667	48.9167	52.6026	53.0577	47.0064	49.5064	53.9808	48.8462	53.1474	60.4167	51.8077	73.2115	54.4551	48.7885	50.0064	74.2244	55.0192	47.4551	72.6154	48	53.4487	60.5897
280	A_70_P035181	CF117996.p.ov.6	CF117996.p.ov.6	Unknown	AAGGGACAGTACAGTCTTGACAACAGTTGCAAATCACTAACCCAGTGAATCCAAGCCCAA	468.045	428.295	461.647	479.077	443.16	498.769	497.442	496.859	503.59	439.654	414.808	431.346	456.231	516.628	493.481	405.333	457.423	465.622	441.59	454.66	426.519	510.237	427.5	433.423	426.686	457.423	487.615	491.135	460.147	513.994	409.994	430.987	494.295
281	BL_CTL_F000083	INHA	L28815.p.ov.6	Unknown	TACTCTTTTAAGTATGAGATGGTGCCCAACCTTCTCACCCAGCACTGTGCTTGCATCTAA	30170.8	33574	28026.8	29459.5	24373.2	26101.4	17635.5	13747.2	18171.2	28145.8	22193.7	34674.7	41722.4	38840	49893.3	33574	28992.5	54137.5	33574	22040.4	30039.6	36403.9	30328.6	32949.6	50753.8	36869.6	31067.8	27889.6	36403.9	30466.7	30758.2	21960.2	25880.7
282	BL_OCA_F000250	CU654107.p.ov.6	CU654107.p.ov.6	Unknown	CAGGTGACCAGAAAGCTTTAATGACTCAGATACTTGGCCTATGTCATATTCTTTCTAATA	342.827	243.737	284.788	265.756	239.526	262.397	274.679	291.141	296.968	247.224	243.558	230.449	279.186	290.667	255.378	252.91	276.551	275.571	243.647	272.34	282.244	320.455	239.064	264.686	244.449	282.051	281.699	267.853	215.564	256.821	232.974	254.878	267.071
283	A_70_P018602	EE778348.p.ov.6	EE778348.p.ov.6	Unknown	TTCCTGTCACCTTTTTTACACTTTGAATGATGTGCCTCTTTAAGCTAAACTGTGCTGCCT	3907.96	4727.71	4126.24	4433.8	4632.37	4811.35	4518.46	4582.63	5011.74	4589.36	5589.88	5061.38	3613.64	3759.01	4494.58	5763.77	5731.46	5658.69	5141.07	5400.71	6437.58	5637.08	4857.53	4247.56	4817.91	4131.41	4067.15	3890.71	4278.49	4374.08	4427.15	4321.88	4746.97
284	A_70_P027071	EE872288.p.ov.6	EE872288.p.ov.6	Unknown	TTCTCCCCATCCAGCTCTGATACAAATTGAATCACTTAGTGCTTCATAAGATACAGTTTT	180.718	171.673	174.705	192.955	171.147	171.103	167.359	178.147	200.795	184.692	146.372	167.474	161.103	146.526	133.218	136.814	137.878	166.814	157.962	155.083	154.801	169.167	171.199	153.429	141.795	150.859	146.231	159.833	155.058	154.006	159.449	177.513	166.083
285	BL_OTH_F000327	CF115554.p.ov.6	CF115554.p.ov.6	Unknown	AGCGACAACATTATGGCCAGATACAAAATCCTTGACATTCGTGTAACTTTTCTAGTACAG	10731.3	8979.76	10620.5	10620.5	9032.65	8602.81	9827.86	7971.91	8100.59	8342.08	8691.13	8506.67	10476.3	9990.49	8253.82	9407.13	8766.88	9307.56	8937.2	10105.9	10601.8	9436.65	9222.32	8378.99	7131.56	7930.1	9377.47	9143.03	8441.09	7910.07	9563.14	8658.02	9639.25
286	BL_OTH_F000933	EE753750.p.ov.6	EE753750.p.ov.6	Unknown	CTGAAAGAAAGCACCTGTTATCTTCAGTTTGAGATTTCTGTGTGATATGTTTGAGTTGAT	102.705	115.776	103.987	110.038	98.5897	95.2436	88.0962	107.16	102.538	102.885	100.487	107.494	85.7115	111.545	98.4936	86.891	91.0128	111.532	110.154	103.135	123.532	97.8526	115.468	127.064	100.679	86.0385	138.128	100.724	103.353	118.647	117.474	108.558	104.692
287	A_70_P036186	DY491134.p.ov.6	DY491134.p.ov.6	Unknown	ATCCAGTGGGAGAACAACGGGCAGGTGTACAGCCTGCTCAACTCAGGCGCGGAGTACGTG	86.9936	78.0064	88.4615	109.34	76.3462	80.3013	83.75	58.8205	67.0962	87.6154	83.5962	88.9103	79.3654	83.5128	100.378	89.1474	113.526	114.814	76.5833	84.4038	96.7179	84.6474	89.7564	96.7179	120.859	96.9808	128.744	105.673	89.6474	88.8846	89.7308	99.7372	98.7692
288	BL_UN4_R000144	CD288357.p.ov.6	CD288357.p.ov.6	Unknown	TTCGCGATGCTTTGTTTTAATTAAACAGTCGGATTCCCCTGGTCCGCACCAGTTCTAAGT	4993.69	3774.36	3554.62	5165.94	3186.1	4010.1	7079.07	12982.1	16667.3	11431	14177.5	13092.8	5409.88	5450.89	19231.6	14403.5	13994.7	16734.8	14473.5	15280.1	17400.2	15509.3	12745.5	14766.6	14177.5	19783	15207.4	16794.3	13882.5	15556.4	11587.5	12328	13092.8
289	BL_OCA_F000488	CD286095.p.ov.6	CD286095.p.ov.6	Unknown	ATGCAAGCACATGTTTTTAATGTTGTCTGTCTTCTGTGCTGTTCCTGTAAGTTTGCTATT	50753.8	44884.2	37960.8	42218.4	39781.6	40197.8	42425.9	50753.8	55378.1	51173.1	42923	43743	42218.4	41961.7	43194.5	43194.5	45689.7	62351.5	47843.4	43743	54137.5	41722.4	49893.3	53360.3	53776.9	39226.7	49199.1	56195.9	52239.4	50753.8	48768.7	45689.7	52239.4
290	A_70_P058566	DY489954.p.ov.6	DY489954.p.ov.6	Unknown	CTCTTGCACTGGGAGTATCTAGCCCAGGCTACACAGGTGTCCTCACGTTGATCCATACTG	703.692	679.571	901.673	782.538	658.417	672.699	797.699	446.41	575.436	637.09	756.391	709.84	807.814	926.667	1097.55	743.147	1027.1	843.885	770.853	660.494	800.321	813.66	694.365	731.821	1115.15	801.974	944.436	1235.76	919.173	967.981	703.942	698.846	737.436
291	BL_UN3_R000080	DY480518.p.ov.6	DY480518.p.ov.6	Unknown	AAGAAGTAGTGTGGGAAGTCTATTAGTAACCACCATGTCTTGGGTCCTCTGGATGACCTA	165.006	147.359	174.519	191.564	195.532	239.218	383.571	966.5	1318.75	750.468	444.474	464.526	267.513	185.737	411.045	562.891	259.974	299.91	337.641	498.115	267.853	415.269	184.365	204.038	337.263	418.712	214.141	186.526	206.545	194.083	192.263	162.41	187.321
292	BL_CTL_F000081	BOULE	FJ623266	Unknown	TAACCACATTGGGAATAGTGAGGTGTCTTTCATTTTCTCTGCTTTGTGTTATTTCTTTTC	68.4167	79.9808	72.7372	75.0897	67.9231	69.6667	70.3782	60.5962	67.1154	56.5513	61.7051	67.7244	70.9551	68.4359	62.8141	57.3846	58.9872	69.3462	69.5705	65.7564	66.4936	69.8205	74.4038	76.3718	74.0577	77.5064	70.6218	80.109	64.6859	76.0385	70.7051	69.4936	73.7756
293	BL_OCA_F000662	CN821899.p.ov.6	CN821899.p.ov.6	Unknown	AAGCTTCACCTAAAAACTCCTTAATCTGATCTGTGGAGAATGTACAGAGTTTAAACACAT	6651.1	8305.51	10509.5	10175.7	9390.04	10038.5	10828.4	12022.3	11974.9	11622	10003.6	10355.7	8704.35	9101.15	9990.49	9563.14	8617.13	8468.46	8602.81	9809.76	9925.42	10476.3	9703.5	9363.62	9088.33	9005.37	11162	7437.68	7650.92	7845.85	9407.13	9955.1	9613.39
294	BL_OTH_F001763	FE024003.p.ov.6	FE024003.p.ov.6	Unknown	CAACTTGGAGGGACATGTGTTATTTGGAAATTGTGATGGAGCAAGTTCAAAGATGTAAAT	55.0321	54.4103	53.0897	57.8718	54.5449	53.2308	59.0256	57.5641	57.5064	58.1154	57.2115	90.7692	57.1731	56.7179	76.4423	54.0897	50.1987	56.7564	54.2308	57.7244	62.1346	59.2244	75.1154	70.6282	57.6603	63.1538	61.2885	64.3462	54.3141	69.6603	53.1282	61.9744	74.5897
295	A_70_P067511	DY491004.p.ov.6	DY491004.p.ov.6	Unknown	TCTTCAGTGGCCTTGTGACGATGGCTGGGCTCTTGCCCCTGCTTCAAGATTCCTTCCACA	106.006	92.7051	98.6474	107.346	103.019	104.468	106.353	107.365	129.224	109.474	96.1538	130.904	99.609	98.9551	111.231	100.378	101.064	110.962	98.8974	114.808	125.019	109.013	104.545	113.346	104.545	107.622	115.045	109.596	109.564	108.224	106.513	106.513	121.256
296	BL_OTH_F000887	EE748053.p.ov.6	EE748053.p.ov.6	Unknown	AGGGCAGATTTGTATTAATAAGTTCAGCCAAGGGGCAGAATGGAATTAAGAGATTTTAAA	542.301	400.321	425.865	464.865	509.878	471.25	535.628	572.147	568.654	398.045	444.827	440.115	455.519	487.987	425.096	395.256	513.308	439.192	381.045	521.237	473.058	366.295	548.891	561.833	572.147	459.186	554.269	506.885	456.231	454.045	535.256	477.635	451.013
297	BL_OCA_R000164	CU654948.p.ov.6	CU654948.p.ov.6	Unknown	AACAAAGCAGGAATTTAGCTCTCAACTCCTTGTGAGTTGCTCCCCTTTAGAGAGCTCTTG	62.0449	62.4359	61.5641	63.6026	59.0833	61.9872	63.4423	65.0064	58.3846	60.3526	57.3013	64.359	64.0192	63.0577	67.3333	58.3718	64.1346	63.4551	60.141	60.4359	62.5897	62.1603	63.8333	74.8526	62.2756	58.9231	64.4551	68.0769	57.6026	71.3526	58.359	68.9231	66.7115
298	A_70_P017836	DY481477.p.ov.6	DY481477.p.ov.6	Unknown	TTTTTCTTTTTGTGTGTGTGTATATGTGTGTGTGTGTGAAACTCCCATGAGCGTCACCTC	3524.6	4114.73	3822.94	3888.08	6353.41	6745.9	6550.26	3527.11	2869.41	3679.94	6239.37	7380.82	3515.62	3832.95	4312.46	3629.6	3600.56	5547.78	7013.28	4179.77	6959.05	4453.54	6528	6239.37	3295.15	4158.08	4477.05	3719.81	4235.17	4096.38	7287.51	7834.96	6801.12
299	A_70_P054776	EE765406.p.ov.6	EE765406.p.ov.6	Unknown	TTAAAGAGATTTGGTTTTATGCTGATCACGTGCCCTTGTATTAATAAATCTCTACACCAC	3730.29	4796.94	4417.28	5552.99	5340.39	4347.59	4086.99	4250.43	5466.66	4876.29	3730.29	3748.39	5011.74	4911.88	3935.85	3478.49	3496.59	3712.28	3961.36	3788.06	4338.11	4281.84	4379.65	4161.37	3854.37	3854.37	3956.18	4106.1	4976.24	3608.22	4746.97	4762.81	4755.58
300	A_70_P047026	DY483834.p.ov.6	DY483834.p.ov.6	Unknown	AATAGAATCTTTCGGCTCCAAGAGTGGGAAGACATCCAAGAAGATCGTCATCACAGACTG	401.814	311.269	351.385	405.712	297.987	411.417	335.212	256.327	279.859	345.699	368.782	320.59	414.237	421.064	409.763	385.622	425.551	481.071	459.436	378.494	393.962	393.474	431.494	406.103	335.596	427.5	366.436	606.795	441.058	493.955	480.045	370.853	382.551
301	A_70_P044946	EE866585.p.ov.6	EE866585.p.ov.6	Unknown	GGATTAAATTAGACAGAGAGGGCTGGTTTTCAGTTACTCCTGAGAAGATCGCCGAGCATA	418.564	376.058	340.256	356.064	345.032	366.737	375.699	315.538	299.994	389.827	338.083	307.942	394.096	364.724	415.269	362.59	395.147	391.519	353.487	358.16	358.769	387.673	388.923	356.404	381.974	450.147	419.301	440.474	397.756	405.455	391.006	382.397	390.135
302	A_70_P069936	DY506435.p.ov.6	DY506435.p.ov.6	Unknown	AACCTGTTCGCTGTCCAGCTCCCGTTTCCTTTGAGAATGGTGTGTACATCCCACGGCTGG	112.244	102.372	111.712	119.474	117.577	130.359	122.981	120.333	152.551	137.481	134.135	129.763	119.064	127.449	114.481	131.788	116.596	125.558	118.423	137.288	150.955	104.109	133.667	129.019	116.237	141.506	116.301	109.205	105.179	107.897	114.481	125.256	138.282
303	BL_OTH_F001758	FE022205.p.ov.6	FE022205.p.ov.6	Unknown	GCTTTTTAGCATTCTGGATGATGGGAGTGGTTTGTTTTTAAAAACAGAATATGGTGGTTT	1265.26	1182.16	637.744	1013.19	882.417	892.814	1015.32	1244.61	1009.99	1144.97	928.058	930.276	1231.75	1226.15	1394.71	962.59	854.391	1089.37	938.859	992.84	717.782	943.385	900.705	826.064	1001.52	1344.05	1026.66	1342.29	1084.84	1144.45	932.16	1266.51	895.942
304	BL_CTL_F000084	LHR	L36329.p.ov.6	Unknown	ATTACAGTAACGAACTCTAAGGTATTACTGGTTCTTTTTTATCCTGTCAATTCTTGTGCC	111.885	96.6795	110.212	85.7949	114.615	149.705	104.071	73.0577	83.2308	90.359	152.032	129.929	73.4744	86.0385	77.4487	88.1923	94.5962	77.7628	108.712	87.1603	151.949	74.8077	124.904	118.308	81.8269	80.6218	83.6667	82.9551	72.0577	78.4487	102.462	106.077	106.763
305	A_70_P022961	EE844528.p.ov.6	EE844528.p.ov.6	Unknown	GGAAACAGAAATACATCAAGGAGTTATGTTGACATAGTCCTAAGGAGTCTTGTTTGTGTT	707.994	646.551	769.737	812.385	709.25	684.782	617.859	743.442	939.25	521.237	603.006	749.122	753.282	729.769	669.545	875.564	725.622	731.314	842.218	653.821	575.096	773.442	818.077	676.538	505.833	808.462	534.295	568.474	695.872	692.551	794.628	619.09	576.231
306	A_70_P020621	DY476048.p.ov.6	DY476048.p.ov.6	Unknown	TTCGTAACTTCAGTGGCTGCATCAGCAATGTTTTTGTGCTGCGGCTCCTGGGGCCTCAGC	133.891	119.532	129.788	128.244	140.103	131.564	130.147	129.635	137.083	127.603	138.929	148.853	124.423	154.071	135.91	135.006	136.564	127.647	131.679	151.045	150.122	135.91	144.513	130.968	122.981	135.769	145.635	146.737	133.006	143.782	126.994	136.308	141.859
307	A_70_P038951	DY477774.p.ov.6	DY477774.p.ov.6	Unknown	CAAATTGTAGAGTCTCTTCTTCCTTATTGGCTCCCAAGAAGCACCATGTGCGGGTAAGAA	295.269	360.583	396.635	367.308	350.385	345.173	303.526	236.974	240.519	292.218	322.346	311.91	324.301	334.41	320.712	310.308	327.179	338.417	286.192	308.481	326.019	308.987	353.032	305.551	331.628	290.051	350.878	354.333	331.417	343.154	327.006	338.083	414.519
308	BL_UN3_F000073	CU655312.p.ov.6	CU655312.p.ov.6	Unknown	TCTCAGAACTCTCCTGGTGTTCACTGAAAATTATTTGACACACATATCCTCTTGTTTTTG	81.3654	72.2179	88.5	86.2372	63.4359	68.8333	72.3654	75.9808	68.2372	88.1923	73.8077	72.1218	69.1154	94.4038	89.7885	69.7244	65.1474	89.1282	73.8846	77.7115	94.5962	73.6795	94.9872	94.1474	75.2051	77.8782	80.8077	87.1603	79.1218	81.5897	72.3654	94.3397	86.5641
309	BL_OCA_X000546	BG874273.p.ov.6	BG874273.p.ov.6	Unknown	TGAGTGAGATTAGTGAATTTGTCATATACCTGGGACAACCTTCAGCAGGCCATGGATCTC	5573.86	3988.67	5658.69	4807.51	5552.99	5035.67	5149.01	3859.62	4539.73	3862.18	6021.18	5379.66	4786.22	4592.94	6168.74	6239.37	5964.47	7287.51	6873.2	5944.95	6078.04	5604.83	4850.77	4114.73	5692.07	6033.13	3972.87	3777.05	4164.73	3994.98	4131.41	4536.09	5179.91
310	A_70_P072011	EE818425.p.ov.6	EE818425.p.ov.6	Unknown	TGGGGGTGATGATTCTTCTGAATGGCAGTCAGTATTGGCTTAATATTCACATCCTTTGAC	154.276	136.173	126.378	132.282	125.019	114.577	122.058	146.878	131.712	108.712	124.308	119.474	136.526	123.314	130.058	116.974	130.276	122.744	118.551	128.032	124.064	141.667	114.135	134.09	132.096	155.122	126.994	133.667	123.41	148.628	117.673	116.91	132.506
311	A_70_P051711	DY502129.p.ov.6	DY502129.p.ov.6	Unknown	ACCAGCAAGAAATGAGGTGGGGCAAAGTGAAGATGATTCTATATGTAACATCATAACTGG	318.5	367.308	272.256	288.615	321.609	455.519	424.731	411.994	409.994	288.455	360.34	346.558	398.487	357.192	418.179	250.756	257.615	259.904	322.455	314.878	234.026	263.891	311.038	307.109	434.192	338.346	325.103	271.962	258.449	292.186	273.391	298.596	249.468
312	A_70_P048351	DY515683.p.ov.6	DY515683.p.ov.6	Unknown	ATACAAGTATTATGTTGGCAGGTTTGTTTCTGCTCACAAAACAAGGTTCCAAAAGCTTCA	50.9744	50.6154	50.3333	57.9038	53.7115	50.0513	60.6474	54.2949	58.3718	59.5192	52.0256	53.2436	55.0256	54.0064	57.3013	49.9487	52.7821	61.1282	50.7949	53.2244	60.0897	52.3205	58.2885	57.7949	49.4744	56.359	57.6859	59.7308	82.6474	55.5513	50.6731	55.0256	58.3718
313	A_70_P042921	DY500511.p.ov.6	DY500511.p.ov.6	Unknown	AATACTCGAGCTCAGGGCGTTTTCACTTCCTGACCTAACAGGGTAGCTCCGGTGGCCTTG	120.718	126.994	95.5064	110.333	105.571	92.2115	97.9038	103.5	87.8269	101.769	84.3333	89.4423	94.4295	89.0128	93.3077	91.4808	88.2051	105.788	73.1474	88.5769	97.25	82.0192	75.5833	104.199	105.545	116.833	108.494	124	104.333	101.872	107.622	111.006	111.885
314	BL_UN3_R000070	CU655018.p.ov.6	CU655018.p.ov.6	Unknown	GGCAGTTCTATTTCCAGTTTTTTAAGGAATCTCCACACTGCTTCATAGTGGCTATTCAGT	769.378	942.699	1071.7	1256.76	1237.86	1494.69	1520.01	1192.49	1886.48	1862.23	1479.63	1609.64	1120.29	857.077	1296.06	2267.47	1303.62	1535.68	1823.22	3088.22	1382.38	1676.56	1566.14	1466.82	1062.79	1377.89	931.808	964.923	1077.49	1147.42	1334.01	1661.29	1427.54
315	A_70_P000886	FE026967.p.ov.6	FE026967.p.ov.6	Unknown	AACTGTCCAAGATTTTAGATCTTTGATGCATTCACTGTCAATTGGGATCTTGTAAAGTGT	73.7436	64.5128	74.5897	78.6538	69.8013	79.5	69.2628	62.0449	62	63.6731	61.0192	65.9679	59.6731	70.7051	69.2949	59.9359	66.6603	73.6218	71.4808	62.4679	65.9038	63.9936	70.1923	71.9423	63.8269	69.5513	72.5192	74	77.7885	74.6154	74.8782	73.9359	74.9936
316	BL_OCA_F000258	CU654300.p.ov.6	CU654300.p.ov.6	Unknown	AACTCCCTGATTGTCAAGGTGGGAGACACCAACGACAACCCGCCTGTCTTTGGCCAGTCA	151.013	116.019	138.994	146.526	110.103	120.891	155.904	86.2692	162.974	101.654	109.269	124.904	115.647	126.885	134.974	105.109	117.603	158.122	158.301	91.9936	128.032	88.6346	112.474	143.269	187.917	152.654	129.481	164.737	99.6859	119.647	94.4487	101	107.423
317	BL_OTH_R000258	EE761294.p.ov.6	EE761294.p.ov.6	Unknown	AATGGACACGAGATAATGTTAGAAGTTTTAAAGTGATTAAACGTGCAGACTATGCAAACC	1452.53	891.064	744.013	889.635	1035.38	933.942	947.942	1385.31	1413.31	1118.38	1214	1066.04	2054.02	1782.07	1711.62	932.808	967.218	970.218	1232.93	1048.04	1065.09	900.705	1284.08	1050.25	1842.97	1456.42	1550.47	1297.77	874.737	990.776	1236.76	1200.6	1131.62
318	A_70_P015411	FE024471.p.ov.6	FE024471.p.ov.6	Unknown	GAAGAAAGACATCAGTAGTAGATCAGTGTATTCCATTTTTCTTCTGGATGATGAATGGTT	49.8205	49.1667	50.3077	52.5128	51.0769	48.3526	51.2179	50.7692	50.2756	47.6859	48.3718	47.6859	49.1731	50.7244	62.2821	47.6859	47.7436	54.7949	47.2821	49.0769	49.3205	49.0513	63.8077	57.8333	46.9231	54.2308	53.7115	53.4679	49.1026	51.1026	50.5641	53.9808	53.5449
319	A_70_P008726	EE809167.p.ov.6	EE809167.p.ov.6	Unknown	TGTCCAGCTCCTACGTGCTGGCCGATGCCATTGACAAGGGCAAGAAAGCCAGAGATGTAC	133.218	136.526	153.474	141.506	110.462	137.25	122.91	91.8333	120.718	119.75	132.417	111.923	166.462	161.256	146.609	126.526	158.878	158.647	127.686	106.814	122.981	136.564	159.814	138.282	156.776	142.237	149.532	173.66	178.679	190.615	124.705	138.571	130.212
320	A_70_P013396	DY478673.p.ov.6	DY478673.p.ov.6	Unknown	AATGCTCATATCTGGACCAGTCAAATTCCTTGGGATGTCAATTGGGGTGCACACATAAGG	794.628	711.699	784.154	677.026	748.878	798.583	821.462	458.288	487.417	671.212	616.135	648.186	756.699	743.442	861.519	659.821	699.654	642.256	645.346	716.077	639.91	748.295	688.026	741.346	834.872	759.737	662.25	701.378	812.673	765.641	824.417	816.288	808.974
321	A_70_P021431	DY476348.p.ov.6	DY476348.p.ov.6	Unknown	CTCAGATCGTCATTAGCTACGCTATGTTCCTGGAGGAGCACAAGTACTTTGAGGAGAGCT	244.865	324.756	349.449	289.551	284.583	356.404	349.449	192.404	176.776	324.167	386.128	403.109	392.013	363.359	454.045	348.199	372.532	409.301	395.538	329.372	337.494	409.763	349.628	336.801	413.974	397.635	415.506	439.654	409.763	395.026	399.788	332.782	414.128
322	A_70_P066366	EE850929.p.ov.6	EE850929.p.ov.6	Unknown	AACCAGTATCAATGATTAGAACTGACCACTTCCTGCTTATTGAAGTTTTGATGTGAGATA	143.231	130.564	143.5	140.603	163.34	142.827	150.244	224.853	210.34	160.462	176.949	164.949	145.545	149.724	144.417	143.013	165.205	156.705	169.737	158.462	165.679	142.59	196.147	160.609	138.968	137.821	166.891	142.994	156.179	167.41	184.596	196.013	191.212
323	BL_OTH_F000007	AF030005.p.ov.6	AF030005.p.ov.6	Unknown	AACAGTTTAGTGACTTTCACTCTGAGCTGAACTTGACTTCCTTGGAGCTGACAGACTCAG	91.0897	79.2308	79.5962	84.5705	97.7372	76.1923	70.0064	71.3205	79.4615	90.7436	81.1667	93.0256	132.474	120.301	150.026	86.0769	77.8462	101.731	82.6923	77.9423	81.4359	91.6474	88.5192	109.205	97.8526	84.9551	106.814	84.7949	80.8782	86.8205	85.9487	72.7949	92.4679
324	A_70_P054376	DY521286.p.ov.6	DY521286.p.ov.6	Unknown	GTAAAAGAGCTTCAGTACAAGAGCCACTTCTACTATGACATCCTGAAAGTTCCCAGACTG	852.218	1434.4	1032.25	1125.48	1042.58	985.147	953.436	1138.43	999.442	739.878	608.506	689.526	1135.21	889.635	654.032	728.25	727.455	676.788	584.141	611.449	724	660.494	740.583	1001.06	816.558	863.737	869.538	1045.21	843.885	924.25	929.365	919.917	794.936
325	BL_OTH_F000421	CF117930.p.ov.6	CF117930.p.ov.6	Unknown	TTGGTACAGTTGCACTGATGGGAATGTTGAGTGTCCTCTCCATGCTTTCATCAAAAGATT	933.564	716.308	856.115	816.558	809.282	832.647	916.571	1055.62	1398.29	1075.78	850.731	854.75	1155.22	931.122	1007.24	1501.09	923.596	754.814	694.846	1073.99	791.596	765.641	796.179	747.686	1125.48	898.545	1128.28	1285.79	739.571	728.994	698.577	1332.24	906.942
326	A_70_P044221	FE029786.p.ov.6	FE029786.p.ov.6	Unknown	TCAGAGCAAACTGATCATGTAGATAGATAGCACAAGTATTTGGAGAAACATTGTCTGTTT	188.564	199.788	177.615	191.949	156.147	148.737	170.942	195.865	216.769	154.218	163.872	163.872	189.66	193.846	171.603	135.263	155.256	163.75	165.885	180.071	160.353	178.308	184.692	187.321	177.147	174.692	198.128	194.026	187.519	199.276	183.699	197.853	175.872
327	DarkCorner	DarkCorner	DarkCorner			48.141	46.3526	48.7179	51.2821	47.0064	48.2051	46.8654	47.1731	45.6218	46.4936	50.4744	46.4936	47.2821	81.4487	51.9487	44.6603	47.4551	52.2115	47.9744	46.1987	49.9295	51.891	52.9936	54.0128	79.1218	48.4551	50.5769	50.859	46.0577	51.1795	45.6218	48.8462	58.359
328	DarkCorner	DarkCorner	DarkCorner			47.6859	46.9231	46.8654	54.3974	47.2821	52.891	50.1987	47.0064	48.0449	48.3718	50.5641	45.3141	49.1667	48.0449	48	47.7436	46.8654	53.8718	47.0897	46.3526	53.1346	50.3654	55.8205	55.3205	49.9295	50.4231	52.7179	51.9359	50.5769	58.5897	49.9038	46.6795	74.0513
329	DarkCorner	DarkCorner	DarkCorner			46.5769	50.5705	49.1667	54.7308	48.7372	48.1667	51.7949	52.1346	51.9359	51.9487	53.7949	49.6859	49.0449	48.2051	55.5256	48.8654	54.5192	48.6795	48.4551	49.5577	48.109	51.1154	54.3974	55.1218	50.9359	53.8782	50.4744	50.8718	47.0897	61.2885	49.3397	50.6603	56.0705
330	A_70_P006616	EE781605.p.ov.6	EE781605.p.ov.6	Unknown	CCCCAAACCAGCTGGTTAACAAATTATGGCATAAGCATGATACCATAATCTATTCAGGTG	55.5128	64.5128	55.3205	58.4615	53.4615	49.0769	57.6346	56.7885	56.0128	65.6859	56.6731	58.1603	54.5833	55.8269	94.7949	52.109	58.1987	57.4615	56.5833	70.9551	50.8333	53.3141	58.6346	62.0833	56.0128	56.9808	58.2179	58.2692	63.1603	59.4038	61.8397	63.5256	62.5385
331	A_70_P048421	EE821445.p.ov.6	EE821445.p.ov.6	Unknown	TACGAAGACATAGTAACTCTGCGGACAGGAGAGGTGAAGTGGTCGGTGGGTGAGCACCCA	55.4679	54.5064	53.3269	62.0449	50.7244	60.5192	56.0128	55.5128	57.3718	53.5705	53.1154	56.0128	58.9231	55.8269	58.359	51.7564	58.9295	63.0577	51.9359	56.7692	55.9423	54.5769	65.5705	59.0833	59.891	54.1859	58.8846	60.0256	54.4359	62.1603	51.4872	85.4744	61.859
332	A_70_P034526	CF118344.p.ov.6	CF118344.p.ov.6	Unknown	TGTCATGTTGAAGACAGAGGCCCTGAAACCATGATGCCCACTCAAGCCAAAGCCGCCAGG	86.7115	74.7564	78.3526	83.5128	78.7628	79.3526	85.4038	79.4615	90.5513	79.2179	82.5385	87.8397	79.1218	82.3526	96.7051	71.8333	87.4423	81.1667	83.7564	108.442	90.2628	105.141	87.8846	83.6026	94.9872	100.487	87.3077	104.692	92.2564	106.974	81.0449	100.859	96.5
333	A_70_P010876	EE773343.p.ov.6	EE773343.p.ov.6	Unknown	TTAGCATAGAAGAGGAGTATGGGACAGTATTCAGGATACAGATTAGAGTAGAAGCGAGTG	49.1667	49.0385	49.9038	68.0321	49.4231	46.6795	60.5	52.0833	51.8846	52.8397	53.109	53.2692	52.3654	50.8718	55.0128	47.9487	53.859	69.8718	50.1859	48.141	58.6282	50.1731	93.3205	56.4103	55.3205	79.3782	54.2115	57.5641	47.3974	55.1923	51.4872	52.8526	56.0513
334	BL_OCA_R000191	DY516269.p.ov.6	DY516269.p.ov.6	Unknown	ATTGGCTGACGTATTCGAAGACAACCAACAACATTCCCCTCTTACAGCAGATTCTGCTGA	191.212	144.417	177.91	201.346	128.744	134.218	180.404	209.596	192.404	149.288	136.019	139.167	155.962	150.186	177.878	148.571	160.923	160.679	118.16	156.045	127.782	166.891	128.288	161.442	143.699	236.468	157.833	181.705	157.962	171.487	144.269	133.173	130.276
335	(-)3xSLv1	NegativeControl	NegativeControl			46.1987	48.0641	48.7692	53.3718	50.2821	46.5769	67.1538	47.2051	49.7308	93.3205	48.3526	47.2051	49.7179	52.5064	55.5321	48.9167	52.1282	52.109	48.4231	53.9872	48.7372	58.2564	50.5769	55.2244	48.3013	49.7885	69.2115	55.4038	47.3462	53.1795	46.6795	52.8141	53.5321
336	A_70_P001111	FE027618.p.ov.6	FE027618.p.ov.6	Unknown	ACATGCCCATTCTTTTTTCTGTATGCTTTCCGGCTGTGGTTTATCACCGACTGTCTCTGT	51.0705	53.7115	54.7628	56.5833	57.3013	54.9808	62.6923	50.6795	61.9936	55.7628	53.0321	51.4295	51.8718	57.2436	161.256	51.2628	63.859	55.641	52.4423	55.1218	49.2628	53.3526	54.5	61.3718	49.8846	56.1538	53.2308	52.1923	51.8846	60.4872	53.0577	60.4615	56.109
337	A_70_P057781	EE818134.p.ov.6	EE818134.p.ov.6	Unknown	TGATTTATTCGCTTTTTGACCTCATGAGCAAGAGTGAGATTTGTAATGAATGAACTGAAC	1134.15	1208.89	1214	1197.17	1180.69	1297.26	1294.94	1324.48	1451.86	1387.19	1280.62	1311.47	1138.94	1077.49	1030.46	1273.13	1191.4	1332.24	1174.04	1201.07	1208.41	1332.24	1186.23	1291.33	1013.58	899.955	999.045	1142.27	1231.13	1361.43	1193.68	1162.37	1207.38
338	A_70_P020971	DY489731.p.ov.6	DY489731.p.ov.6	Unknown	GTTCTACTTTATAAGTGTGTATAAAGGCATCTTCTCCAGACATTGGTGTTTGAACTTACA	1118.81	900.321	886.038	786.731	748	649.167	842.865	959.391	956.718	720.442	790.577	599.308	707.776	754.16	939.25	860.859	803.173	957.872	769.737	937.276	803.173	898.917	762.474	706.756	774.936	712.506	930.679	994.417	917.974	1188.79	1249.54	1022.46	1501.09
339	BL_OCA_X000597	EE746190.p.ov.6	EE746190.p.ov.6	Unknown	ACACTGCTCTGTCTTTAGTTTTATTTTCCTCAGGACTGACCTGAGCTCCAGCTTTGTGGT	1195.67	1985.07	2239.91	1977.74	2158.83	2641.47	2628.52	1556.26	1535.68	2185.28	2023.34	2648.65	1904.04	2296.33	2228.03	2635.11	2509.6	2237.3	2446.05	2519.18	2469.15	2528.92	2378.96	2523.17	2256.6	2315.33	2055.94	2416.9	2378.96	2328.1	2473.31	2542.04	2513.78
340	A_70_P054371	DY521257.p.ov.6	DY521257.p.ov.6	Unknown	TGTGGTAGGAGGTGACCCCCCTGCAGACCTGCTGCTGCTGGAGCTGTACCTGGAGAATGA	336.16	369.327	356.853	396.481	514.756	554.468	610.763	481.603	557.314	492.571	676.788	710.429	399.353	377.135	441.058	439.026	403.237	407.071	634.987	671.66	574.09	480.372	571.09	572.282	426.359	499.667	366.583	388.397	398.192	403.109	508.635	559.006	520.609
341	BL_OCA_F000879	EE850205.p.ov.6	EE850205.p.ov.6	Unknown	TTGTCTCATCTATTTTACTTTAGGGAATACTGTCTGTATCTTGGGTTATCCTGTTTGAAG	609.987	826.455	657.731	696.5	762.186	922.712	990.077	1029.63	1054.76	825.75	934.583	856.442	669.545	643.096	680.929	805.103	795.288	740.333	911.128	808.462	820.224	913.814	921.673	859.128	724	692.372	751.821	747.686	833.006	785.814	1069.54	948.647	885.321
342	A_70_P016111	CD287514.p.ov.6	CD287514.p.ov.6	Unknown	CCCTGACCGTCACAGGGACAATCTGATTTATTTATTTTGGTTAAAAAAGTAACAAGAAAC	2821.58	2848.6	2242.15	2117.12	2802.59	3233.17	2711.73	2509.6	2664.1	2205.93	2535.71	2752.78	3408.13	3395.71	3449.99	1842.22	2052.12	2010.69	2969.04	2381.33	2572.12	2142.54	3051.65	2776.89	2956.89	2351.35	3279.94	2767.82	2084.08	2370.12	2434.48	2425.2	2298.88
343	A_70_P027161	CN821999.p.ov.6	CN821999.p.ov.6	Unknown	ACTGAGGAGGCTGATCCTTCATGTTTCAGTAGCTGTCGTTTTGTTTCCATTTGGGATGGA	165.205	173.41	143.782	154.801	150.609	189.718	181.397	184.84	183.481	260.647	170.859	193.705	157.75	162.526	192.827	158.006	212.474	185.346	181.705	164.699	225.026	197.019	183.077	175.218	175.596	206.904	193.974	183.987	158.199	177.218	166.321	176.91	181.628
344	BL_OTH_F000860	DY521846.p.ov.6	DY521846.p.ov.6	Unknown	CTGTTCTCTGTGCTCCTCCATATAGCCTTAAATGTGGGCTTTTGTGAAGACCACTTTGAA	2527.47	2380.31	2419.63	2388.78	2385.24	2539.4	2630.08	2552.49	2813.67	2769.75	2877.08	2783.13	2357.95	2454.15	2821.58	3217.52	2821.58	2690.24	2845.15	2932.02	2621.16	3603.38	2203.83	2024.28	2650.19	2709.94	2177.65	2342.21	2520.29	2297.66	2215.36	2319.53	2482.44
345	BL_OCA_X000342	EE786169.p.ov.6	EE786169.p.ov.6	Unknown	AAAGGATTTCCTGTCCAAGTTCTATGTTGGGCACGACCCGTGAAATCACTCACTGGAAAA	11142	12131.2	9876.78	10156.2	9422.53	12643.2	11843.2	16968.7	16734.8	13348	10943.2	13652.4	10752.5	10238.2	10984.5	12905	14643.7	12929.6	13249.9	11453	11737.7	13249.9	12792.8	12745.5	12668.7	11431	11587.5	10885.5	10530.7	10319.4	12083.4	11005.7	10773
346	A_70_P048261	EE813904.p.ov.6	EE813904.p.ov.6	Unknown	AAAGTACAACAGTGTAGCACTGAAGGAACCTTCTAGAACGTACATAGTCTGTACAATAAA	382.397	348.59	337.365	330.071	288.615	281.122	293.263	309.41	279.564	253.763	257.878	268.173	304.955	314.16	273.904	241.462	286.833	269.756	244.372	260.737	278.846	282.135	277.244	313.41	291.051	284.872	288.917	309.994	284.071	314.705	311.91	288.737	283.314
347	A_70_P045606	EE792782.p.ov.6	EE792782.p.ov.6	Unknown	ATCAAAGAGAAGCAAGGGAGAAAGCTGAAAGAACTGAAGGCTCATATCACTTGATTCTGG	375.699	308.032	297.442	268.686	257.821	262.141	250.756	250.923	242.558	270.628	239.782	268.686	359.865	341.526	311.91	211.192	258.808	264.288	252.404	244.071	238.276	237.385	284.231	297.218	328.263	333.218	333.66	259.167	252.91	287.051	264.603	271.147	254.282
348	A_70_P062851	CD287257.p.ov.6	CD287257.p.ov.6	Unknown	TAAACTATGAGCAAAACAGGTGCACAGACCACGTGTGATCACAGAACCCTGAAAACAGGA	67.3013	65.0385	71.4808	103.91	64.2564	68.0321	75.4295	90.6154	83.859	71.3974	69.6731	84.1026	65.6474	70.0385	76.6603	66.391	79.2308	77.4615	68.4487	69.141	72.9295	80.7949	73.6923	86.2436	82.6795	78.9679	81.1923	78.859	80.8333	78.5256	70.4551	67.0705	98.9231
349	BL_UN3_R000012	CU638381.p.ov.6	CU638381.p.ov.6	Unknown	GTGGATAGACTGATGGATGGACAGCTGTGTATAATGTTTGAACATGAACCTGTCTACATG	114.333	91.1154	107.692	111.391	84.3846	99.4231	92.5449	100.904	115.872	82.8846	89.8077	85.4615	101.763	106.391	86.0769	90.2244	88.9808	106.59	100.083	79.6346	84.8718	92.9487	83.8718	119.474	92.5897	71.641	103.545	114.429	104.071	118.346	100.282	92.2115	97.5705
350	BL_OTH_F001491	CF116541.p.ov.6	CF116541.p.ov.6	Unknown	TCACCTATCCCCAAATCATGTGCTTGGAGATGAGTGTAAATAAACCTGGACTTGGGCTTG	12039.6	10828.4	10903	11387.4	10408.8	10373.4	11541.1	15867	14934.8	13882.5	9737.42	12131.2	11716.3	11642.4	9462.9	11693.5	10156.2	10270.8	9088.33	8643.78	10193.5	11387.4	8064.69	8643.78	11289	10021.8	9294.65	10319.4	10391.1	9719.67	9377.47	10391.1	9475.53
351	A_70_P053006	CD286852.p.ov.6	CD286852.p.ov.6	Unknown	GAGCTGCAGGAGAAAGCATCGTTACTGAAGAAACACTTGAAATCTGGAATAATTAGAAAG	5768.94	5502.74	5763.77	5905.63	5905.63	5742.41	6369.3	6168.74	5958.96	6239.37	5778.96	5825.4	5208.35	5844.78	5185.12	5758.21	5952.54	6130.24	6642.71	6491.13	6667.37	6225.49	6181.33	6627.08	5466.66	6143.01	5562.77	5703.55	6156.04	6063.96	6225.49	6689.8	6566.4
352	A_70_P040516	EE795565.p.ov.6	EE795565.p.ov.6	Unknown	TTTGCCAGTGTGCGTGGTAATGATACGTCAGAGCAGAAACTAGTAGGGCTGCTATTCAAT	195.532	225.244	249.654	220.077	230.667	224.5	208.724	176.417	200.308	208.051	241.321	241.673	220.84	232.91	219.256	237.532	280.41	284.583	233.795	213.622	242.359	250.923	280.878	285.372	231.006	221.814	270.628	326.397	297.218	378.346	252.91	244.16	269.647
353	A_70_P053466	EE751403.p.ov.6	EE751403.p.ov.6	Unknown	GAGGGGGAGTTTCTGTTTCTGTGGCCTCAATTTGGAATAATGTCTTTTGGAGACCAAAAA	21120	14403.5	17999.8	15027.8	8861.3	13415.1	6558.07	9892.91	9261.54	14981.2	14726.2	11716.3	22275.5	23373.2	22123.1	15556.4	19101.4	11369.5	10223.4	17463.4	16734.8	16794.3	12905	22533.7	8801.18	15696.3	20327.5	10440.3	11824.5	13249.9	10885.5	10238.2	10255.2
354	A_70_P041991	DY484240.p.ov.6	DY484240.p.ov.6	Unknown	TCCTTAACAGTCCTTCCTCTAGTTGAAGAACCTCCCAGAGAGGTAGTATTGAGAACAGTG	53.7692	52.6859	56.2949	59.2949	57.5321	57.3654	66.6859	54.3526	76.7372	66.2628	56.6859	59.1731	54.8974	58.8333	62.1731	57.2436	58.1603	59.141	52.9936	64.7308	65.6987	62.4551	61.0513	104.692	56.0641	59.8205	60.9167	63.7179	54.0064	79.6987	58.5769	57.5641	82.7949
355	A_70_P034066	CN822463.p.ov.6	CN822463.p.ov.6	Unknown	TCCCGCGAAATTAATTCAAATTGTAAGGGACTACCATGAATTACTTCCGCCTGTTGCTGG	48.7179	50.8205	51.3846	54.3526	49.2949	49.6923	52.9167	52.5513	59.1859	55.7756	52.6346	52.8141	59.6923	50.6731	52.3269	48.609	68.3974	55.0321	53.7692	54.9615	54.6795	55.5128	70.6218	54.3718	50.9808	57.5641	58.4936	58.9872	51.9487	56.2436	49.9551	51.1026	59.0833
356	A_70_P006061	EE779155.p.ov.6	EE779155.p.ov.6	Unknown	ATGTAAACCACCTGAAACTCTTTGTATATGGAAAGATTTGCAGAAAGAAAGCCTGGTCTT	77.6667	81.8526	67.7372	84.6474	120.064	88.5769	111.006	77.4167	129.09	79.8654	97.0962	217.545	94.3782	88.8269	82.9936	72.0705	87.5385	71.8846	92.4679	116.423	106.365	79.7436	126.442	147.288	68.2692	72.5577	89.6154	77.1667	76.8782	94.0577	99.5962	118.526	126.833
357	A_70_P011811	FE030786.p.ov.6	FE030786.p.ov.6	Unknown	TAACTTTTTGAAAGGCCTTTCCATTGGATACGGGAAAACTGAACCTTAATCTTGCGGCCC	48.2308	47.2051	49.2308	54.2628	49.2692	49.9038	56.0385	53.6538	48	50.8846	52.5128	57.5513	49.7885	49.8846	53.1026	48.641	55.5833	53.0256	50.0321	53.2756	55.8782	76.1538	60.3718	55.7308	50.9744	52.6282	55.75	54.3526	49.8526	58.2628	49.3462	48.9679	57.6154
358	A_70_P020536	DY476525.p.ov.6	DY476525.p.ov.6	Unknown	CCAGCAGTCCTAAAATCTCCAAAAAGAAGCTCAAGGAAGAGAAACGAAACAAGAGCAAAA	5297.08	5983.87	6908.65	6689.8	5409.88	6580.05	5803.28	5429.42	6995.62	6097.39	6063.96	6058.87	5893.61	5664.76	5466.66	4625.59	6097.39	6136.92	4989.26	5731.46	5868.47	5356.23	4968.38	6580.05	5429.42	4508.1	5083.69	5874.39	5814.45	6731.22	4473.54	5110.13	5361.26
359	A_70_P064156	EE799865.p.ov.6	EE799865.p.ov.6	Unknown	CCACTGTAAGTGCCTGCACTCTGTACCCTATTAATAAACTACAATAAAGGGAAGACGCTT	11642.4	10620.5	11587.5	11910.8	10530.7	10943.2	10845.3	7780.13	8752.72	9613.39	10055.5	10072.6	10828.4	12745.5	9654.35	9351.35	9737.42	9248.76	9143.03	8552.55	9005.37	10867.6	9075.08	9436.65	10903	9749.12	9764.69	10223.4	10303.1	9827.86	9018.9	8886.88	8121.81
360	A_70_P062216	EE759017.p.ov.6	EE759017.p.ov.6	Unknown	TGTTCTGTTGAAAAAGAAATGAGGGCTTCTTTTGCTGCTGCTAGATTTTGCCCTTGGGGG	95.9872	77.2692	84.8718	84.1282	100.788	103.071	96.7179	104.577	93.1923	85.4167	114.955	125.256	83.7564	85.4744	90.5256	84.6731	88.7115	103.135	109.904	116.192	104.256	106.968	109.622	117.737	83.8718	90.9744	78.0064	85.9487	87.7756	105.417	105.032	101.91	102.731
361	A_70_P053041	CD287010.p.ov.6	CD287010.p.ov.6	Unknown	GATCCCCTTTTGGTTTGCAATTATTAGGAGTTTTTGCTGGCATTTTGAATATGCTGCTTT	3921.82	3368.31	3228.57	3195.38	2639.85	2851.84	2513.78	2763.87	2719.99	2491.2	2347.53	2115.97	3167.67	3180.31	2041.51	2185.28	2800.78	2728.21	2495.72	2894.98	2969.04	2572.12	3230.88	3156.39	2437.59	2657.79	3061.99	3424.88	2956.89	3346.55	3499.33	3140.12	3068.84
362	A_70_P023841	EE870636.p.ov.6	EE870636.p.ov.6	Unknown	GTATAATCTGTGTCAAAACAGCTTGTTTGAGGTCATGCGTGTCAGCAAAATACCAGGCCC	50.3077	50.1731	54.9551	61.1346	53.3846	49.1731	50.8397	53.6987	62.2756	57.1667	50.9551	54.7949	51.859	48.1667	53.1474	49.9295	55.5833	60.8269	52.9744	55.7436	55.9103	64.0769	62.5256	63.5897	52.8782	57.2372	54.3077	62.7628	54.7244	77.2115	49.7115	54.3397	59.6987
363	A_70_P027336	EE785199.p.ov.6	EE785199.p.ov.6	Unknown	TTTTAAAAATTCTTTCCACTCCCGTCCTACCAAAAACCTACCAGCTGTGTAGCATCTGGA	120.474	120.064	125.359	133.141	132.25	145.346	189.423	127.558	133.91	154.968	150.314	184.244	136.282	126.256	170.538	144.615	163.981	145.731	167.212	178.846	182.038	162.603	136.949	141.064	140.263	151.417	127.833	140.603	129.269	150.577	144.897	150.122	139.314
364	BL_OCA_X000284	CU653000.p.ov.6	CU653000.p.ov.6	Unknown	GAGATGAAACCGGCCCGATCATCAAAGATCCTTTCCTGTAATGTGTTTTAATTTTATTAT	58.3974	48.9167	49.7115	70.1282	50.1923	53.2564	73.9295	51.641	54.1795	91.5449	50.9295	54.6346	58.2885	52.75	60.5192	52.4359	51.4744	54.7244	52.3013	73.0897	59.2564	53.5321	60.1282	188.365	49.7115	79.8974	65.3205	53.9487	52.6923	71.391	48.9359	61.7436	56.1987
365	A_70_P006371	DY489566.p.ov.6	DY489566.p.ov.6	Unknown	GCTCTAGCTCCAAATCAAGTTCATTTGCCCATGTGCTCAAGAAGTCAAAAAGACTTTTAA	86.8397	93.4679	85.8974	84.7179	114.429	136.564	136.474	123.532	117.372	121.077	99.2051	134.667	118.308	88.1218	108.372	76.0897	93.2885	93.7756	132.378	115.378	105.724	99.4103	99.2179	85.6218	86.7692	105.295	132.705	110.212	70.9679	86.7115	85.5192	120.718	118.231
366	BL_OCA_F000171	CU652432.p.ov.6	CU652432.p.ov.6	Unknown	CTTTTGACAACGACTACAGAGCAGCAGTTACGGCATGCTGATATAGACACAAGTTGCAAA	492.391	375.353	391.006	373.295	277.506	226.936	173.41	219.994	192.045	154.276	139.59	135.205	355.705	374.199	158.436	127.346	151.365	151.474	145.077	144.551	149.397	147.167	180.558	197.532	192.474	178.712	203.417	199.276	185.808	188.301	164.853	168.679	149.641
367	A_70_P044516	EE855283.p.ov.6	EE855283.p.ov.6	Unknown	GAAAAGTATACTCCCATAGCTATAGGAATATATCAGCTGCCATTTTTTCATGTTAGGGAA	488.147	359.391	352.391	415.788	290.833	313.724	271.231	301.532	317.724	262.782	275.154	287.167	332.263	327.006	259.654	232.564	262.872	282.474	285.372	270.628	322.154	322.66	311.564	361.314	284.686	293.692	327.179	340.532	313.199	336.667	300.417	330.891	316.167
368	A_70_P053411	EE784649.p.ov.6	EE784649.p.ov.6	Unknown	TATCAGTTCATTTTTGTTTGTACTCTGTTGCCACTACCTGTATGATACTGTACTGGAATA	4480.69	4158.08	6207.6	7257.86	4884.26	5562.77	6573.77	6891.32	7004.55	5580.24	4497.97	9613.39	6815.04	8253.82	7930.1	8054.01	5676.29	7149.3	7115.12	3875.88	6381.73	4599.97	4288.53	6009.36	8590.87	3585.65	4952.29	2861.94	8979.76	7824.06	4272.29	8064.69	6491.13
369	A_70_P037546	EE769078.p.ov.6	EE769078.p.ov.6	Unknown	TTTGTACAGATCCTCTCGTGTCTAAAATTCCTTTACTGGTTCGACAGCCACTGGGAAGGT	244.071	237.09	277.583	266.987	224.333	277.244	283.673	201.744	238.853	229.026	253.699	204.455	208.385	210.391	213.788	196.282	246.038	263.353	199.596	242.282	184.955	239.673	206.545	212.417	226.391	155.712	218.212	188.365	211.103	193.237	204.519	250.821	248.558
370	(+)E1A_r60_3	E1A_r60_3	E1A_r60_3			56.141	55.3846	55.1923	55.1218	52.7756	54.0897	54.9551	56.4038	64.9936	70.1667	52.4295	84.3846	54.3974	56.9744	57.141	49.8205	54.2115	62.7051	51.5577	51.3654	59.5192	54.2308	56.7179	62.2821	55.0897	52.0256	67.3205	59.6474	52.3269	54.9231	54.9038	53.2115	61.1282
371	A_70_P009881	CF116050.p.ov.6	CF116050.p.ov.6	Unknown	AAACACAACACTCCTTTCTTGAACTGGAAAGTCATTACTGAGGGTGAAGACGTGCCATCG	71.4808	75.4103	77.5321	76.6795	70.0385	68.7051	68.4359	75.4808	56	67.1346	58.0064	68.75	72.9038	74.6731	71.109	67.1282	63.7821	75.3846	70.5577	61.6603	85.8974	80.391	99.2436	79.141	65.9936	68.4744	76.7628	90.3013	81.1154	87.1218	75.4231	77.3846	86.9487
372	A_70_P011101	EE756682.p.ov.6	EE756682.p.ov.6	Unknown	ATTGCACGGATATTTTCTTCCCAATTCTCGCAGAAGGACTATACAGCCCAAAGACTGAGG	188.032	159.66	151.186	157.468	167.596	171.051	179.923	162.833	178.904	198.75	183	189.372	191.436	180.442	230.103	204.038	233.731	211.609	223.891	193.385	210.455	224.917	200.269	196.494	212.795	209.173	212.34	241.853	231.353	212.026	187.679	192.981	234.301
373	BL_OTH_F001589	DY502942.p.ov.6	DY502942.p.ov.6	Unknown	GACTGGACCATTGCACGGATTGAACACCCAAAGTTATTAGAATAATTATTCTTGGAAAAA	1098.84	1087.62	1078.87	983.853	1037.82	1007.63	971.981	1124.56	1045.21	1066.04	957.538	1025.47	1038.76	1079.73	891.391	1052.01	965.718	1115.59	1029.26	1036.17	1039.86	996.75	976.904	990.077	986.865	992.513	947.942	929.006	1046.83	979.385	980.962	1006.04	1006.04
374	A_70_P009116	EE813890.p.ov.6	EE813890.p.ov.6	Unknown	ATGTGTCAGTCACTGAAGAATGCTTTGTGGGAAACCCTACCTTGTTCTTAGCTCACCCAA	233.628	174.538	190.244	253.532	198.276	160.077	178.25	201.269	172.994	195.949	205.59	195.532	166.006	164.224	228.577	262.526	277.353	241.673	181.397	206.968	266.455	225.705	189.288	203.051	265.372	178.308	267.385	186.865	210.904	231.583	238.622	195.237	179.077
375	BL_OTH_F001200	NM_001009243	NM_001009243	Unknown	CTACTACAGTAGCATTTTAGTACCAAGAGAATCGGGGACAAGGCTCTTCGAACTTCACTC	890.122	2338.41	499.494	405.455	432.769	1330.17	325.224	926.667	692.103	282.641	333.987	253.179	405.622	573.301	4477.05	375.205	1023.71	379.801	1721.2	278.622	726.66	305.878	2250.71	904.103	946.34	526.186	3458.67	416.987	410.141	572.282	737.763	195.949	366.295
376	A_70_P033091	EE757910.p.ov.6	EE757910.p.ov.6	Unknown	AATGTATTTGTCGATTTCACAGAGACTATTGCATGTGCTTGCATCTACCTTGCAGCTAGA	372	381.699	320.84	337.263	275.494	282.327	248.077	317.026	268.353	209.173	188.135	238.372	315.346	314.282	239.526	193.449	214.853	216.449	219.122	235.115	230.929	228.147	270.506	309.686	251.795	275.968	294.167	299.205	264.962	276.731	269.897	281.192	260.205
377	A_70_P070886	DY476816.p.ov.6	DY476816.p.ov.6	Unknown	AGTCTGAAGCTCTTGTAACACTCTGATCTCAACTAAACATTTTGTCTTTGCTTTATTGAC	4081.56	3133.64	4137.39	3041.62	2929.97	3506.6	4074.9	4607.54	3247.06	2668.38	2174.29	2474.75	2628.52	2289.35	2343.46	2103.45	3620.99	2964.46	2376.67	4536.09	2334.61	2535.71	2591.72	3461.02	2511.12	3295.15	1942.86	3049.5	3039.44	3696.32	1833.28	3279.94	2325.53
378	A_70_P004646	DY479741.p.ov.6	DY479741.p.ov.6	Unknown	GGGCAGAAGACTTTGATCAGCTTGAGTTTGTGTCACTTGATGGATTCTTTTTTCTTTTTT	125.436	122.199	105.673	112.891	134.064	151.506	157.654	200.308	196.34	151.333	151.244	147.962	130.173	113.603	136.904	136.282	183.276	183.596	145.288	194.276	172.09	162.782	158.731	147.481	158.436	176.192	129.128	128.218	131.237	144.955	124.545	114.615	147.647
379	A_70_P005741	CF116494.p.ov.6	CF116494.p.ov.6	Unknown	CCTGGACTCATGAGATAGATTCTGAAATTGACTGGGATAGTTTTGTCTTTTTTATTCACA	1349.83	1268.2	1353.99	1421.36	1226.63	1278.29	1253.96	1273.8	1224.37	1119.86	1257.3	1198.87	1376.66	1422.95	1084.37	1086.57	1087.14	1012.76	1154.69	1201.54	1164.39	1178.06	1193.1	1433.06	1041.05	1070.87	1301.37	1301.37	1168.6	1132.05	1257.99	1480.98	1331.72
380	A_70_P004391	EE771943.p.ov.6	EE771943.p.ov.6	Unknown	CCATTTCATCTGTCTCCCCACAAACTGAATTCAATGAAACGCTTTGGCCTGAAGCTAGCA	146.103	113.346	110.308	129.442	115.673	97.1731	122.859	97.8526	107.462	90.6667	105.295	89.6987	112.205	116.128	95.4487	121.333	139.545	94.1923	77.9872	105.179	102.699	107.423	91.9808	97.2244	87.7564	86.109	83.141	116.686	78.7628	133.173	103.538	94.5641	95.109
381	A_70_P019966	EE776292.p.ov.6	EE776292.p.ov.6	Unknown	GGTAGATGAGCCTAGACATTTAAAAAATTAAGCTAAAGCCGATGTACCAGCAATTCTTAT	1700.88	858.782	1206.26	841.545	1232.93	932.808	938.859	1027.1	1395.26	1433.06	1822.12	1569.17	1560.85	1053.33	1356.76	1754.47	1229.38	816.288	1093.77	1153.78	1012.17	1527.35	833.333	926.667	1734.63	1265.26	1633.34	1561.47	636.212	689.526	805.75	1822.12	908.929
382	BL_OTH_F000722	DY490478.p.ov.6	DY490478.p.ov.6	Unknown	TAACAGATCAGTGCCTTTTTATTTTTGTATCCGTTTGCGTTGCTGGTCCCAGCCTCAGAC	4370.62	4185.82	4086.99	3961.36	4067.15	4539.73	4647.79	4876.29	4770.38	5006.92	5031.82	4807.51	4709.47	4565.25	5899.19	5015.89	5419.41	4835.1	4770.38	4766.64	4782.45	4884.26	4487.8	4044.11	5455.57	5400.71	4589.36	4911.88	4490.46	4607.54	4140.34	4408.72	4370.62
383	A_70_P005191	EE791068.p.ov.6	EE791068.p.ov.6	Unknown	TGAAGCATAGTATTAGCAAAAGTTCTCTCCACCTTTGGCCTCTCCAGGTACAGAGAACTT	169.865	166.558	144.513	181.994	244.449	242.942	260.205	226.865	261.744	252.571	274.846	314.981	166.045	195.615	202.936	175.596	177.391	186.237	241.776	285.705	250.635	251.212	254	261.218	170.308	180.071	180.442	183.769	173.769	186.526	204.455	220.205	215.936
384	BL_OCA_X000852	CD286249.p.ov.6	CD286249.p.ov.6	Unknown	GGGTTTTTGGTACAGCCATTTTCCTTTCAAAGGGCAGGTATCACTTATATACGGAAAAAA	48.5128	49.7885	45.9231	55.0128	52.5128	52.1474	53.3846	52.3782	53.3269	54.0705	47.5833	51.3462	50.0962	50.8397	50.9872	50.4167	51.3654	56.109	51.0385	50.9615	61.8397	52.7308	56.2244	56.7885	56.0513	50.0962	58.141	55.4038	50.8141	56.5833	51.4231	56.891	63.4423
385	BL_OCA_F000151	CU651980.p.ov.6	CU651980.p.ov.6	Unknown	TTGTCACTAGCCACTTTGCACTCTGAATTTCAACCTCCTGTATCCAGAAATGCCCTGTTG	1274.92	1193.68	1291.98	1138.43	1233.42	1152.16	1138.43	951.603	1121.35	1039.49	1265.26	1241.3	1199.44	1384.84	1317.65	1257.3	1179.08	1174.9	1118.38	1119.39	1187.76	1432.6	855.795	874.385	1385.88	1345.29	958.276	1151.24	1052.85	972.66	774.936	905.09	973.455
386	BL_OTH_F000548	DY475678.p.ov.6	DY475678.p.ov.6	Unknown	TGTGTAGGGGGTGGTGGTGTTCTGTGGAGCAATAAATAAATACTATGCAGATTATTAGAA	4625.59	3567.71	3388.26	3424.88	3717.58	4012.04	4892.32	4430.56	5493.37	4585.62	4658.24	5330.18	3888.08	3415.67	4456.93	4106.1	4303.69	3817.58	4152.21	5709.28	4126.24	6033.13	3259	2891.07	5253.33	4536.09	4200.39	3447.44	3230.88	3233.17	4676.7	3804.7	3862.18
387	A_70_P043931	FE028883.p.ov.6	FE028883.p.ov.6	Unknown	TAAACAAATCACTTCAAGAGAGGTTTGACTTCACGTGACACGGATGGACGCAGCTCTCAT	74.4423	60.4423	64.8718	79.2308	65.6987	62.3333	60.4615	61.7821	56.0769	65.7436	65.0385	59.7564	67.1538	67.8718	57.0385	53.5321	64.0449	67.0192	58.0256	53.8462	62.2885	61.4487	65.3333	62.4038	65.141	61.4808	68.891	71.859	57.3013	64.9808	57.1731	63.1538	69.5128
388	BL_UN1_R000031	DY481754.p.ov.6	DY481754.p.ov.6	Unknown	ACTACCTTCACTTGTGCACCTGTGCTTTAATAATCCTGACTACTCTTGGCATCGATAGAG	65.0962	63.6731	74.5513	71.3974	67.7885	67.9038	80.6218	79.5192	105.295	76.5513	74.0064	70.5256	70.2308	72.0705	81.3782	68.1923	68.4167	76.5641	71.6987	82.6923	75.8269	69.8269	69.8269	74.8077	72.5449	71.8846	68.8782	80.8333	70.2692	97.4103	71.0962	77.2115	76.5833
389	A_70_P044566	EE856965.p.ov.6	EE856965.p.ov.6	Unknown	CTTCCCCGACATAACCTATTTAGAGTTCCTAACTTAAAAGTGTATTCAGACATATAATGC	48.3718	48.5769	47.2051	59.0769	50.3333	51.4615	57.8269	50.7372	55.0897	52.8141	52.4808	50.7692	54.3333	48.641	53.1346	52.3269	59.5256	56.1154	54.1154	49.8526	68.7692	52.7628	72.1346	58.9231	53.8718	55.7308	55.8333	57.9423	49.0256	60.4359	49.359	55.0385	56.4551
390	BL_OCA_X000347	DY485433.p.ov.6	DY485433.p.ov.6	Unknown	TTACTTTGTGTCTGCTCTGAAGTCGATCAGCTCCGGAAGCAGAAATATCTTCCAGTGATT	1170.92	1000.15	1112.79	982.218	978.962	943.038	983.853	651.423	707.269	732.705	748.295	718.308	945.872	927.718	802.609	767.628	951.173	910.026	869.231	786.128	881.032	850.436	841.282	827.372	772.314	936.853	830.647	989.679	970.692	967.641	775.423	740.16	813.359
391	A_70_P013146	CF117318.p.ov.6	CF117318.p.ov.6	Unknown	CCGGTGCTGGAGGAGGAAAATAAAGTCCAGTTCCCCTGGCGTGACAGTAACTCTGATTCA	2949.51	1600.33	2003.26	1787.9	1877.9	1544.18	1517.96	1421.36	1523.79	1320.64	1378.37	1347.81	2074.72	2199.08	1788.76	1507.15	1666.37	1609.64	1381.91	1590.51	1453.15	1688.11	1245.69	1323.08	1817.38	2134.68	1415.72	1565.24	1504.47	1370.84	1227.24	1092.72	1262.35
392	A_70_P033476	DY487433.p.ov.6	DY487433.p.ov.6	Unknown	CTTGTTGAGCTTCAGTGAAGATAGTTTCAAGAATGTGATGTGGGGGGAAGTAAATCCTAA	5731.46	5409.88	4976.24	5044.58	4547.12	6381.73	5227.65	4508.1	5258.86	3994.98	4360.67	4353.75	5379.66	4864.54	4998.53	3699.29	4449.94	4350.42	4529.2	4518.46	4487.8	4490.46	4173.5	4575.49	5185.12	4543.46	4353.75	4846.87	4383.04	5131.88	4647.79	4466.63	4565.25
393	A_70_P040921	EE799100.p.ov.6	EE799100.p.ov.6	Unknown	AAATCACCAGTTACTTTAATGACCTTCCGCAGACCCGCTGAGTGAAAGAAAAGAGCTAGG	242.083	256.577	227.942	234.301	243.558	206.84	216.968	298.218	266.987	168.974	269.135	156.776	290.186	249.468	224.917	155.821	217.84	165.372	286.321	303.679	172.218	184.051	235.391	181.872	185.692	212.192	126.077	139.269	159.66	139.314	191.397	204.795	154.526
394	BL_UN4_R000053	CU652595.p.ov.6	CU652595.p.ov.6	Unknown	TTTCATTTGTCTTTCCACAGCCTGCTCTGGAGCCCAGATCTCTGCCAGGGCTTCTTTCTT	107.929	96.9231	103.923	106.763	112.91	116.596	122.25	126.526	139.853	119.064	126.801	130.968	110.75	108.981	108.224	103.237	96.6154	108.103	111.699	124.564	113.654	98.4936	112.385	111.308	100.013	107.731	100.641	106.718	98.9231	103.84	106.763	114.981	114.506
395	BL_OCA_F000187	CU652770.p.ov.6	CU652770.p.ov.6	Unknown	CCCTTGCTAAAAATACCTCCTGATTGCACCACTGAATTAAATCATCATGCATATTTGTTT	328.974	322.263	332.263	313.199	301.865	289.045	285.641	226.16	233.962	241.91	229.756	215.224	253.763	264.763	186.929	213.788	242.231	233.224	228.577	209	243.218	240.968	262.596	272.705	207.878	226.314	212.026	232.442	253.179	293.263	282.712	236.468	218.212
396	BL_OCA_X000742	CD286467.p.ov.6	CD286467.p.ov.6	Unknown	ATCATTGTAGATGAACTGAAGCAAGAAGTTATCAGTACCAGCAGTAAGGCAGAGCCTCCC	141347	102673	105309	106387	111572	107333	110552	87293.3	76698.9	83916.7	94996.5	91870.7	103629	103629	107333	91870.7	111572	105309	94218.3	108224	97274.8	108224	96409.3	88095.1	105309	110552	98136.3	115179	91123.2	91870.7	94996.5	102673	111572
397	BL_UN4_R000110	CU655403.p.ov.6	CU655403.p.ov.6	Unknown	GCTCCGCGTTTTATCAAAAGTATAAAAGGCCTTCCGAACAATAAAGGATTGGACCAGTTT	1114.52	798.942	895.942	859.449	1357.32	1713.36	1770.11	1095.28	1120.29	1183.58	1470.21	1700.88	1107.75	890.455	1010.46	908.628	878.321	975.763	1537.24	1666.37	1337.06	978.962	1436.53	1378.37	754.468	1093.77	855.468	921.269	947.942	952.314	1253.96	1649.04	1909.9
398	A_70_P012541	NM_001009456	NM_001009456	Unknown	CGCGAGCACTTTCTTTTTCTACTTCACTGGAGCACAATAAATGGCTGTAAAATCAAAAAA	2535.71	1413.31	2446.05	2269.09	1914.79	1684.33	2433.26	2717.07	2314.17	3190.9	2648.65	2199.08	1768.37	2685.55	2528.92	4417.28	2334.61	2846.65	2402.89	2555.3	3590.29	2328.1	2022.26	1892.95	2465.1	3361.49	1509.77	2850.3	2512.45	2190.2	2173.35	2125.02	2495.72
399	BL_OTH_F000373	CF116626.p.ov.6	CF116626.p.ov.6	Unknown	TTCCTTCTCTCCCTTTCTCAGGTTCTTTGTATGTCATCCTTCCCAGGAATAGGGAAAAAA	142.59	157.654	156.417	174.045	249.013	228.218	234.564	211.045	222.75	174.538	281.051	322.263	156.045	146.282	144.686	209.744	170.603	192.641	306.276	326.096	268.615	181.628	214.141	236.724	155.365	177.91	130.66	143.494	166.006	159.353	219.904	242.231	250.481
400	BL_OCA_X000184	CD287744.p.ov.6	CD287744.p.ov.6	Unknown	TCTATGAAGGATCCACCTCTGTATATTTGTTTTTGAAGTGTGAGAAGTTTGACGCACTCC	1515.33	1393.42	1663.12	1572.83	1807.31	1455.06	1521.37	1929.23	1874.94	1610.42	1994.86	1628.92	1223.13	1335.24	1511.69	1022.46	2048.88	1827.04	1244.13	1289.09	1213.45	1123.18	1384.84	1777.76	1464.22	768.224	1408.69	1252.88	1378.94	1478.28	1455.7	899.609	931.122
401	A_70_P034631	CF117319.p.ov.6	CF117319.p.ov.6	Unknown	TATTCACTAGAGATCACCCTGTACTGACCGGTTATACATGTTTTAATCACTCATTTTCTC	50.8718	51.0833	51.9359	58.0641	48.8462	51.5	54.25	53.1282	53.0577	50.2436	52.4679	52.9936	50.0705	49.8333	58.3782	49.3718	53.7308	56.0577	53.5449	52.5641	54.8654	52.6154	61.5641	61.859	49.0064	51.9359	55.8141	58.2949	51.7564	51.3846	50.6795	59.141	59.7756
402	A_70_P017461	DY494414.p.ov.6	DY494414.p.ov.6	Unknown	AGACCTTACCAGCCAACCATTGATAACATTGTGTCTGATCTCATTCAGATTATACCATGG	438.256	411.417	367.673	394.917	385.846	463.462	497.628	331.628	347.667	397.071	374	317.109	373.731	390.135	312.359	348	428.391	422.346	418.449	424.41	386.833	444.635	432.295	367.917	328.359	492.391	371.449	435.686	480.372	488.147	436.295	377.135	391.135
403	BL_UN4_F000178	EE870518.p.ov.6	EE870518.p.ov.6	Unknown	AGAGCAGAACATTAACAAGGCAGTCTATGTCAAGAATTCCAGCTCCTCCCAACTCTACCT	672.186	563.115	535.628	555.038	517.41	554.269	627.929	818.321	742.179	585.051	477.929	480.045	567.263	604.058	557.718	461.109	508.256	505.833	473.058	424.263	464.865	494.295	395.455	414.929	555.583	681.699	382.955	381.609	391.769	351.288	409.865	459.436	412.603
404	BL_OCA_F000762	DY489781.p.ov.6	DY489781.p.ov.6	Unknown	ATTATCTTTTCTACCAGAGAGACCAAAGAAGTGGAGTGTAAGCTAGGACTACCGAAACTT	1276.62	1020.41	1110.28	1166.79	1089.37	1213.04	1378.94	1207.38	1135.78	1025.09	1290.14	1211	1287.97	1348.82	1439.01	1255.21	1320.64	1321.86	1189.81	1300.76	1493.93	1169.58	1149.22	1108.72	1420.1	1569.17	1194.15	1124.07	1083.9	1098.84	1082.06	1128.78	1266.51
405	BL_OTH_R000204	EE748469.p.ov.6	EE748469.p.ov.6	Unknown	GTCCCGCACCACCCCAATGTGAAAATGAAGAACAGAGTATTTATTTTAATATAAACATGA	4925.06	5375.38	4106.1	5455.57	9005.37	6122.95	9639.25	10547.9	7811.08	6651.1	12328	12060.2	4933.78	6362.17	8290.4	8232.76	11200.2	6924.46	12180.3	12745.5	14511.6	9189.64	10156.2	10088.4	7352.88	8658.02	6001.4	6251.01	8717.63	8352.92	7720.46	9625.85	10601.8
406	(+)eQC-41	EQC	EQC			46.8654	49.9038	52.9231	52.6474	53.4615	52.9615	54.8654	50.8141	48.4551	51.3333	50.6154	52.9936	52.8654	50.5769	55.5128	50.8718	50.4167	58.0641	53.5449	51.9487	49.5833	54.5192	54.2821	59.0449	51.9423	56.9744	54.3718	54.9872	50.8333	50.8205	51.1731	52.5128	56.4038
407	A_70_P007371	DY485711.p.ov.6	DY485711.p.ov.6	Unknown	CTCAACAGAAGCTAGTCCTTTGGCTGTTCTTGGTAGTCACACAAATGCTCATTCTTGGGT	559.564	542.103	526.859	530.263	434.994	452.603	484.686	375.353	402.795	339.179	451.353	453.468	428.295	503.372	464.865	459.186	439.192	499.308	454.045	414.237	521.41	462.115	436.929	478.699	446.09	489.436	479.077	541.179	544.808	543.474	498.115	527.673	494.474
408	A_70_P053881	EE796467.p.ov.6	EE796467.p.ov.6	Unknown	GGGGGTCCCTGAGACTTGCATGTAAACTAGTCTAGATGTCTTCTTTTTGGAAGTTTATTT	777.692	1099.26	873.769	898.917	827.737	777.949	735.974	612.699	656.481	608.942	675.833	646.776	609.731	977.763	753.878	856.442	719.609	740.91	819.032	926.667	686.224	804.135	891.391	704.179	619.263	941.25	1017.07	893.923	789.718	809.282	754.16	1207.38	993.635
409	A_70_P067336	DY483233.p.ov.6	DY483233.p.ov.6	Unknown	AAGGAGGCGCAACGGATCATGACCCTGTCGGTGTGGAAGATGTACCATTCACGCATGCAG	90.8269	116.237	115.378	110.423	114.506	135.122	138.622	112.91	85.7115	146.314	140.019	137.115	140.122	128.064	216.263	151.109	145.545	158.551	165.256	115.692	143.782	150.686	147.962	122.34	177.974	157.468	159.833	241.397	123.814	125.981	136.724	122.109	143.154
410	DarkCorner	DarkCorner	DarkCorner			49.1538	47.6859	49.0064	53.3397	46.5769	48.2821	54.2115	47.0897	50.2436	50.7436	48.3013	45.6218	50.1218	51.1346	48.9679	48.5577	49.8141	53.8462	45.9231	46.0577	52.891	51.6603	51.7821	55.641	47.8462	47.9487	49.0449	48.9359	48.7179	53.4487	50.9551	49.3397	59.891
411	A_70_P058656	DY486740.p.ov.6	DY486740.p.ov.6	Unknown	CATTTCTTTATGGAGCATCATCTCAAAGTTAGGATTGAGGCCTGCATGTGGGGTATCGGT	207.385	185.263	195.615	193.385	158.763	174.519	159.833	185.372	177.571	196.051	172.09	147.231	167.84	173.712	197.256	181.756	164.583	175.147	179.327	179.327	153.026	175.308	189.718	189.109	168.288	197.474	186.737	179.186	189.833	172.487	175.077	209.596	204.186
412	A_70_P054966	EE766548.p.ov.6	EE766548.p.ov.6	Unknown	GGACTTTTTGGATAATGAGGAGCTTTGAAATGAGGATTGGGGAAAATAATTCCACAGATT	506.526	542.699	316.372	307.019	468.506	365.385	367.423	322.66	418.833	474.891	389.16	402.506	685.667	634.59	498.628	279.744	402.506	365.282	310.744	626.647	456.583	293.615	547.673	652.59	510.865	440.115	562.263	491.506	379.244	390.41	413.673	556.942	359.686
413	A_70_P016221	CD287316.p.ov.6	CD287316.p.ov.6	Unknown	TCTATCTTCAGAAGAGACAGTATACCCAGGCAACAGAGCTTTGCTTCTCCGATTTCAGAG	104.365	89.141	83.6346	106.353	90.7436	82.9551	92.3397	113.391	135.667	81.3205	75.4679	83.6026	97.3462	89.7308	85.3013	77.4295	89.0128	88.8718	77.5321	81.2628	85.0833	111.962	82.1731	86.6282	102.064	89.0321	95.7885	106.968	86.2115	104.333	80.2372	127.603	95.4615
414	A_70_P022521	EE820487.p.ov.6	EE820487.p.ov.6	Unknown	CTTTAAGAATACTGATGCTGTCTGAGTATTTTTGTGGCTATGTTAACTTGTTAGTGTGAC	265.051	238.372	262.141	282.135	252.269	229.34	255.218	468.346	386.731	399.788	268.885	286.449	308.224	280.205	286.673	295.083	275.897	296.103	343.038	288.538	264.603	302.519	346.558	385.083	279.186	247.949	367.917	283.853	353.179	318.179	305.769	405.622	323.314
415	A_70_P064201	EE800040.p.ov.6	EE800040.p.ov.6	Unknown	TCTTCGCTTTCATCCTGGCCACCATCATGGTGCTCTACGGAGCCATCTTCCGAGTAGTGC	60.3141	63.2308	64.8013	69.5128	65.2628	62.7692	77.2692	65.2564	62.3974	61.2115	70	70.7051	66.5833	66.6282	62.8333	58.5897	66.4295	93.2628	70.0641	64.5128	74.859	59.6987	65.5897	76.4038	60.4167	67.4167	65.4551	68.8269	64.6923	69.9808	69.3462	68.4744	80.6346
416	BL_OTH_F001296	NM_001009737	NM_001009737	Unknown	AACACAAAGAATATCTCTGTGTCAAGGCCATGATCCTCCTCAACTCCAGTATGTACCCTT	100.25	77.3974	127.897	102.917	78.7628	76.8205	94.1026	81.0128	68.5513	103.776	80.109	74.3141	77.9359	91.3846	105.494	73.5128	76.6026	71.5641	71.3462	80.9038	77.141	85.3846	76.3526	98.4103	76.8269	84.8782	95.0769	99.4423	78.9679	91.6474	74.2564	92.7885	83.9487
417	BL_OTH_F001499	CF118174.p.ov.6	CF118174.p.ov.6	Unknown	TGGGAGGTGGTGATTATTTCCTGGCCAACCACTGACATATGTGTGTGTGTTCTTAACACT	5814.45	4705.22	4360.67	5325.34	3732.84	4968.38	4414.03	4822.52	4811.35	4167.59	4203.26	4561.85	5502.74	4673.15	5335.8	4814.5	4114.73	4839.03	3682.87	3053.7	4554.61	4102.78	3722.24	4012.04	4945.14	3478.49	5837.32	5375.38	4441.44	4288.53	3201.93	4093.45	4691.67
418	BL_OCA_F000369	DY498636.p.ov.6	DY498636.p.ov.6	Unknown	TATGTAAGTAACTAAGTAGATCTGTTAAGAGTTTTCTTCTCTTTCTACCCCAACCCCCAA	179.41	132.545	135.16	155.436	155.904	115.974	141.974	104.071	139.058	117.442	125.468	114.641	116.333	122.91	209.814	133.865	131.75	116.91	125.513	118.41	137.609	162.41	111.288	113.109	118.308	135.327	101.603	116.058	105.545	116.372	122.34	107.75	123.128
419	A_70_P046571	DY482497.p.ov.6	DY482497.p.ov.6	Unknown	TTTGCGTGGTGATTTCTGGTTTGTCATCCATCCAAAATTCAGGAACACCAGCCTCGTTCT	429.372	594.917	599.994	561.436	698.019	637.744	780.949	343.288	358.481	504.904	537.942	501.391	424.41	498.955	503.962	463.462	666.167	346.41	487.417	660.955	501.218	626.647	418.179	464.115	506.199	306.276	534.603	520.474	471.577	401.814	721.391	701.641	655.192
420	A_70_P042721	DY499789.p.ov.6	DY499789.p.ov.6	Unknown	AGTGAAACTGGCATTCTCCGTCACCAACAATGTCATTCGGCTGAAACCTCCTTCTAATGT	74.0128	86.2692	92.9103	87.6987	77.5321	83.4487	79.9808	89.0769	84.1026	70.0385	84	79.6731	81.0256	87.9103	83.8269	70.2115	82.1731	81.5	73.6282	89.2756	72.0577	115.135	88.6346	80.9551	86.3974	83.7564	81.3013	82.6474	72.5128	79.8397	75.25	79.5	70.6987
421	A_70_P031756	EE755362.p.ov.6	EE755362.p.ov.6	Unknown	ACATATATTTTATTTGCATGCACTGTGACCTTGGGGGGAGATCGGAAGTGGACAAGTGGA	1222.11	1072.65	1270.47	1306.01	1367.17	917.673	1281.74	1659.65	1536.6	1730.92	1955.59	1904.04	1584.7	1651.67	1987.97	2168.29	1722.9	2040.35	1672.63	1747.17	1789.81	2018.17	1190.81	1075.78	2315.33	1712.6	1498.1	1193.68	1492.48	1260.04	1146.94	1329.08	1261.41
422	BL_UN4_R000126	DY514998.p.ov.6	DY514998.p.ov.6	Unknown	CAAAATCAGAGCCTGACATGAATGTACTATTCCCAATGAAAGCTGTCTCATATAGTATTT	143.455	166.224	192.263	179.077	139.314	138.25	132.506	136.526	127.25	104.5	129.192	202.776	148.378	191.436	170.122	132.301	124.609	122.654	123.577	144.09	185.462	147.205	140.314	137.878	167.359	164.263	133.814	135.263	125.558	154.173	130.724	189.154	188.974
423	A_70_P043001	DY489458.p.ov.6	DY489458.p.ov.6	Unknown	AACTTCCGTTCTAATAAATAATGCTGGGTGTTCAACAGTTGCAGGACCTGTGCTCTCACC	365.962	267.513	239.846	226.603	232.91	226.679	221.397	218.417	222.615	222.891	217.308	233.885	262.237	253.622	245.212	239.436	263.282	235.782	283.256	278.724	251.327	232.821	270.147	253.532	236.378	260.59	294.769	292.314	295.192	321.737	253.032	274.609	285.776
424	A_70_P060626	CF116219.p.ov.6	CF116219.p.ov.6	Unknown	TTGATTTTAGTCTCCAAAATAGATGCTAATCTATGACTGAGGGGCGGGAGCTGAAGCGAC	46613.1	31550.3	36869.6	45689.7	36869.6	34878.8	31550.3	38616.3	32467.4	39031.1	36403.9	37756.1	35870.2	40380.8	41961.7	40612.4	35675.9	35464.3	36869.6	32285.5	37070.5	44011.9	33574	28026.8	32949.6	34122.8	35870.2	33766	45998.6	40878.4	32467.4	35061.9	41148.1
425	BL_OTH_F000098	AF436855.p.ov.6	AF436855.p.ov.6	Unknown	ATACGAAAAAGGGGAAGCAAAAAATCAGCACCACCATATACCGTGTAAATGGGGAGCAGG	119.577	93.5577	103.744	104.468	93.2756	103.295	92.4487	135.224	123.314	93.5192	99.609	154.801	108.442	105.545	177.308	122.058	114.41	119.545	169.776	90.1667	123.577	118.763	125.256	101.577	125.468	121.41	142.077	124.378	117.821	105.788	139.59	104.5	104.904
426	BL_OCA_R000202	EE790539.p.ov.6	EE790539.p.ov.6	Unknown	GCAAAGACTGTTAGTGCTTTCCTCCCATGTGTTGATGTTTTACGATTTTGTACTTTATGA	840.167	689.526	717.545	668.846	643.096	768.532	880.699	864.583	915.718	1222.64	897.814	733.718	700.372	749.41	768.782	795.288	691.59	734.301	775.968	887.417	807.423	964.282	794.936	762.474	813.66	823.083	689.026	702.955	779.679	760.853	777.41	675.994	791.596
427	A_70_P048786	EE751489.p.ov.6	EE751489.p.ov.6	Unknown	TGCCTTTTACGAGTTCACCTTCCGGAGGTTCTTCGATGACAATGGCCACCCGTTCCGGTG	1237.86	1270.95	1216.62	1184.08	1390.93	1398.29	1227.72	1068.38	1077.49	1092.28	1344.77	1326.38	1430.73	1419.44	1283.49	1108.22	1457.01	1274.36	1329.67	1459.08	1022.46	1402.96	1276.03	924.66	1773.65	1597.97	1622.78	1591.28	1160.69	1070.87	1299.06	1279.89	1387.79
428	A_70_P032211	EE760205.p.ov.6	EE760205.p.ov.6	Unknown	GTCTTGAAGAAGTTGATGTTATGAAAGTATACTCTTGTCTGGTGAATAAGCCTGTTCTGT	233.731	168.878	225.705	229.474	175.654	193.596	192.827	259.077	282.641	198.391	213.788	212.34	215.083	223.179	192.763	170.526	178.647	176.481	176.551	175.423	178.25	204.128	205.737	204.372	211.667	188.135	257.615	206.622	218.096	232.096	206.077	232.763	202.468
429	A_70_P067341	DY491593.p.ov.6	DY491593.p.ov.6	Unknown	AAGTGGAAATCCTGGCACCTCCTGATGGATCTGTTCCTGGGGGACAAAATTACTTTTGAT	8135.22	6924.46	7448.08	7380.82	6033.13	5248.12	5958.96	6468.74	5988.74	6482.19	5785.15	5944.95	7390.79	7983.33	6651.1	6882.58	6512.46	6977.81	6070.86	6651.1	7498.4	6986.14	6362.17	6543.54	7668.57	7193.69	7592.74	7600.86	7790.94	7537.46	6667.37	7314.57	7380.82
430	A_70_P055436	DY492308.p.ov.6	DY492308.p.ov.6	Unknown	TCCAGCTCTGGCTCTAGCAGCAGCCTGAAGGAGCCCCGGATCATCAACAAGGTGGGGCAT	283.314	219.532	211.667	235.782	198.128	212.34	207.141	210.103	221.397	207.141	208.128	221.115	240.487	222.462	254	222.513	247.423	257.878	210.34	250.109	246.494	255.5	203.635	315.878	264.686	293.891	246.929	265.487	238.929	246.321	204.372	187.321	218.731
431	A_70_P002481	EE751475.p.ov.6	EE751475.p.ov.6	Unknown	GTGCTATAATTTCCATTGGAATGCAAAGCGAATTGGAATAAAAAATCTTACACCCGTGAA	88.0962	74.7179	93.7244	100.519	94.4679	82.4936	108.179	93.2885	77.2179	64.8013	82.7949	92.609	85.5192	97.7051	107.622	74.0577	94.8205	101.083	77.7885	92.8141	93.2756	111.051	93.5962	141.667	98.7692	97.9038	114.365	103.853	72.9038	111.25	87.4423	92.8013	131.032
432	A_70_P046296	DY514165.p.ov.6	DY514165.p.ov.6	Unknown	ATATTTACCAGTTCCCCGAATGTGACTCTGATGAGGATGAAGACTTCAAGAGGCAGGATG	2316.97	2524.76	2563.06	2676.09	3165.43	2961.06	2885.21	1970.99	2101.21	2461.1	3565.16	3356.79	3867.42	3290.81	4037.6	2797.37	3611.17	3348.68	3862.18	2799.08	2773.47	3265.49	3544.47	3230.88	2813.67	2854.07	2688.72	3058.01	3725.33	3051.65	3199.96	3952.72	3907.96
433	A_70_P059676	AJ535322.p.ov.6	AJ535322.p.ov.6	Unknown	TGTTTTTAGCCTTGACCACTTTAAATCTCAGGTATTCCCGTCTCAGAGTGCATCTGTGAG	568.654	415.397	321.167	383.103	367.423	318.692	269.333	352.205	352.282	498.429	327.744	354.571	472.058	388.795	349.628	271.288	304.09	320.59	318.397	381.609	425.981	316.647	299.545	453.468	445.006	242.622	515.256	288.827	311.038	310.192	275.795	318.917	312.846
434	A_70_P010626	EE833495.p.ov.6	EE833495.p.ov.6	Unknown	ACTGCTGCTTGGCACTGTTTTTTAGCTGGGTTGAATTTTGATGATTCCAGTATAAACTAT	928.333	850.128	813.359	872.968	787.846	1046.83	1130.26	1099.69	1138.06	977.763	912.647	917.974	813.359	804.833	906.122	851.558	869.795	866.513	983.853	1218.21	885.321	1040.72	1048.04	999.442	800.66	993.212	883.474	885.635	924.25	976.5	1105.81	1053.33	1033.94
435	BL_OTH_F000348	CF116152.p.ov.6	CF116152.p.ov.6	Unknown	CTTGTGCAAATCAAGTGCTGGTCCAAAAGACTGCTGAAATTTTTATATGCTTACTGATAT	4363.74	3875.88	3702.04	3759.01	3299.77	3312.47	2622.72	3902.92	4742.1	4386.48	2894.98	5083.69	2444.69	1742.19	5131.88	6618.72	3645.81	2519.18	2978.94	3437.64	5538.27	3605.63	3771.9	3885.15	4466.63	3919.07	6272.18	2294.61	4724.45	3127.78	2875.22	3165.43	3867.42
436	BL_OCA_X000621	CF118428.p.ov.6	CF118428.p.ov.6	Unknown	TGGCTCCAGAAGAATAACAAACTGAAATCTTTAAGATCACACAGGTTGGAAATATGTACT	223.821	235.571	228.372	240.135	228.724	219.679	244.788	187.872	186.865	193.763	229.083	174.474	181.538	167.564	174.205	173.538	221.115	182.353	208.128	189.545	262.237	197.474	217.135	259.974	158.987	166.083	162.744	168.622	185.865	196.731	223.09	208.66	228.724
437	BL_OTH_F001731	EE840202.p.ov.6	EE840202.p.ov.6	Unknown	CATATGGCCATCTTGACAGCGTTTGTTCTTTTGGGTGTTTAATTACTATGTGTAAATCAT	2596.74	2591.72	2934.46	2988.97	3101.01	2994.65	3075.37	4154.94	4037.6	3375.58	3256.89	3081.74	2873.58	2983.01	2920.83	3532.22	3169.81	3035.06	3397.93	3204.13	3279.94	3499.33	3077.62	2699.72	2588.1	2693.42	2691.66	2983.01	3559.88	3274.93	3226.46	3138.08	3306.21
438	A_70_P037781	EE770605.p.ov.6	EE770605.p.ov.6	Unknown	ATCTCTTTTTTCTTCTATGATGCTTTTCTTTAAAACCTACTGTTTGGAACTTCCTGGGGG	51.2756	50.0321	53.3077	58.4295	51.9167	53.7692	58.3141	53.2756	58.4295	57.2115	51.0769	67.3333	55.0705	52.5833	50.5641	51.0385	53.9231	53.0897	49.6859	56.1603	54.8462	53.3141	53.2756	56.4679	50.0577	56.1346	53.7692	56.7372	53.9038	56.1474	51.8846	52.7756	54.5577
439	A_70_P004241	EE862172.p.ov.6	EE862172.p.ov.6	Unknown	TTATGTAAGGTAAGGGTTAGCTGAGGTAAGTTGAAGGGGAAACTGTGAATACCAGCACAG	48.8846	47.3462	52.9936	54.7372	47.9231	53.75	59.0833	55.4231	53.3397	57.2244	52.3782	53.7372	51.3013	49.3013	55.5192	48.7564	50.5769	55.2244	52.7308	52.4615	61.1346	55.0064	63.5256	60.141	51.859	54.1731	60.5192	59.4167	50.9359	67.3846	49.8333	53.3718	56.2308
440	A_70_P009146	EE814785.p.ov.6	EE814785.p.ov.6	Unknown	TGCCCTGGTCCTGTCAACTGACCATTGGCTCCATTTGTCTATAAGATTGTGGCTTATAAT	1183.15	1242.96	1379.97	1273.8	1001.99	1062.37	819.032	788.571	742.679	809.282	674.135	722.647	1392.12	1245.69	780.288	636.891	779.679	655.468	610.763	640.122	679.795	781.929	770.853	935.372	867.192	840.897	838.904	929.718	743.147	772.551	795.288	810.564	695.635
441	A_70_P026146	AF038146.p.ov.6	AF038146.p.ov.6	Unknown	GTCCGTGCGGAGGATGAGGCCGACTATTACTGTGTGTCGTGGGACAGTGGCAGTTACAAT	47.8462	57.0449	53.7885	59.3013	51.3846	53.0192	52.8526	64.1346	51.8077	147.205	59.2628	58.1154	57.1603	54.7372	55.5256	57.0064	59.5962	78.7308	54.7885	57.75	62.8397	57.9423	64.6859	57.859	58.0962	54.2308	56.7244	58.2756	53.8013	63.0577	52.8269	57.7949	59.4679
442	BL_OCA_R000273	CF115889.p.ov.6	CF115889.p.ov.6	Unknown	ACTTTTCATAACCAGCTGGAGCCTAGAGTTGATCGACTCCAGTGACTTTTTCGTCTTCTT	161.91	167.84	194.429	219.635	228.372	266.724	357.192	644.5	688.026	417.404	385.199	370.16	186.481	188.756	374.551	369.679	324.673	359.981	351.776	332.263	305.878	350.256	202.744	223.769	255.564	362.59	238.141	231.955	226.218	253.532	211.391	181.814	214.955
443	A_70_P052326	EE823259.p.ov.6	EE823259.p.ov.6	Unknown	TGTGGATGTCTGTCTAGGTACAGCATCGAGAAAATCAAAATGCTGCTGGAGAAGCTGAAC	51.2821	50.6154	50.6154	59.1282	51.1026	51.5897	56.0256	55.75	49.4744	56.6987	51.1026	57.3077	51.3205	52.8526	53.9231	49.8846	54.3333	62.5577	54.2436	52.5064	59.3718	57.1026	60.0962	89.141	55.7115	51.2628	55.7115	59.9615	51.2372	61.3397	52.8462	54.3974	59.4615
444	A_70_P028016	CO202899.p.ov.6	CO202899.p.ov.6	Unknown	ACAACGTCAAGAGCGAGATCATCCCCATGTTCTCCAACCTGGCCTCTGACGAGCAGGACT	657.731	833.603	882.417	733.718	728.25	822.391	741.135	358.769	333.128	635.705	932.16	871.244	971.981	1096.71	1257.3	952.628	1083.9	921.673	961.821	887.147	854.391	1068.71	1054.76	884.205	966.5	1015.69	1203.56	1406.28	1180.09	1057.95	955.628	1044.33	1166.79
445	BL_OCA_F000292	CU655106.p.ov.6	CU655106.p.ov.6	Unknown	GAGTAGACAGGTAGCAACAGTGAATGAATTCATCCAGAACAAGGATGCAAGACCAGCTGT	54.6154	50.6218	54.4231	56.6923	49.4744	50.7949	57.8397	56.1154	52.9936	51.5577	54.8974	56	58.3077	52.6154	62.6218	50.9551	57.3333	57.7051	52.9936	51.1218	55.9167	53.3269	60.141	56.4038	98.1859	51.1795	53.4615	57.4551	49.5577	63.1538	49.0769	56.609	56.609
446	A_70_P039786	EE779286.p.ov.6	EE779286.p.ov.6	Unknown	CTGCATGGATTTGAAGTGGACTCCAGAGTGTATCTGCTCATGAAAAACTGGCCTTCTGAA	3875.88	3233.17	3277.6	3447.44	2479.22	2757.99	2892.78	2819.78	2903.28	3049.5	2875.22	2581.59	3449.99	3656.46	3219.45	3228.57	3339.14	3482.99	2747.93	3117.21	2929.97	3379.99	3081.74	3043.58	3427.88	3377.78	3464.01	3735.22	3613.64	3643.78	3006.48	3008.47	3165.43
447	BL_OTH_F000514	DQ152971.p.ov.6	DQ152971.p.ov.6	Unknown	ACCCTATCAAGGAGATCACCGACAAAATCATAAATCTCGTCAGTAAACGTGACGGGAACA	230.744	185.737	282.244	224.853	271.449	201.744	232.179	126.494	107.128	141.429	280.962	260.205	218.212	336.16	214.853	194.84	200.66	184.885	215.647	256.929	215.263	186.692	165.679	183.885	227.942	268.981	169.122	209.397	162.526	163.295	229.474	218.154	194.359
448	A_70_P038161	CD289055.p.ov.6	CD289055.p.ov.6	Unknown	AAGCATTTTAAGTAGGCTAACTTAACTGTGCAATCCTAACACGACGCTGTGAGGAAACTG	408.417	299.115	435.16	394.635	400.321	343.615	388.923	416.231	466.333	404.192	443.16	445.128	380.506	387.673	432.295	393.756	391.135	412.5	362.173	316.84	419.885	415.788	317.026	295.808	503.75	272.705	377.609	429.622	344.064	354.571	303.045	355.853	369.077
449	BL_OCA_F000786	DY502942.p.ov.6	DY502942.p.ov.6	Unknown	GACTGGACCATTGCACGGATTGAACACCCAAAGTTATTAGAATAATTATTCTTGGAAAAA	1063.31	1142.27	1016.64	942.276	1022.46	1044.72	950.122	1129.8	990.077	1045.21	947.096	955.994	1010.96	973.051	838.308	1020.85	966.5	1077.06	1050.74	992.513	964.923	1001.52	980.577	940.923	948.25	975.397	906.122	936.026	1005.58	1013.58	954.891	1041.05	972.282
450	BL_OCA_R000129	CU653818.p.ov.6	CU653818.p.ov.6	Unknown	TAATCAATAAGTTATACCATAAACGTACGTTTCGTCTCATCGCCCTCAAGCCTTTTTCCC	68.5577	62.7949	60.7308	69.1731	61.391	62.7628	65.4615	70.4551	62.1346	68.2436	63.6218	56.7885	66.0385	63.3654	63.8077	55.4038	65.2756	69.7692	58.3141	56.9936	63.9615	78.5	69.3782	71.9295	55.1923	58.6218	60.0449	66.8333	61.4295	69.9423	57.8077	59.4487	61.4872
451	A_70_P067751	DY480235.p.ov.6	DY480235.p.ov.6	Unknown	TTACGGGCAAGGGAAAAAAGAGAAATTGACCCTGAATGTCTAATAAAGTTGATTCTTTGT	11759.9	9990.49	10943.2	11622	10810	12060.2	12982.1	14643.7	15156.5	13994.7	12131.2	12589	12328	12022.3	13126	11800.1	11601.6	11737.7	11387.4	11098.1	12328	12278.2	11044.4	11162	11737.7	12905	11061	11497.7	10922.3	10547.9	10458.7	10641.6	10355.7
452	A_70_P062756	EE760941.p.ov.6	EE760941.p.ov.6	Unknown	AATGGTCTTTTAGTGGACCAAACAAGTGTAGGCTAAATACTTGACCTATTTTTTGGAAAC	1204.76	1055.21	835.212	854.391	895.276	823.788	795.865	838.308	882.103	874.737	864.583	836.654	1083.47	948.987	753.609	789.718	950.782	919.173	924.974	1013.19	936.853	1048.04	947.942	1036.53	888.519	899.276	905.09	1019.59	848.449	962.186	862.942	853.558	1013.96
453	A_70_P049956	CN822168.p.ov.6	CN822168.p.ov.6	Unknown	GAGACGTTTCTTGAAGCGGGGAGCCAATTGTTGGTAGCCGTTGCCTCTCCTGATCATCCT	109.955	127.558	128.122	126.218	128.538	127.173	176.346	140.385	138.737	128.186	121.224	145.955	120.064	116.019	127.667	128.891	122.141	137.737	118.019	139.5	120.942	130.276	113.84	101.429	126.801	130.276	92.7564	102.615	102.474	99.75	106.365	110.333	101.032
454	A_70_P005816	CF116650.p.ov.6	CF116650.p.ov.6	Unknown	AGCTTGTTTCTGGGGAAGAACAAGATCACTAAGCTTCAGAATCTGGATGCACTCACCAAC	2018.17	1929.23	1879.63	1710.94	1572.83	1775.18	1772.95	1255.21	1326.94	1628.28	1664.63	1597.97	1949.94	2030.37	2134.68	1832.38	2158.83	2108.46	1689.01	1637.51	1848.54	2150.53	1784.63	1724.64	2186.6	2236.27	2040.35	2272.69	1998.83	1981.98	1747.92	1575.83	1686.17
455	BL_OCA_X000885	CU655751.p.ov.6	CU655751.p.ov.6	Unknown	TGGGTCCAAAGCTGTTTTCCCTGGGGGAAAAATTTTTTATCCCCCTTACCAAATTTCCCC	53.8654	51.1154	52.9103	69.9359	52.9038	56.9744	67.1987	54.0641	55.8782	58.3141	54.5769	58.7564	54.2821	54.8077	60.2692	59.4167	67.25	57.7051	53.6731	54.0321	69.9167	54.2115	69.9231	70.6026	55.1923	61.7051	59.3205	61.7821	53.7949	111.269	56.7244	87.1603	66.4551
456	A_70_P017326	DY494097.p.ov.6	DY494097.p.ov.6	Unknown	GGAAAACCGACAAACACCGGTGCTTGGAGGGGTTCTTAAATTATATTTAAAATGATTGTT	1610.42	1031.24	1455.7	1599.55	1303.62	1229.38	1392.12	2364.83	2082.1	1707.33	1098.38	1258.44	1546.31	1933.09	2047.77	1591.97	1400.1	1523.79	1508.49	1408.15	1560.85	1561.47	1204.11	1088.02	1955.59	1856.38	1794.61	2088.69	1473.35	1685.19	1321.86	1388.5	1308
457	A_70_P025771	FE023193.p.ov.6	FE023193.p.ov.6	Unknown	AAATACTGATTATTCTTCCCTTCCTGATTTAGTTGGAAAGGCAACCCCTTGCTGTCAGAG	80.7051	86.3013	86.7115	87.6923	100.814	79.8654	85.5192	95.5192	107.16	82.0064	82.1538	94.3782	109.596	98.0962	83.4487	80.8782	78.7308	77.6667	74.2244	93.75	83.3333	80.2244	107.635	89.2756	81.5449	77	84.2564	81.4744	79.3526	91.7308	79.3526	107.224	101.327
458	BL_OTH_F000077	AF294269.p.ov.6	AF294269.p.ov.6	Unknown	TAGGCTACCCAAACTTCATCATGGATCCCAAGGAGCTGGACAAAGTGTTCAATGACTACA	215.936	225.949	261.609	221.327	213.301	208.846	210.904	160.205	175.218	190.987	218.096	246.237	181.936	177.429	262.974	236.378	277.846	226.513	232.179	313.5	262.34	245.212	277.647	231.186	280.577	281.353	279.974	306.276	241.321	272.782	288.827	214.731	228.833
459	A_70_P034381	CF118101.p.ov.6	CF118101.p.ov.6	Unknown	CCGGTCTGGGATACGGAACAAAAACTGCTCTGTAATGCAGTTTGTGACATTAATATTATT	475.551	276.058	244.16	316.372	215.647	210.16	206.904	477.333	336.801	197.776	182.622	158.064	290.051	400.263	605.808	212.474	229.026	198.391	414.808	152.865	254.987	146.929	408.122	224.853	219.679	183.218	505.5	244.955	279.564	328.263	309.91	180.404	207.769
460	A_70_P067056	EE806447.p.ov.6	EE806447.p.ov.6	Unknown	TGCCTCCTGGGAGCGATGATAGGCATATGGATTCCTCCAGATGCACGCATCTTGCCCTAC	71.7244	70.2821	82.4744	108.724	70.8013	75.4231	76.1154	61.6603	63.1218	81.0128	81.8718	71.4423	82.6474	93.4103	75.1731	66.6282	97.3269	78.2372	71.2821	68.1282	80.7949	75.2051	81.5128	84.1026	81.1154	84.4679	96.4487	95.4615	107.019	92.9487	83.9679	79.3654	90.391
461	BL_OTH_F000925	EE752799.p.ov.6	EE752799.p.ov.6	Unknown	CTAAGAATCACCAACTACCGAAGTAAAACTTGTACTGATTCCATAATACATGACATTCAG	4183.21	4309.65	4344.27	4522.69	4297.76	4253.65	4137.39	5297.08	5715.31	5273.42	4463.38	4405.48	4599.97	4149.34	4383.04	4427.15	4281.84	4086.99	4037.6	3295.15	4096.38	3815.38	4146.53	3314.63	3809.74	2608.47	3769.24	4134.37	3930.34	3704.28	4470.47	4511.13	4237.9
462	A_70_P041741	AF246894.p.ov.6	AF246894.p.ov.6	Unknown	AGCTGGCTCTGGGACAGTACAACCGGGAGGGGCTGCCACCGTTTGGAAATCTGCCCATTC	68.6026	58.8526	57.4679	69.6026	61.3077	65.4167	74.2564	71.8718	65.3526	64.5128	66.7949	66.9423	68.1795	67.9487	69.8526	59.391	62.1731	68.8462	64.8205	63.5577	67.8526	60.5897	71.391	71.3462	65.7244	63.9936	70.0064	71.3462	66.4295	69.9231	66.5833	70.6474	66.2051
463	A_70_P012941	CF116700.p.ov.6	CF116700.p.ov.6	Unknown	GTGCATCACAATTTTTCCAGTCATAAAATACTTACCAAAAACCATCTGCCATGCATACTT	49.3013	49.1538	50.6731	55.0897	51.0705	50.6218	56.0769	51.9551	50.7628	54.5577	50.6154	48.0641	49.5449	48.4231	56.8141	49.1538	51.6282	55.6795	50.2244	52.5897	59.4487	56.9615	54.5449	57.4487	50.3654	52.6859	58.3077	59.8205	51.6282	53.7115	49.9038	56.5833	66.2436
464	(-)3xSLv1	NegativeControl	NegativeControl			46.9231	46.1987	48.9551	53.8013	50.8846	47.1731	52.8013	49.5	47.0064	58.2179	46.8654	48.2308	46.5769	46.5769	82.6474	48.8077	50.0962	53.9231	46.6795	51.4872	54.9936	48.4936	52.9936	52.9423	49.0449	56.3013	49.2949	55.0641	47.6859	50.0705	48.5769	49.1282	52.5128
465	A_70_P036196	DY493924.p.ov.6	DY493924.p.ov.6	Unknown	TTAACAATTTCCTCACCAAGAGAAGAGTCTGGCTTGACCACTCCCTTAGCCCTGTTACTA	811.641	583.538	720.179	648.186	850.128	635.705	693.776	630.103	672.699	533.577	756.699	653.821	720.442	644.731	809.635	817.545	910.026	882.103	718.564	672.699	779.679	735.372	702.378	594.256	916.064	764.455	888.519	763.083	642.256	577.487	662.25	608.308	649.167
466	(+)E1A_r60_a135	E1A_r60_a135	E1A_r60_a135			190.378	295.917	267.776	360.192	238.929	284.987	262.782	475.84	509.154	420.468	232.506	290.314	413.494	299.429	178.846	233.551	162.647	187.949	204.128	241.397	159.212	194.276	192.526	170.981	199.558	169.391	189.833	176.712	186.173	178.795	180.917	201.013	164.737
467	A_70_P063236	DY509076.p.ov.6	DY509076.p.ov.6	Unknown	AAGAACATGCAAGAACAAAAAGCATGGAACAAAATTAAGCACTTGCTTTTGCTCTAGTCA	56.7821	51.2949	55.3205	64.2308	60.2564	59.8718	60.3718	52.6282	52.9487	55.2372	62.4679	62.9167	50.0128	54.0577	60.8397	53.6987	52.8718	61.2564	56.109	55.9167	70.1987	50.6603	65.5321	66.3718	54.8077	55.2821	58.4872	60.5	50.6731	57.7051	67.1538	68.1795	64.4487
468	A_70_P063856	EE781347.p.ov.6	EE781347.p.ov.6	Unknown	AGCATGCTGTGGGATCAGAAGGTATGTTCCTATGTGACAATTTTGTAAAAGTTTGTTATT	2318.38	1904.04	2095.99	1641.85	2128.64	1987.15	2465.1	1771.99	1600.33	1768.37	1539.49	1731.78	1970.99	1772.95	2594.84	2396.1	1694.21	1646.79	1854.78	1907.03	1617.21	1437.74	2249.45	2584.63	1988.9	2218.66	2134.68	2205.93	1562.22	1661.29	1689.9	1733.81	1607.39
469	A_70_P009466	DY488497.p.ov.6	DY488497.p.ov.6	Unknown	TACAAAGTGCAGGCTGGAAATAACTCCTTGTACACACACCTCCCTGTTTCAGCATCTATG	565.103	586.237	501.583	532.583	572.872	573.301	502.474	522.603	578.321	512.333	508.256	439.795	600.885	428.583	594.256	464.115	515.917	584.641	467.686	499.308	345.699	428.295	407.718	433.699	576.641	550.154	490.968	447.558	494.295	441.295	574.269	418.564	351.173
470	BL_OCA_F000479	CD285987.p.ov.6	CD285987.p.ov.6	Unknown	AGGGCAGGTTCAGAGAACAGTTTTTAAAAGATAGCAATAAAAAACTTATTTTCCCTTCCC	14726.2	6475.4	8964.57	7526.53	7314.57	7248.62	9032.65	10885.5	10810	7516.31	10583.2	9075.08	8342.08	7399.75	7887.78	8691.13	7834.96	6491.13	10088.4	8590.87	9809.76	8406.76	10373.4	8717.63	8681.1	10055.5	7248.62	5970.22	6924.46	7158.71	7331.85	7910.07	7257.86
471	RC6	RC6	RC6			47.1731	47.8462	45.6218	52.7308	48.2051	47.2821	50.0897	49.2308	49.0385	76.6026	48.3974	51.25	47.6859	49.3718	48.2308	47.8654	47.8462	53.5064	47.2051	48.2821	52.5128	50.3462	52.9936	52.9231	47.5064	51.7372	54.3141	54.7244	47.5513	48.3013	49.0064	48.8846	51.0641
472	BL_UN2_R000022	CU653817.p.ov.6	CU653817.p.ov.6	Unknown	TTACTCCAGAAATGAGATTTTCACTGATAGCCTAGCCTTCCTAATATAAATTTCCATCAG	78.9487	76.6603	89.8782	79.7564	69.4295	71.4936	80.2756	67.7821	69.9487	72.7115	67.4231	72.4423	73.3974	91.8333	75.0128	67.8718	69.6795	76.5513	71.6026	81.8013	66.6795	69.4103	79.7436	83.5897	65.9872	88.4359	86.4936	81.8013	78.3397	82.1538	76.4038	86.9936	87.2051
473	A_70_P012051	FE031881.p.ov.6	FE031881.p.ov.6	Unknown	AGAACAGAAAACCGAGACACAGAGAGGTGGACTGAATTGCTTGATGACGATGCTTTAGGA	56.7179	54.9487	60.8077	59.2821	55.0064	59.8333	59.4359	72.5128	114.615	85.109	63.0641	61.3654	54.3526	55.2244	69.8013	63.5192	62.1795	90.1154	68.8141	68.0769	64.0897	62.2949	64.4551	61.9936	72	69.9423	61.1538	64.1474	56.1474	59.8718	54.9808	62.4679	59.2372
474	BL_OTH_F000489	CO202437.p.ov.6	CO202437.p.ov.6	Unknown	GACAAGCATACAATTTCTTGCTTCACTGCTGTTTCACATTACACAAGTTTGTTGTTTTGT	483.122	817.244	627.724	523.974	468.808	565.436	378.583	590.603	644.731	569.571	738.237	553.122	624.397	559.423	549.917	1039.11	477.763	682.378	553.865	439.192	527.821	723.481	1076.77	827.038	688.436	447.891	627.526	475.231	662.667	646.244	864.974	472.885	614.788
475	A_70_P057201	DY480563.p.ov.6	DY480563.p.ov.6	Unknown	ACCACTCCCTGTGAAACTCTGAAGATGTTTAATGGATCCTAATAGATCAAAGTTTTTTCA	492.571	442.16	408.571	391.647	511.186	390.244	374.199	459.295	485.949	329.583	517.628	416.859	403.897	411.244	388.795	426.519	528.41	465	503.59	513.994	405.846	499.994	421.756	464.865	489.91	374.199	549.09	498.628	438.256	468.506	528.41	531.513	536.615
476	A_70_P062791	EE761077.p.ov.6	EE761077.p.ov.6	Unknown	AACAGTCTTACCTAAATGCAAAAGCAGGAATTAAAGCAGACCTATGTCACTGTTTGAAAT	869.538	932.16	769.378	801.974	901.006	1197.17	1182.73	945.154	908.628	916.571	1045.21	999.833	798.942	760.59	818.077	755.744	986.487	922.712	1095.28	1094.35	991.679	924.25	968.756	843.885	936.853	818.686	895.276	865.558	762.474	998.122	835.865	847.686	956.718
477	A_70_P049226	EE824958.p.ov.6	EE824958.p.ov.6	Unknown	ATGAAAATGACCTGGGAAGGGGATTCTTTCTTTGATGACCCCCTTCCTAAACCAGAAGCA	113.218	117.737	120.192	137.506	127.558	129.09	132.301	102.731	116.974	138.083	138.897	143.192	128.641	133.173	125.494	132.417	125.494	134.705	139.417	114.955	123.788	132.417	138.5	131.199	119.577	145.41	134.667	136.526	136.474	125.282	140.442	135.808	141.391
478	A_70_P020296	EE778051.p.ov.6	EE778051.p.ov.6	Unknown	CCAGAGGAAGGAAATTTTTTAATAAATCTAAATCATGAAGAACTAGCAGCTCAGATTCGG	205.994	129.885	133.173	142.994	184.109	152.006	161.038	140.712	144.173	134.782	159.962	145.064	142.59	133.006	123.199	120.635	142.455	143.288	145.795	169.526	178.192	143.154	187.115	136.308	122.814	145.795	132.032	141.795	143.288	153.474	155.487	158.064	184.84
479	A_70_P048536	EE750961.p.ov.6	EE750961.p.ov.6	Unknown	AGAATCTGCAGCCACTGGCTTCCTCAGGCTCCTTTCAGCTAGTACTGGACAAGGGCACCT	3517.78	2728.21	3603.38	3359.13	2685.55	2488.33	2929.97	2841.39	3055.97	2596.74	3314.63	2920.83	3854.37	3669.44	3314.63	2799.08	3081.74	3112.92	2414.27	2877.08	2669.79	3045.53	2267.47	2347.53	3386.04	2918.94	2337.06	2731.55	3293.08	2845.15	2145.77	2736.77	2477.94
480	A_70_P044981	EE868311.p.ov.6	EE868311.p.ov.6	Unknown	CTGGGTCAAATCATTGCTGCTGCTTCCCTTTCTGTCTAGTCAGAAAAGTGTAAATAAAGT	5110.13	6091.29	7537.46	6849.55	5141.07	6317.25	10530.7	4835.1	9407.13	10693	7323.74	7131.56	2312.85	5288.1	4888.62	4933.78	9143.03	12060.2	8109.49	6156.04	7824.06	8468.46	3144.56	5851.17	7559.4	3397.93	8352.92	7331.85	6558.07	8018.33	9827.86	5758.21	4730.99
481	A_70_P070126	EE768600.p.ov.6	EE768600.p.ov.6	Unknown	GTTAACTCTTGCCATTTCAGGAGACTGAAAGTCCCTCCTACTCATAACTTTGTAAGACCG	501.583	406.282	422.763	494.66	323.404	293.769	303.603	395.538	355.981	253.622	288.917	221.058	366.583	371.353	190.987	313.724	326.885	322.064	277.897	279.641	409.763	273.519	323.917	340.788	259.654	270.308	325.699	344.801	352.878	392.141	348	352.391	370.16
482	A_70_P070711	EE757855.p.ov.6	EE757855.p.ov.6	Unknown	CATGGCCAAAGATGTCTCTATGCAGTCCTTCTAATAGATAGCTGTATTTTATTATGGTTG	1885.58	2107.49	2120.46	2188.99	1987.97	2147.99	1894.08	3018.85	2783.13	2425.2	1990.97	1792.71	2415.59	2284.67	2015.85	1959.5	1675.81	2183.81	2230.45	1861.34	1844.87	1952.85	1872.27	1698.17	1992.94	2237.3	1575.83	1639.22	1772.95	1650.97	1814.78	1847.53	1647.62
483	BL_UN4_R000064	CU653010.p.ov.6	CU653010.p.ov.6	Unknown	TAGTTCCTAAACCTCAGCATGTTCATTCTGGTCCATGTGTCTCTGTCCACACAGTTTCTC	74.9103	65.8333	69.7949	66.609	68.1282	63.7564	65.3141	62.1154	72.2564	70.2821	63.6346	58.1923	73.6282	71.4615	66.7179	60.8718	65.5962	66	66	66.641	66.4038	62.2179	93.391	73.2115	62.7372	66.3462	67.8333	69.7372	64.4808	76.8974	68.2372	68.5897	67.3846
484	A_70_P066806	DY475841.p.ov.6	DY475841.p.ov.6	Unknown	ATTATGAAGATTGTATTGAGAAGGCGGTTCAGTTTTTGTACAGGCTCTCAGGATGGCTCC	1506.44	1492.48	1429.36	1259.62	1371.44	1375.04	1293.21	1217.12	1267.03	924.25	1146.94	933.199	1736.37	1703.62	1140.34	819.314	1112.79	969.109	1278.75	1246.75	1011.42	1008.04	1342.85	1303.09	1212.47	1395.92	1174.9	1031.62	1028.75	1078.46	1134.71	1069.15	1026.66
485	A_70_P029301	DY510050.p.ov.6	DY510050.p.ov.6	Unknown	GGCGTGCTCATCACCAACTCCAATGTTCGCCACTCACTGGGCTCCAGTGAGTATCCCCCT	610.59	647.776	661.564	642.891	549.09	712.179	756.699	453.596	452.41	654.032	744.013	714.487	781.538	673.205	944.846	704.179	850.731	783.776	676.263	680.199	584.455	864.16	726.462	784.449	761.417	758.654	825.295	966.5	832.359	761.699	850.731	627.051	765.641
486	A_70_P045676	EE793108.p.ov.6	EE793108.p.ov.6	Unknown	CTGGAAACGCGAGCCAAAAATCCCATGGCCCCGCCACATAAATTTAAAACCATGTATTAC	274.128	290.013	296.256	294.282	276.551	275.237	338.962	276.481	326.295	308.141	316.558	344.263	252.91	243.558	333.218	353.795	350.256	357.519	323.077	332.353	356.404	363.359	246.115	251.327	366.974	366.295	245.353	275.795	267.513	281.577	259.654	438.737	269.821
487	BL_OCA_X000484	DY484148.p.ov.6	DY484148.p.ov.6	Unknown	GGCACTTTGTCAATAATGATCCTTCCAAAATTCTTTTGTCAAAGAGCACCAGTTCCTCTT	559.974	625.776	732.968	693.519	715.519	741.346	815.712	653.564	604.949	617.635	523.776	671.212	657.103	671.66	567.436	560.179	824.763	717.327	629.673	634.987	827.372	744.013	551.628	638.795	858.782	691.071	661.564	700.84	540.506	563.647	549.917	632.942	727.705
488	A_70_P051196	NM_001009378	NM_001009378	Unknown	TGAACAGAGAATATGATTTTCACAGATCCAGCTCCTTTCTCATCTCCTCTTACATTTTAC	73.5192	79.7436	75.0897	87.3205	80.8141	82.1987	94.4487	89.4103	90.3013	84.391	85.7821	87.7756	82.4038	73.5128	82.0192	73.1474	71.4615	80.5449	84.3526	87.2179	85.7244	71.6859	83.3333	83.3718	74.0064	88.7885	82.4679	82.9615	79.9359	82.1538	81.4103	85.9679	86.5256
489	A_70_P068816	CN822033.p.ov.6	CN822033.p.ov.6	Unknown	TACATCACCATCGTCAAGCTCACCTCGCTGGTGTCGGTGATTTCGCTTTCGGAAATCCTG	56.2436	54.9936	53.2051	55.2564	53.3397	58.8333	58.4359	56.1795	58.4808	57.7949	55.2115	54.8013	57.2179	55.9936	56.0577	56.9808	58.2756	57.7436	55.2244	56.5256	56.2756	61.3077	61.4359	61.3141	54.8526	62	61.4615	62.6795	54.5064	56.5256	54.4679	61.2628	60.6987
490	A_70_P011286	DY476199.p.ov.6	DY476199.p.ov.6	Unknown	AGAACCAGCATCCAGTGTCTCCTGAGTGATTCGAAAAACGTGCCTTACGCCCCGGTGCCA	1390.93	1135.21	1202.03	1283.49	897.814	876.192	925.795	755.744	778.244	939.673	827.372	906.122	1191.97	1374.46	1129.8	1181.76	1239.8	1139.87	962.186	1144.97	1451.15	942.276	1201.54	1351.44	1247.37	1397.76	1637.51	1503.09	1412.08	1256.76	1223.13	1128.28	1301.37
491	A_70_P055976	EE831868.p.ov.6	EE831868.p.ov.6	Unknown	ATTAAGCTGGAAGATCTAGGGCCCCATTTTGAGTTCTTTGTGTTCTACTGGAGAAGGGAG	54.1603	49.8526	52.9103	55.3397	49.1282	50.8718	51.0769	51.1795	49.6154	53.7115	51.9359	49.1667	52.8141	49.9487	53.0449	49.6538	48.4551	55.8013	51.6282	50.0705	53.109	52.2628	58.3718	53.2244	51.1282	52.1859	57.3718	432.494	50.4038	54.5833	54.4679	51.7821	57.2372
492	DarkCorner	DarkCorner	DarkCorner			48.4231	47.0064	48.6474	53.8718	47.1731	48.609	53.3397	45.9231	50.7692	48.3526	50.3333	47.5833	51.3397	48.3718	50.2179	46.3526	47.0064	54.3141	48.4936	45.3141	53.109	50.2756	56.6859	52.1667	45.6218	50.4744	51.9167	52.7308	48	61.3718	48.8654	49.2308	64.641
493	A_70_P030906	DY482980.p.ov.6	DY482980.p.ov.6	Unknown	ATTCACTTTTGCTGGAAAGACAGGACATCGGGGAACGTGGAAGATGATCTGATCATCTTC	313.308	384.545	351.647	346.558	333.423	357.635	350.385	218.5	202.667	332.782	341.987	339.91	439.795	409.994	451.013	369.077	411.859	391.237	357.006	340.994	336.949	402.622	465	389.026	368.538	388.397	473.359	538.378	450.269	498.429	464.526	423.699	416.724
494	BL_OCA_X000189	CF116154.p.ov.6	CF116154.p.ov.6	Unknown	ACATAATTGGGCACTTTGCCCTTTGTTGAATCAACCAATTTGGCCTGCCCCAATAAACGT	71.5769	65.1154	61.6923	80.1282	65.0256	64.7372	68.2436	70.141	59.2244	64.4744	71.391	66.6026	68.3974	69.6987	76.4038	58.1923	72.2821	63.0833	63.5833	95.109	61.1603	61.3013	74.3462	79.7436	57.6346	67.75	110.006	62.7821	68.4872	71.9423	70.1667	67.1346	66.5641
495	A_70_P024101	EE777544.p.ov.6	EE777544.p.ov.6	Unknown	GATATACTCACTAGTTAACAAAAAATGTCCAAGGCCAGCCACAACAGATCCTAATGAGCC	227.686	179.353	178.417	212.192	131.09	169.071	182.872	243.391	213.256	242.942	149.641	153.577	185.564	234.795	178.192	162.026	188.756	170.122	135.032	143.154	155.571	198.333	194.199	211.474	181.538	273.058	253.404	217.135	206.84	222.962	164.635	183.019	192.641
496	BL_OTH_F000825	DY506359.p.ov.6	DY506359.p.ov.6	Unknown	TGGGAGTGATTGGAAATAAATACCAGTTGTGAAATAAACACATGAACTCTGTTAAAACCG	164.885	150.955	111.756	153.308	336.667	314.487	369.936	262.141	267.147	183	335.321	431.494	208.769	194.359	175.949	150.795	138.397	132.218	371.449	373.59	351.917	145.346	341.705	272.038	153.026	155.782	171.25	165.333	124.763	184.75	300.212	372.897	309.115
497	A_70_P039986	EE762392.p.ov.6	EE762392.p.ov.6	Unknown	TTGGATGACAAAGCAGAAATGTATGTGCCTATGACTGAGGACATTTATAATGCCATTAGT	71.5641	70.2308	60.6795	75.5321	60.3782	58.1154	67.1154	61.641	64.6538	60.141	60.8654	63.9359	71.2115	59.8205	64.2885	55.75	62.2756	104.929	63.6218	58.9936	61.1538	65.9936	80.5449	69.0064	63.7179	61.2051	71.9551	70.0833	59.2372	76.1538	70.9038	68.109	70.8013
498	(+)E1A_r60_1	E1A_r60_1	E1A_r60_1			118061	206443	189775	230309	173909	193149	183414	222757	228444	225461	130712	173909	225461	210332	116540	145329	99799.9	114182	133497	140236	94218.3	130712	134700	129309	129309	116540	137668	130712	123076	119789	141347	142514	108224
499	A_70_P044396	FE030273.p.ov.6	FE030273.p.ov.6	Unknown	TTTCCCAATAGACCTGGAGAACATGGGAACATATCCAGACAGTTTAGAGTTCAACCGTTC	50.5513	51.0256	50.9295	55.8846	49.641	52.9103	63.2372	53.7372	54.9551	63.4808	52	57.7628	54.3526	53.5513	69.4936	52.5064	53.9423	59.4679	49.5577	55.0449	55.8654	65.9423	55.1026	59.2308	52.1795	52.1667	78.2308	54.8077	50.1923	56.5513	50.0577	56.5833	65.9423
500	BL_OTH_F001618	EE747694.p.ov.6	EE747694.p.ov.6	Unknown	GACACCTGAAAACTGTTACACCTTTTATTTTGTCTTTTAGGAAATCCCTGTCTTTCCATT	912.647	807.814	832.019	876.532	952.628	934.256	922.712	1014.88	1014.88	929.365	890.455	847.115	939.673	1011.42	808.692	777.692	817.545	865.558	939.673	908.628	913.442	895.603	1025.09	929.006	810.218	873.429	892.462	985.635	934.929	877.731	1002.7	1000.15	970.692
501	RC5	RC5	RC5			48.109	47.5833	49.7564	49.7179	49.6346	50.0577	49.9615	55.9872	52.8333	50.6603	48.1667	51.1731	51.3333	51.25	66.7115	49.359	52.4551	55.8846	47.1731	71.6667	50.9551	48.0641	51.7564	55.8333	48.9359	49.7821	53.5321	50.8205	48.1667	74.6538	49.4744	51.7756	52
502	BL_OCA_R000205	EE797561.p.ov.6	EE797561.p.ov.6	Unknown	GCCTGTTTAATAAAGAACTCTGACCAAGGCTGTAAATGCCAGTTACATTATTTTCAGTAT	13652.4	11098.1	13092.8	13348	12508.7	11142	12957.1	14296.7	14403.5	13851.3	11953.1	12328	13065.8	14604.1	12929.6	11587.5	12486.1	13153.6	12328	12668.7	12668.7	11910.8	14139.5	13955.4	12328	14511.6	15653.7	17170.4	17754.5	16207.8	16351.6	14726.2	15067.4
503	A_70_P000986	FE027286.p.ov.6	FE027286.p.ov.6	Unknown	ATCCCACCCTCATTGTTTGGATGGCATCATGTTAACTGTATGTCTTTAAAAGTGTCTTAA	151.244	146.314	188.135	150.314	172.801	149.673	170.526	200.449	196.41	172.487	148.128	190.167	191.564	187.596	171.827	160.872	153.891	134.936	139.365	161.038	160.077	146.994	162.353	163.34	187.404	139.904	173.66	166.526	166.737	172.16	160.282	167.263	163.635
504	BL_UN4_R000061	CU652939.p.ov.6	CU652939.p.ov.6	Unknown	AAGATACGAATCAGAAAGCAGAACTCTTCCCAGATATTGTGCCACAGGTAGACACAGGTG	58.359	49.9487	53.2692	65.6987	53.3462	53.8462	56.1474	65.3333	61.6795	56.5064	54.6026	56.4038	51.2821	54.7692	56.1474	52.3782	53.9295	63.1538	53.6987	55.3718	54.6026	53.8269	57.7885	61.3077	53.641	58.1987	70.7244	59.6603	53.0769	57.5641	58.8077	59.8205	60.6474
505	A_70_P038631	DY481701.p.ov.6	DY481701.p.ov.6	Unknown	GATGGCTGGCATGAACATGCCTTTGAATTTGTCCCTGAAAAAATGAAAGGAATATTTAAA	441.295	299.205	286.603	273.814	236.026	180.885	175.077	229.391	215.878	189.994	205.359	258.397	327.314	285.263	211.987	179.923	183.942	183.551	216.449	253.763	228.724	185.263	245.212	267.385	219.192	228.481	191.128	183.808	241.673	231.955	254.096	216.263	168.833
506	A_70_P036851	EE772169.p.ov.6	EE772169.p.ov.6	Unknown	CATTGACCACAGCTCCCATGCGTCAGATAGCTCTATTTTTTAACACACAGAACATTTGAG	3142.43	2691.66	2577.43	2701.22	2441.92	2289.35	2214.08	1708.25	1938.07	1622.01	2040.35	1766.63	2235.02	2168.29	1841.17	1826.4	2326.76	2187.96	2121.63	2045.35	2239.91	2237.3	1855.57	1818.37	1961.21	2219.64	1700.08	2107.49	1989.89	2101.21	1862.99	1747.92	1848.54
507	A_70_P016671	CO000974.p.ov.6	CO000974.p.ov.6	Unknown	ATTTCTCCCTTAAAAGTCTTGACACACGTGGATAGAAGTTTCCATCAAACAAGCACTGAC	61.5321	53.7372	58.7564	95.0769	54.9231	71.3462	64.3333	73.8974	90.7244	137.545	64.1346	85.7244	63.7692	59.9167	62.6859	57.4615	64.5385	64.8333	60.3077	59.3141	82.3205	59.0833	61.1026	64.8269	60.2179	67.9615	64.7821	60.2372	54.5064	61.4167	60.1923	61.5641	62.4808
508	RC7	RC7	RC7			47.3974	48.4551	49.9038	55.9103	46.1987	56.7179	57.3013	49.9551	55.9038	50.4615	47.0897	53.6474	52.0128	47.5513	50.3526	47.0897	51.2179	54.3526	49.0769	49.359	50.4231	51.8269	66.2115	54.0705	49.1731	51.8077	51.25	103.744	51.5449	52.4359	47.6474	50.7372	56.2179
509	A_70_P067046	DY476497.p.ov.6	DY476497.p.ov.6	Unknown	AACGATCCTTGGGTTCAACAGTTCATCCTTAATCTGGAGCAGCAAATGGCAGAGTTCAAG	471.897	496.071	583.282	564.487	587.218	686.442	644.731	464.333	549.724	703.205	677.66	713.487	635.449	634.109	714.487	699.436	611.936	701.955	668.186	550.154	648.929	724.282	550.327	507.058	700.647	438.737	588.391	560.641	624.878	561.436	571.917	517.41	550.923
510	BL_OCA_X000521	CU654365.p.ov.6	CU654365.p.ov.6	Unknown	GTATGATTTTTCTATTTTTATTTTTTCACAGTCTCCGCACCCATCGACCGAACGTTCTAA	64.2628	69.1026	65.6667	65.2564	66.2436	65.5705	72.0192	75.8974	110.699	88.3397	63.8333	77.6667	63.859	61.3397	61.0256	62.2692	67.641	70.6218	63.0192	58.8526	67.8397	74.5897	66.2372	64.6923	57.6667	63.1667	64.8718	58.8846	68	66.6859	66.2628	67.2244	68.3974
511	BL_OCA_X000463	EE819652.p.ov.6	EE819652.p.ov.6	Unknown	GGCTTTCAGAATATCCAAAGGCTGTTGCTAATTCAGAATTAGAATTTTACAGAGACCCCT	117.737	105.109	102.615	105.776	126.404	114.365	124.833	111.038	104.256	97.7692	127.897	139.622	113.365	115.276	102.372	88.9103	104.199	88.0962	139.058	136.756	127.962	104.692	121.75	127.897	95.3462	102.942	120.378	105.609	91.7628	99.1538	122.442	130.244	133.987
512	A_70_P057091	CO202878.p.ov.6	CO202878.p.ov.6	Unknown	ACTTAAGTACATGAGTCCCATGTCTAGAGGACCATTCTTCAGACAGGAGTGATCTGTCTC	357.635	335.808	320.353	382.846	299.321	311.91	328.705	340.532	374.872	359.269	320.071	294.468	335.077	329.827	312.846	314.705	316.096	310.308	293.769	293.378	299.429	287.551	315.346	315.955	273.744	258.513	412.135	369.936	325.583	340.365	292.75	370.712	361.103
513	BL_OCA_X000696	DY483469.p.ov.6	DY483469.p.ov.6	Unknown	CCTGCTGTGATACAATGCTTCAAGAGAAAATGCGGTTATAAAAATGGTTCAGAATTAAAC	6299.16	5785.15	5621.5	6181.33	6460.57	6595.65	6239.37	7516.31	6451.89	6899.93	7257.86	7023.53	5083.69	4090.29	6219.12	5791.6	6033.13	4762.81	7659.19	5562.77	5461.77	6634.29	6122.95	5445.29	6497.7	4386.48	5516.19	6451.89	6587.03	7106.04	6738.88	7479.91	6051.84
514	A_70_P021451	CD288631.p.ov.6	CD288631.p.ov.6	Unknown	GAAGAATTTTTCTACGAGAAGGCAATCCTGAAGTTCAACTACTCAGTGCAGGAGGAGAGC	2627.05	2105.14	2165.86	1738.84	1613.69	1798.3	1814.78	1532.3	1546.82	1478.93	1650.97	1531.59	2071.65	1873.35	1715.25	1706.61	2026.21	1706.61	1591.97	1908.87	2064.55	2027.19	1796.33	1890.99	1608.12	1862.99	2051.21	2191.38	1995.8	2151.85	2052.99	2191.38	2231.62
515	A_70_P036616	CF117138.p.ov.6	CF117138.p.ov.6	Unknown	TTACTTTGTCCAGAACACAAAGTTTGACTTCTTCAACTACGCGGGACTGCATCGGTCTGT	126.609	137.288	157.41	131.75	139.724	129.16	131.712	112.59	82.2756	153.474	156.244	146.833	151.949	150.859	211.474	158.122	167.596	165.712	165.205	188.365	128.41	181.436	146.609	127.647	142.827	157.814	198.026	196.34	211.769	184.84	142.237	149.288	158.122
516	BL_OTH_F001554	DY486374.p.ov.6	DY486374.p.ov.6	Unknown	TTCTTTTGTGCTTGATTCAATGACTTTGAACTGTGCTGTAAATAAAGAATAGGGCTGAAC	3228.57	3321.71	3534.32	3368.31	4188.88	3790.63	3742.67	3400.42	3020.71	4281.84	3240.22	3952.72	3620.99	3127.78	3206.28	3667.16	3640.78	3638.2	3274.93	3817.58	3727.69	3435.29	3532.22	4040.72	3632.39	3661.58	3437.64	3339.14	3777.05	3432.67	3849.04	4405.48	4357.28
517	BL_OCA_F000539	TBA1A	CD287075.p.ov.6	Unknown	GTTACAGACCCAAGCTATCCATTTCTCTGATGGGTTTGAATAAAGTATTCCCTGTCTTAA	34674.7	31411.6	34507.8	37306.5	39031.1	36040.9	42218.4	31245.6	31245.6	30758.2	35464.3	41961.7	27278.9	26406.5	31711.8	34316.1	30039.6	34507.8	35870.2	30613.6	30758.2	31245.6	36673.7	29722.1	31903.2	31245.6	37070.5	45459.6	32467.4	31550.3	38204.7	38840	36869.6
518	A_70_P056861	EE807616.p.ov.6	EE807616.p.ov.6	Unknown	TTTGTACATTTCCATGTCTTCGATGGCGTGGATTCCAAAGCTGTCTTCCTGCTGAAGATC	54.0064	54.9103	53.0513	58.3141	55.9615	57.0705	67.5192	58.1154	56.2949	59.8782	55.1218	56.5641	55.2821	54.8013	57.5192	49.7885	59.6731	56.7692	58.0641	56.8077	62.5833	57.2115	58.2564	76.9744	53.6859	58.0833	59.0256	58.6346	54.5192	56.3269	55.2372	58.4872	72.0449
519	A_70_P033951	CN822187.p.ov.6	CN822187.p.ov.6	Unknown	TATCGGAACGTGTTGCTCAGTTTTTGCAGCCGGCGGGACGATCTATCAGGGCGAAAGCCT	48.7692	50.9808	50.7692	55.859	47.9744	49.9551	52.0192	53.1731	48.1667	49.1346	53.7756	54.6603	53	48.2308	73.5192	46.0577	53.7628	56.7179	47.7436	52.0192	50.6923	53.8205	58.8526	56.6859	49.2244	51.8333	51.9487	58.9231	48.141	56.359	49.5	50.0962	59.6603
520	A_70_P051926	DY502913.p.ov.6	DY502913.p.ov.6	Unknown	CACTGGCTTTGTTTCCTTCCAGCAGTACTTTTATTATGGGTATTAAGACTTTTCTTTGTA	1300.2	2828.53	1676.56	1788.76	1608.12	1789.81	1718.63	2077.01	1944	2004.38	1637.51	1758.47	1433.72	1669.26	2226.76	1748.83	1890.07	1482.96	1650.05	1768.37	1680.54	1792.71	2078.88	1757.8	2118.21	1546.82	2726.62	1569.17	1536.6	2150.53	1556.26	1501.09	1597.12
521	BL_OTH_F000073	AF269240.p.ov.6	AF269240.p.ov.6	Unknown	CGGTTTCTAAAGGAGTTATTTTAAGCTGTGTTTATGTGTGAGTTCGTTTATTGTCCTTAC	4044.11	2815.89	2131.56	2364.83	3846.76	2048.88	1827.04	5952.54	3022.54	2113.92	1188.79	1187.21	3356.79	3730.29	2186.6	964.282	1078.87	942.699	1602.74	1167.43	2185.28	1003.12	2199.08	2128.64	1840.48	1473.96	3237.79	2409.29	1626.13	1619.6	3301.56	1966.88	1803.83
522	A_70_P035086	EE860423.p.ov.6	EE860423.p.ov.6	Unknown	CAAGTCTTTACAGTCCAGCAAGGGCCAAAGAAGTATAGTGTATAAATCAGTATTATTTGC	350.519	364.372	277.442	233.962	285.436	218	221.179	326.763	304.763	277.897	235.66	240.615	324.167	320.84	243.391	199.276	305.641	332.564	260.205	284.5	272.782	263.705	331.205	372.378	228.654	226.16	319.282	290.603	269.558	368.308	215.224	254.391	290.75
523	BL_OCA_X000821	EE865702.p.ov.6	EE865702.p.ov.6	Unknown	CCTTATGAGACTGATCACATAACCCAGTGCGCTACAGAAAACTAGGATACTTAAAAGTTT	1812.72	2021.17	2322.19	2286.92	1967.81	1485.15	1672.63	2258.91	2319.53	2182.22	2167.04	1945.11	2300.1	2429.59	1682.12	2163.47	1835.99	2122.58	1925.54	1801.27	1835.1	1837.03	1973.96	1780.51	1959.5	1793.67	2083.13	2024.28	2000.04	1878.72	1973.96	2447.33	2214.08
524	BL_OCA_X000555	CF116271.p.ov.6	CF116271.p.ov.6	Unknown	TTCCTTTGGGTAAGATAATGAATCTGACTAGGGATGGCTTGATCCTGTGTGGGATCCAGA	436.006	341.41	321.936	345.385	364.244	321.282	348.346	300.212	276.481	418.987	293.692	271.231	403.654	426.827	370.295	329.827	363.109	338.737	297.859	319.404	336.038	395.846	373.481	380.064	333.032	451.013	450.718	439.026	430.045	442.16	397.756	400.494	392.654
525	A_70_P055666	EE796374.p.ov.6	EE796374.p.ov.6	Unknown	TATTGATGAGATTCATCGGTTCAATAAGTCTCAGCAGGACACGTTCCTTCCTCACGTGGA	298.436	330.494	310.192	284.327	334.41	344.263	362.173	158.692	173.462	358.769	352.526	370.423	354.571	369.167	487.25	375.353	490.397	390.135	373.295	391.769	360.192	449.782	459.654	397.186	378.705	432.038	467.058	527.994	476.846	455.679	411.603	377.397	412.5
526	BL_OCA_R000161	CU654821.p.ov.6	CU654821.p.ov.6	Unknown	CTCTCCTAAATGACTGTATTTATAAAGACTTTTGGAGCTGCACTGAAACATCTGTAATAG	1047.23	1180.09	1235.76	1554.78	1478.28	826.455	1008.87	1700.08	1342.29	1304.79	1093.77	1375.04	1322.51	1346.61	1270.47	1267.03	1100.56	1317.65	1284.72	752.487	1007.24	1044.33	1229.38	1018.03	1328.51	1084.84	1427.54	1535.1	1328.51	1534.45	923.147	1306.47	1454.49
527	A_70_P022566	EE821926.p.ov.6	EE821926.p.ov.6	Unknown	GATTATCGAGGACAGCAGAACAAGGGGCACACAATGAACAGAAGAATAATTCCATGAATA	394.635	368.417	294.558	338.417	246.038	298.404	299	218.885	209.34	266.333	241.673	200.519	393.962	280.577	257.744	213.718	225.949	266.385	240.615	249.654	233.429	295.083	344.628	353.487	262.397	252.692	346.558	516.462	349.218	352.391	288.615	318.5	283.673
528	A_70_P045411	EE790001.p.ov.6	EE790001.p.ov.6	Unknown	TCTGGCTTTATCCTTTTTCAGAGCTGACAGTGATATTTCCTCCAGCACAAATTTATTCTC	330.609	307.109	313.5	322.346	301.205	339.776	316.744	341.41	330.494	370.064	270.923	335.436	311.122	342.673	327.538	305.878	326.692	272.442	295.449	327.179	326.692	365.385	359.147	393.474	353.994	369.679	238.929	308.987	335.596	387.013	325.904	355.981	281.051
529	BL_OTH_F000043	AF172684.p.ov.6	AF172684.p.ov.6	Unknown	TCCTTCCTCCTGCACGCAATCAGCTCTCAATAAAATGTCCTCATTGTCATTCAGAAAAAA	106.513	107.654	96.9038	109.314	127.122	104.038	115.538	127.686	134.397	143.013	110.224	133.474	146.609	89.9359	150.423	178.904	101.846	106.308	131.058	139.231	167.41	106.667	159.923	122.058	145.147	141.308	135.071	118.647	96.9103	103.571	110.359	117.391	116.192
530	A_70_P056086	EE834161.p.ov.6	EE834161.p.ov.6	Unknown	AACATTTTACCAAAGGGAGCAGCAATAAAAGATGGCCGCCTGCAATCAGGGGACAGAATT	202.936	162.872	185.212	189.026	163.429	195.865	184.365	170.038	151.827	184.885	152.212	186.237	183.622	192.359	213.577	174.75	151.667	205.59	154.968	147.045	159.712	172.904	155.904	172.218	208.263	228.147	181.224	189.596	147.962	160.609	152.032	174.109	174.045
531	BL_OTH_F001157	EU399787.p.ov.6	EU399787.p.ov.6	Unknown	GGGGTCATGGCAGAAAGACATTTTGTTTACTTCTTTGAGAGATAATTTCCATCTGATAAT	22448.6	9908.94	13415.1	16794.3	16734.8	15906.1	16552.1	14812.4	14981.2	11563.1	22370.3	11353.4	15067.4	13528.6	17170.4	15027.8	24559.9	26511.9	17694.5	15241.6	26511.9	13492.9	12278.2	10338.4	14095.3	26196.3	16207.8	20679.9	17463.4	18593	18661.3	19295.9	16250.5
532	A_70_P024201	EE821544.p.ov.6	EE821544.p.ov.6	Unknown	AGTACAAAGATATCTACACAGAACTCAGCATTGTGAGAGCAAAGGCCGACTGTGACGTCA	1317.65	1421.36	1353.23	1286.76	1285.29	1338.88	1268.76	616.756	585.654	980.096	1227.72	1228.88	1473.96	1693.42	1633.34	1318.22	1574.35	1232.36	1293.21	1332.85	1431.99	1620.49	1723.75	1569.17	1278.29	1687.04	1738.02	1767.41	1803.83	1853.84	1526.06	1330.71	1543.52
533	A_70_P008816	DQ239633.p.ov.6	DQ239633.p.ov.6	Unknown	AATCCAAGGCTTTTTGGAAGGAGGGAAGTTACTGGGTAAACTTGAGGACAGGTCAGTTAT	274.404	236.647	210.34	214.731	253.404	283.256	238.276	145.064	142.506	241.603	214.731	253.763	276.141	348.846	370.583	225.635	236.878	252.16	249.808	254.186	229.929	298.436	256.167	279.487	308.481	314.16	364.481	420.647	293.013	281.833	269.462	274.462	317.846
534	BL_CTL_F000006	BAX	AF163774.p.ov.6	Unknown	CTGAGGCCATCAACTGCCTTGGACTTTTTCTGCATAAATTATGGCATTTTTCAAGGGGGG	564.91	459.814	404.692	407.378	437.16	493.135	465.154	597.609	708.769	536.814	649.737	378.962	603.006	510.237	605.397	391.647	619.263	439.353	531.256	376.763	336.16	569.821	538.378	370.064	363.006	353.994	427.5	404.038	397.186	420.468	390.045	359.981	336.801
535	A_70_P050181	DY519462.p.ov.6	DY519462.p.ov.6	Unknown	AGATAGCCCCAACATCACCTACTTGGAGTTGTTTGAAAAGGGCAGAAAAGCTCACTACCT	55.7885	51.25	52.9103	70.6859	56.0385	53.859	58.9872	57.2821	57.5641	58.3974	53.8013	59.9487	51.25	51.8269	58.4872	50.9615	55.75	56.2308	55.1218	54.0641	80.4167	72.4231	64.9038	58.3782	63	84.6282	72.5897	59.0449	48.8846	57.3782	53.9231	58.3974	60.9487
536	A_70_P006011	CF116385.p.ov.6	CF116385.p.ov.6	Unknown	TTGTAATATAGCTTCTGGTCACAATCCCTGTGTAGCTAAGTCCCCAGGCCTTGCATTGTA	9462.9	8518.35	9235.14	6777.99	6745.9	6934.05	6409.17	7995.93	6264.68	6801.12	6908.65	6021.18	5911.54	8727.25	10355.7	9075.08	9005.37	6422.01	6375.35	8197.61	8393.93	7088.51	5731.46	6084.13	9114.32	8242.15	7140.47	8222.76	6009.36	7630.29	5131.88	5703.55	7740.28
537	BL_OCA_X000229	EE861787.p.ov.6	EE861787.p.ov.6	Unknown	GAGTGTATTAACCAGAGTTGTGATATGTAGGTGTTTGAAGAAAAACATACCAGATTAGTC	57.6218	53.3077	59.8718	77.9872	60.359	53.1474	64.1667	53.7692	56.3718	60.0385	59.6795	58.3077	54.3718	57.6282	60.0321	50.2179	60.8077	69.7244	56.6859	75.4295	69.2308	56.5833	72.7756	70.5769	58.7949	60.0321	63.5769	65.391	57.5641	57.4487	58.5962	64.4551	74.0577
538	A_70_P054801	EE765563.p.ov.6	EE765563.p.ov.6	Unknown	TTCTGAAAACAAAGGATTAGTGCTTAGGAGCCGGACAGGATGACCTGAGAGTCTTCTGAA	222.462	367.147	227.686	311.5	343.769	454.353	481.776	353.179	378.494	340.66	331.417	386.321	405.712	308.032	321.936	466.199	500.731	319.032	290.75	384.647	364.917	485.75	368.923	364.917	334.506	379.103	253.032	336.801	324.032	343.878	427.699	274.032	332.263
539	A_70_P048381	EE750594.p.ov.6	EE750594.p.ov.6	Unknown	ACCGGATCAGACACTACAGGATCCAGCGCCTTGACCATGGTTGGCTGTACATCTCACACG	64.5128	63.8269	66.6026	63.3077	58.0962	61.2628	60.0962	53.5256	66.5513	65.6731	57.2372	62.109	71.6154	65.2628	66.7692	55.9423	61.5897	65.2564	58.7949	55.5897	62.2756	59.1859	83.0449	72.9295	64.4744	59.5192	62.5192	73.8718	60.3462	70.0833	59.891	85.8205	68.9423
540	A_70_P009551	DY488754.p.ov.6	DY488754.p.ov.6	Unknown	GGAGGTGGAGTCCTTTGAAAATGGCCTTTAAATTATGTTCAGTTCTTTGCTTTAATAAGT	1785.45	1396.65	1170.92	1129.31	1718.63	1416.4	1564.47	2109.44	2008.63	1398.29	1762.26	1442.69	1752.68	1551.25	1897.85	1415.72	1961.21	1666.37	1756.92	1971.78	1681.26	1653.25	1749.69	1621.33	2420.99	1667.17	2672.92	1817.38	1455.06	1386.63	2151.85	1853.14	1798.3
541	BL_OCA_R000154	CU654547.p.ov.6	CU654547.p.ov.6	Unknown	TTCAGTGTCCTTCCCTGGTTTCTCAGTTCTTGCCCTTCTTCAGAGAATCTGTCTTCAGCC	238.462	231.006	232.25	233.795	353.487	348	365.282	333.538	345.699	306.506	348.122	355.853	267.615	242.481	232.974	252.859	222.391	225.782	291.051	381.301	322.66	229.34	283.955	277.064	222.179	246.173	210.987	228.917	204.327	199.468	257.615	297.378	305.551
542	A_70_P037641	EE769627.p.ov.6	EE769627.p.ov.6	Unknown	CTCCCTTCCAAGGCAACCACTAATCCATTTCTGTCACTTGAGATTAGTTTGAATTTTTAG	412.603	350.878	357.006	380.609	323.314	305.878	307.853	355.045	410.917	294.468	303.987	292.115	343.038	346.84	253.917	326.763	322.981	297.314	270.506	291.365	308.59	346.558	268.615	283.314	308.897	289.667	272.532	290.494	298.077	302.769	249.013	279.641	308.897
543	BL_CTL_F000029	GSN	CD286181.p.ov.6	Unknown	GGTCCTTGCAGAATTGTCTCAAGTGTCTGTGCTTTTTGAAATTGAATTCAATAAAAAGCT	4393.14	5101.65	6175.19	5874.39	4494.58	4106.1	3536.81	4237.9	5222.82	5110.13	4470.47	4106.1	5768.94	6934.05	3377.78	2848.6	5190.37	2368.35	2594.84	4307.12	4846.87	4514.79	3469.01	3623.96	6278.1	4303.69	3870.19	4109.09	5101.65	3767.1	4529.2	6986.14	6009.36
544	A_70_P025826	FE023346.p.ov.6	FE023346.p.ov.6	Unknown	CACTTGGAGAATTATTCCTTGGATCTTAACTATATTCCATTTCACTGAGGGAAAAACAGA	53.641	53.859	50.141	55.9808	52.3269	50.6346	57.3269	54.1859	53.8462	56.4038	51.0833	53.75	48.8846	51.9487	53.7692	53.2308	54.6346	55.7115	50.6346	49.7436	57.859	54.6603	60.4423	57.6218	54.2308	53.7885	58.8333	61.1538	48.2821	58.141	50.4038	60.891	59.9231
545	(+)E1A_r60_a107	E1A_r60_a107	E1A_r60_a107			68.8333	77.4936	80.0128	85.1346	70.6026	74.1859	78.3526	102.686	112.327	96.4487	71.2115	74.8526	97.6731	86.6282	94.8462	65.1923	67.8718	75.2692	71.1538	74.3269	67.3846	64.2692	79.7628	72.7372	75.5192	70.7051	71.7436	79.9872	66.9103	73.0577	70.4679	76.1538	74.8782
546	BL_UN3_R000024	CU652179.p.ov.6	CU652179.p.ov.6	Unknown	AAAGTGAAAGTCACTCAGTTGTGTCCACACTCTTTGTAACCCATGGACTATATAGCCCGC	345.699	370.423	325.699	423.699	625.545	622.147	780.288	445.436	508.635	448.538	833.603	922.712	378.218	316.468	450.885	634.987	534.603	545.596	742.179	963.923	759.103	500.878	606.058	612.968	382.115	455.859	300.212	339.776	382.237	385.699	617.635	700.372	599.564
547	A_70_P040736	EE798006.p.ov.6	EE798006.p.ov.6	Unknown	ACAGCCTTTGAGCTGGTCTACGAGCAGATCCCCGGCACCCTCATCACTGACAGCATGGCG	337.744	318.269	307.109	330.192	348.199	302.109	348.462	343.769	358.769	359.147	417.147	412.5	394.917	389.622	467.269	366.436	375.077	390.045	407.718	373.731	373.173	422.763	372.801	397.756	418.179	375.955	406.423	377.506	379.897	374	333.987	311.564	330.891
548	BL_OTH_F000601	DY478666.p.ov.6	DY478666.p.ov.6	Unknown	GTCTCAAAATCCTAATATTGAGTACTGCACAAGTGTTCAGTGATTTCAATAAAACTGCTC	922.712	888.891	773.442	704.962	1133.13	860.154	881.359	1047.23	1226.63	752.776	1042.58	785.314	838.308	677.237	777.41	737.763	1093.28	892.462	886.038	891.808	803.474	838.904	1024.22	982.218	1168.6	653.564	1398.29	991.154	827.038	819.853	1422.95	999.833	916.571
549	A_70_P062661	EE760639.p.ov.6	EE760639.p.ov.6	Unknown	AAATTAGCTTCATCCATCACATCAGGGCAAAGCTGGGGCCTGACTTTAGAACTTGTTGCA	60.4359	56.0128	69.6731	68.7692	54.5449	56.359	63.0385	59.0705	56.2308	64.5192	56.7115	59.9744	68.9231	61.7949	72.5449	64.1667	55.5705	65.5705	57.2179	59.4679	60.8846	57.7372	63.2051	65.109	58.7564	60.8462	63.2885	65.5833	54.9231	60.8846	59.4167	56.6026	64.5897
550	BL_OTH_F001650	EE762397.p.ov.6	EE762397.p.ov.6	Unknown	TCACCTAGTGGTGGGTTTGGGTTGGTGGCTTTTAAAGAAATGTATTTTATACTATTATAC	4020.1	2286.92	2265.28	2429.59	2298.88	2865.74	3020.71	2990.79	3101.01	2735.07	2639.85	2489.96	2860.06	2740.06	3122.83	2578.94	2505.08	2416.9	2276.62	3312.47	2269.09	2641.47	2508.4	2097.21	3115.01	3263.48	2693.42	2728.21	2217.59	2276.62	2577.43	2473.31	2312.85
551	A_70_P043221	CF117275.p.ov.6	CF117275.p.ov.6	Unknown	TTTAATAAATGAAGACAGCATCACCCGGGAGAGCCACCCTTGTCTTAGTGATCTAGTCAC	174.603	173.981	198.558	203.417	215.481	221.91	214.558	237.449	237.051	228.314	216.186	238.276	197.596	202.744	203.417	174.808	196.878	209.814	210.455	215.481	194.904	193.077	210.25	202.936	200.308	202.667	175.308	202.744	173.827	194.096	195.865	210.865	209.596
552	A_70_P058016	EE828545.p.ov.6	EE828545.p.ov.6	Unknown	TCTGCCATTTACTGATAAACTTTTAACAGTACTTGATTCTGGCTTATTACTCTTGGCCTA	511.186	533.577	520.474	528.846	631.647	470.038	490.244	561.833	477.218	559.564	449.968	480.66	453.692	436.404	444.474	527.058	583.692	467.442	429.737	602.135	491.66	426.686	517.962	469.006	373.859	391.391	507.058	483.955	600.481	672.699	710.923	754.16	624.628
553	A_70_P015176	FE023945.p.ov.6	FE023945.p.ov.6	Unknown	TTGTTATCAGATAGGTCAAATGAACTCCCTCCAGCACTTGTGCCCTAAAATGGCTAAGGC	66.9808	65.4167	62.1795	71.9808	69.0962	65.391	71.8846	70.2821	81.5449	106.122	68.5321	70.8013	71.9423	63.859	78.4231	66.2179	64.6859	67.7372	67.609	71.9551	71.3205	78.4615	74.3333	80.3397	76.8654	79.4615	74.0577	76.1923	65.7564	70.9038	67.6282	70.6859	71.9808
554	A_70_P042511	DY499163.p.ov.6	DY499163.p.ov.6	Unknown	TGTTCCTCCACCACGGCCAAAGAATGTGATCTTTGAAGATGAGGAGAAATCCAAGATGCT	96.1859	96.1795	99.1538	102.705	96.5	95.1795	100.013	103.853	93.8462	158.436	96.6154	104.231	97.7244	106.622	103.667	92.3205	98.4487	106.199	95.1346	100.34	99.1731	95.2821	97.8077	104.929	100.115	113.673	116.865	108.878	99.0385	104.904	93.1603	99.3077	104.244
555	A_70_P045846	DY511893.p.ov.6	DY511893.p.ov.6	Unknown	TGAATATGACCAGTGTTTGGAGGAAAACAACCAAGAGAACCGAATGAAGGAGAGTCTGGC	53.6474	62.1603	55.1987	54.3526	54.7115	55.2244	54.9103	52.0833	52.5128	61.2051	56.7179	57.4551	61.3718	61.859	64.2628	55.5513	60.7115	64.2372	56.2436	58.4295	61.7372	58.1218	71.7436	76.0192	66.4103	61.859	73.7949	68.5641	59.1859	60.3333	59.3654	62.2179	70.2115
556	BL_OCA_R000033	CU638437.p.ov.6	CU638437.p.ov.6	Unknown	TCTAGAATGCCACATGTTCTGTTGGAGATAAAGTTGCACAATAAATGTCAAGTTTCTGTT	781.538	1547.49	1293.72	1395.26	1172.53	1466.22	1359.17	1363.94	1436.53	1412.72	1361.43	1364.66	1071.31	1303.09	1099.69	1124.07	855.795	1002.38	1526.76	1302.56	1249.04	1744.58	1386.63	1551.89	1740.51	1763.21	1340.56	1665.6	888.891	1096.15	1651.67	2025.32	1799.17
557	BL_CTL_F000031	CYP26B1	CD286347.p.ov.6	Unknown	ATGTACAGCATCCGGGACACACACGACACGGCGCCCGTGTTCAAGGATGTGAATGTCTTC	59.5897	55.0256	59.5577	70.5577	54.1474	61.2885	68.1795	55.0128	59.1026	54.5064	62.4359	61.3397	58.0897	57.4487	64.1795	57.3333	55.641	69.1154	59.0833	57.7692	61.6923	61.3077	65.2628	70.4167	60.5705	62.3526	63.4808	64.1987	59.3013	63.0833	53.3141	63	64.1346
558	A_70_P000476	EE753051.p.ov.6	EE753051.p.ov.6	Unknown	AGTTTTTGATGCCTATCACGATATCATGAACAAGGGCTGCTGGGTTGTAGCACAACCTAA	74.4038	59.4679	62.8397	73.0897	60.9231	61.2885	63.109	59.5897	61.2885	78.2949	61.2885	69.0064	70.8397	61.8462	72.1667	54.1731	59.4679	67.5962	61.2564	62.1346	69.25	65.5321	70.109	69.5128	65.1603	70.0513	72.8718	76.3718	67.5769	77.5064	66.2372	86.609	80.7051
559	A_70_P045836	DY511835.p.ov.6	DY511835.p.ov.6	Unknown	AGGTCTTCATTCTTTAAATTGCCTGATGGTGTGTGACATCAAAGGGGCACTGATGACTGT	176.192	161.5	151.109	155.904	140.385	158.378	155.385	108.372	102.34	156.288	126.442	145.103	170.205	175.532	156.59	160.077	152.654	161.391	124.308	134.397	155.013	149.776	183.276	146.167	136.949	154.378	210.712	192.295	201.526	192.295	179.122	179.327	195.705
560	A_70_P054396	DY521467.p.ov.6	DY521467.p.ov.6	Unknown	TTTGGGAACTCGGCACCTTCAAAGGAGGCAAGCACAGAGGCAGGGCGGGCAGAGCTGTTG	1074.88	1116.51	1459.56	1442.69	1267.53	1282.96	1618.92	1338.88	1453.83	1556.26	1850.35	1638.29	1555.56	1679.03	2169.51	1904.04	2238.43	2723.42	2150.53	1344.05	1602.74	2414.27	2333.45	2054.98	2236.27	1993.77	2129.63	1791.81	2340.89	2293.33	1403.71	1645.88	1703.62
561	A_70_P016761	L04790.p.ov.6	L04790.p.ov.6	Unknown	AGGTAACTTGTAAGAATGTGCTGCCCTCAACATTTTTGTAATCATGCTCTTTTTGTCTCT	5248.12	8468.46	5157.29	5171.15	11782.4	11077.7	8441.09	8271.54	6681.83	11782.4	12180.3	12615.4	10287	11005.7	8041.84	8352.92	12792.8	12153.8	11453	9639.25	11563.1	10207.7	16250.5	12693.8	13415.1	9307.56	13882.5	8441.09	8566.86	8658.02	6731.22	8197.61	13557.7
562	A_70_P034571	EE854425.p.ov.6	EE854425.p.ov.6	Unknown	TGTAGCTCCTATGACTGGAACTATTGAAAAGGTGTTTGTGAAAGCTGGAGACAGAGTGAA	906.942	669.064	665.532	710.923	591.519	608.942	658.929	713.744	706.192	706.756	586.237	596.263	657.481	746.442	653.109	670.776	658.641	621.66	626	661.994	682.91	659.173	641.821	647.776	655.038	791.872	681.853	691.378	652.59	627.263	608.744	640.936	680.199
563	A_70_P064676	EE802789.p.ov.6	EE802789.p.ov.6	Unknown	TGACCTACATCTATTTCAAGAGGCTCAAGACCATGACTGATACGTACCTGCTCAACCTAG	49.0449	52.0833	54.0962	61.9231	51.9423	54.1859	61.0256	48.8077	52.4679	51.7564	51.8269	51.7436	58.0962	51.9038	60.1923	52.5128	54.8077	63.1795	53.5705	54.3526	56.609	52.2051	58.3141	61.7051	55.6859	56.9487	56.9744	60.9231	50.7115	57.1667	50.6154	54.3269	59.4295
564	A_70_P052851	CD286178.p.ov.6	CD286178.p.ov.6	Unknown	ACAAGTGGACTTCCACGACGTTCAGGACTATGCAGACATATCAAAGCTCAGCTCTTTGAA	1409.91	1616.44	1615.71	1689.01	1407.63	1449.35	1509.01	1056.03	929.718	1566.91	1532.3	1451.15	1525.28	1661.29	1669.26	1831.37	1919.4	1731.78	1300.76	1562.22	1743.01	1789.81	1571.49	1497.38	1435.84	1804.72	1885.58	1787.16	1923.59	1833.28	1593.48	1683.67	1709.21
565	BL_OCA_X000036	DY501165.p.ov.6	DY501165.p.ov.6	Unknown	AATGATTCCTGGAGACTCTGGCCATCAGGAGATCGAAGCAGCAAAAGACAACAGTCATAT	1792.71	1697.33	1754.47	1622.01	1543.52	1389.77	1331.72	1382.92	1401.37	1363.47	1196.19	1236.76	1747.17	1718.63	1291.33	1443.54	1622.78	1528.76	1252.88	1212.47	1371.44	1186.23	1346.61	1454.49	1757.8	1300.2	1382.92	1446.64	1595.73	1708.25	1267.53	1474.59	1516.57
566	BL_OCA_X000273	EE751479.p.ov.6	EE751479.p.ov.6	Unknown	TAGGAGTGTACTTAAGCAGTAAGCGTATTAGGTTAAGCAGTTCACTTATGTTAATGTTGC	632.365	535.038	521.91	525.045	571.917	572.667	626.205	501.391	589.16	495.199	588.391	622.147	594.66	571.314	495.558	523.071	541.859	545.788	546.955	608.506	624.628	463.801	619.09	588.077	606.622	527.673	543.064	461.506	514.391	571.494	592.372	561.071	604.686
567	A_70_P022416	EE826459.p.ov.6	EE826459.p.ov.6	Unknown	AAAGCTGAAGTAGACCGCCTTTCCAGAAAGTTTCGTGTTGTTTGTTTGGTGACTTTCTGG	101.808	92.7564	121.962	122.654	84	102.532	103.237	94.4038	102.372	91.4615	107.878	91.2564	91.4936	122.256	88.8333	83.1795	87.3462	84.0513	86.8397	77.4167	91.0449	104.994	102.34	146.019	95.25	103.635	133.141	120.045	88.9295	92.2115	86.9487	123.128	126.526
568	A_70_P005271	DY517567.p.ov.6	DY517567.p.ov.6	Unknown	TTTTGGCTAAGACCAAGTGTAGTATGGGGCTTCCCTAGTGGCTTAGTGGTAAAGAATCCT	1019.21	905.667	991.679	895.276	1449.35	1677.37	1679.79	1253.96	1282.38	1134.71	1717.85	1813.74	953.032	993.635	1177.1	1149.67	989.679	1170.09	1746.37	2032.78	1544.18	1082.06	1572.83	1651.67	1126.88	1387.79	979.385	1000.15	960.532	1143.25	1498.92	1764.06	1560.85
569	A_70_P051606	EE829116.p.ov.6	EE829116.p.ov.6	Unknown	ATCCCATCCGGATGGAATTTGAAAATAAAGAAGATTTGTCGGGGACTCAGCCCGTTCTCA	315.878	282.712	322.455	312.949	263.827	258.397	280.878	269.237	281.051	267.468	270.051	252.571	335.929	322.744	340.872	276.058	255.218	293.615	266.801	242.481	261.526	274.462	299.429	345.288	238.077	238.372	253.179	263.705	286.192	308.654	293.615	300.853	308.032
570	BL_OCA_X000395	EE751818.p.ov.6	EE751818.p.ov.6	Unknown	AGCTAAGAAATACGTCCCACCACGCTTGGTTCCAGTTCATTATGATGAAACAGAAGCTGA	1370.84	1773.65	1546.82	1602.01	1285.79	1393.97	1388.5	1326.38	1323.7	1586.81	1449.92	1219.38	1510.39	1440.94	1412.08	1586.81	1643.36	1715.25	1587.44	1373.26	1437.74	1625.24	1575.13	1419.44	1410.74	1509.01	1475.78	1672.63	1610.42	1618.92	1578.08	1568.33	1671.04
571	A_70_P061956	EE749895.p.ov.6	EE749895.p.ov.6	Unknown	GATCCAACACTGAGGTCTAATTACTGAATTAAAAAATCCTTAAACATGTCTCACCTTGTC	49.1474	48.3526	50.1987	59.8333	51.6859	50.7628	54.9936	49.6154	51.5449	54.5769	50.4487	52.1859	50	55.1282	54.9872	48.3526	51.9038	57.4359	49.391	53.2051	51.8846	53.4231	51.5128	58.7756	52.0385	52.0962	54.8462	54.3526	50.109	54.7372	50.5513	51.6282	56.5833
572	BL_OTH_F000654	DY482672.p.ov.6	DY482672.p.ov.6	Unknown	GAGTGGTCGTCACAAAATACTGTGACCCCGACTCTTACCACCGCCGGGACTTCTGGTAAA	135.622	126.923	129.596	131.962	119.423	116.833	156.045	172.577	208.769	156.705	133.949	169.865	109.205	115.91	173.058	182.295	158.378	189.833	121.75	143.558	170.538	189.763	117.577	128.288	195.045	224.647	150.244	192.359	147.647	137.365	132.186	149.141	150.577
573	A_70_P053406	EE784500.p.ov.6	EE784500.p.ov.6	Unknown	CAGTCCATTTATAGCCACAGTGGATGTTACTGCAGGAAATGCAGGATTAAACTGTCCTTG	608.744	718.564	760.314	882.417	637.744	846.41	801.295	1027.92	1033.94	952.628	707.532	715.519	817.724	742.429	803.173	776.859	674.878	679.795	611	591.519	719.904	806.577	710.923	658.641	801.974	535.962	933.199	971.981	784.673	817.244	711.974	751.532	715.853
574	BL_OCA_F000108	CU638359.p.ov.6	CU638359.p.ov.6	Unknown	TGGTTTTGGTAAATTCAAATCAAGTCAAATTCCCCTATGTGCCCAAATTCCTCTTGAAAA	54.6474	51.3846	49.1346	58.9936	52.4295	54.9615	56.0962	49.6346	52.4808	56.4167	53.3397	47.8462	54.6474	53.5321	54.1667	51.4423	53.8077	63.5	51.3397	55.2179	54.7244	54.141	59.5449	57.0897	48.3526	50.8462	59.141	702.712	51.4295	59.1859	52.3269	59.4615	64.9744
575	A_70_P043756	FE028449.p.ov.6	FE028449.p.ov.6	Unknown	ACCGGAAAAATTAAGGAAAAAGGCTACCTTCCTAATTGGAAACCAAAATCCTGGAAAAAA	52.2564	47.2821	48.4231	58.9872	53.5321	50.5	70.141	54.9936	56.9744	57.5064	56.891	56.0513	54.4872	50.8846	59.6859	51.6667	55.8654	54.7308	51.2949	70.5321	49.1538	50.1667	72.9038	64.0192	55.6667	57.0705	58.0833	54.4231	52.3013	61.6859	50.2821	54.25	56.9744
576	BL_OTH_F001062	EE804147.p.ov.6	EE804147.p.ov.6	Unknown	GAGATAGTGTGGATTAATTGCTTTTTTCCTCCTCTCCCAAACCTGAACTTCTCCCTCCTA	122.506	109.288	109.712	144.974	142.455	122.519	139.365	150.859	152.006	142.378	157.468	189.474	120.833	118.141	128.34	132.154	128.288	131.929	167.032	201.378	155.436	122.91	151.244	154.006	111.038	139.545	128.064	112.282	123.487	117.429	133.218	138.397	144.269
577	A_70_P042776	DY499991.p.ov.6	DY499991.p.ov.6	Unknown	GCTACCAGCATGCGGGATTCCCTCATTGACAGCCTCACCTGAGTCACCTTCCATACTGGT	3820.01	3859.62	3825.59	3764.25	3221.97	3269.78	3475.95	3053.7	3321.71	3400.42	3623.96	3487.78	4164.73	4341.16	4650.95	3921.82	3933.1	3875.88	3557.45	3332.05	3321.71	3972.87	3725.33	3099.03	4058.96	3751.1	4399.73	4571.5	3882.7	3902.92	2891.07	3142.43	3199.96
578	A_70_P048681	EE751296.p.ov.6	EE751296.p.ov.6	Unknown	TAATAGAAAATAAAAGATGGCATCTTCGCTGGTGAAGGCTCCTGGAAGATGTAGTCTAGC	83.6346	65.5513	87.1282	80.0385	110.333	83.0128	90.5833	94.7051	91.5513	70.1026	105.494	84.6282	80.0385	81.5833	127.647	91.3397	78.1154	70.0705	69.8974	93.2756	107.346	94.1923	103.853	95.4487	76.5256	110.641	83.2372	69.8718	68.1474	77.6667	69.5513	71.6667	72.9038
579	A_70_P062391	EE759570.p.ov.6	EE759570.p.ov.6	Unknown	CTAATTTTGCCATCTTGGCACTTGAGTGAAGTCACTACCCTGTTAGGAATGAAACGGAGA	52.8397	52.8013	52.0449	58.4038	53.5769	52.5128	57.3333	62.0705	56.2308	54.7436	52.6859	56.1474	49.8141	50.8718	58.3846	49.9038	57.3013	80.9679	52.0705	52.6154	54.1923	54.1731	54.2308	57.7244	59.3141	60.2821	58.3782	55.4295	54.2372	55.5769	57.7308	54.2372	65.1731
580	A_70_P061696	EE749204.p.ov.6	EE749204.p.ov.6	Unknown	GATCCTCAGTGGGTTTGCTCTTAAAATCTGAATTATTCAATGCGTCACATACAAATCATG	1736.37	2583.12	1456.42	1090.79	2459.9	2079.99	2249.45	1406.94	1428.18	2198.01	1908.87	2521.92	1548.15	2013.64	2157.74	1146.01	1231.13	2332.02	1945.11	2048.88	2512.45	1281.13	1662.14	2567.65	2393.2	1382.92	2759.26	2052.12	1812.72	1024.22	1668.42	2035.97	1484.42
581	A_70_P021266	CF116268.p.ov.6	CF116268.p.ov.6	Unknown	AAAGAAAACATCTCTCGACCTGGACATTTAAGCAACATATCAGGCTCCAAACAGCAGCAG	801.974	706.756	736.962	739.571	854.391	760.853	857.353	604.686	572.449	666.442	727.16	761.699	735.974	829.795	850.128	754.16	1038.15	775.968	798.942	777.41	828.801	832.647	771.769	756.071	814.006	947.096	767.026	876.532	730.667	800.66	728.25	721.692	805.981
582	A_70_P044246	FE029898.p.ov.6	FE029898.p.ov.6	Unknown	CTTTATCTCAAATTCTGGAATTGAAAGGCGTTTCTCTTTGATGTGGGTCAGTAGATTTAC	122	88.6603	88.8269	94.8205	96.2564	81.0256	83.9487	110.699	89.8782	75.4808	84.4167	95.5513	87.5769	91.4359	87.1667	86.8205	103.333	80.5513	87.2179	92.359	96.7692	96.0256	120.859	89.5064	73.5128	117.603	93.6667	98.2628	85.0256	99.8718	102.615	132.795	109.506
583	A_70_P043061	DY501033.p.ov.6	DY501033.p.ov.6	Unknown	GAAGTGGTGAAGATTTCTAGAAACATGAGATCTTAGAATGGTCTGACAGAGATATGCAGA	49.7436	51.2372	54.141	57.4551	49.6538	47.7885	54.5064	53.4808	53.2115	50.6154	50.859	55.2115	51.9359	49.7564	55.0128	50.1667	53.1795	61.2436	50.1923	97.2885	53.9103	52.8269	55.2179	58.7821	53.7692	51.6603	55.7115	54.2949	50.3526	53.5897	55.2244	54.3141	55.5192
584	A_70_P033031	DY503194.p.ov.6	DY503194.p.ov.6	Unknown	AAGTTGGAGAAACCTCGATGACTGGAAGATGAGTCTATGCCAGAAGATGAGTACAAGCCA	50.0385	53.75	50.1987	65.6538	58.1795	55.0897	58.3974	78.5641	53.2115	56.5705	58.6346	60.0256	56.8846	51.9359	55.4038	50.0513	53.1731	59.3333	56.3269	62.5577	56.6538	56.7885	55.75	60.3718	59.3397	54.0321	55.4103	57.1474	54.1923	56.1538	57.7372	56.6218	58.8526
585	RC12	RC12	RC12			45.9231	51.2628	48	54.1026	48.5769	48.641	51.25	54.9038	50.7115	50.6218	50.4167	51.5577	54.6346	49.3397	51.4615	47.3462	50.1859	54.5	48.0449	50.8718	49.8526	48.5128	51.641	52.8526	49.6154	51.6795	51.7115	51.5128	47.8462	54.4679	46.1987	52.0449	53.5705
586	A_70_P024886	EE746536.p.ov.6	EE746536.p.ov.6	Unknown	ATTTACCATGCCAGTTAAGCTTGGAATGGGGCAATGGCTGCATTTCCCCAAATGTATGAA	180.885	122	125.513	139.904	101.391	107.526	117.314	107.577	111.699	119.263	121.154	119.365	114.135	108.064	127.782	125.282	120.891	111.288	109.365	111.699	125.212	122.34	109.808	130.308	139.269	121.186	141.974	112.244	104.231	120.301	115.718	111.25	138.199
587	BL_OCA_F000626	CF117552.p.ov.6	CF117552.p.ov.6	Unknown	GCTTTAATACTTGCAAGACGAGTCCTTGAACAAATAAAATAAACCACCTAGCGTAGTGTG	17576.8	17754.5	18171.2	17463.4	17754.5	18896.9	19783	20747.8	20679.9	21120	20167.6	21199.1	16851.5	17694.5	19933.6	19161.4	20679.9	22636.8	19295.9	21693.4	19849.1	22800.4	18110.9	18775.2	18593	16968.7	16399.2	19849.1	21199.1	20612.8	21199.1	18469.5	20086.3
588	BL_OTH_F000706	DY488647.p.ov.6	DY488647.p.ov.6	Unknown	CTTGAGGTCCTCTAAGAGTTATGGTGGAATAGGACTTAATGCAAAATAAATAGTCTTCTA	1896.74	1699.15	1657.99	1724.64	1676.56	1771.11	1885.58	1966.88	1889.23	1834.13	1914.79	2024.28	1944	1887.37	2234.07	1961.97	1822.12	1915.58	1970.99	1799.17	1815.68	2039.18	1725.38	1663.99	2076.02	1966.1	2043.46	1760.48	1665.6	1657.29	1728.48	1775.18	1812.72
589	A_70_P054761	EE765353.p.ov.6	EE765353.p.ov.6	Unknown	TAGATAAGGAAAATTTTGTGATCGACCAATGTGTGAATAGGTAAGCCAGAACATTGAATG	274.462	249.096	206.718	222.391	266.205	245.551	266.205	257.417	250.314	218.5	239.846	201.526	226.391	205.429	196.955	171.25	235.571	187.519	206.968	223.974	243.647	206.904	233.731	223.821	200.135	194.359	201.84	179.923	189.423	206.212	249.929	236.724	214.064
590	A_70_P004831	DY515023.p.ov.6	DY515023.p.ov.6	Unknown	AGAGTTCGATTTGTGGGTCGTCAGAAAGAGGTGAACGAGAACTTCGCCATTGATCTGATA	1636.66	1668.42	1663.99	1679.03	1413.92	1525.28	1360.8	1226.15	1281.13	1377.89	1330.17	1437.1	1586.14	1768.37	1727.71	1579.51	1867.58	1763.21	1526.06	1439.66	1331.72	1628.28	1645.88	1584.7	1628.92	1478.93	1966.88	1992.94	1608.12	1979.96	1665.6	1622.01	1554.78
591	BL_OCA_F000563	CD288127.p.ov.6	CD288127.p.ov.6	Unknown	ACAGTAGCACTTAAGGAGCTTGAATCTTGGTTCCTGTAAAATGCAAATTGATGTGGTATT	5472.43	4383.04	3896.51	4288.53	4158.08	4022.96	3706.46	4259.82	4262.85	3830.43	3617.92	3138.08	4143.45	3499.33	3299.77	3249.91	3274.93	3020.71	2939.61	3704.28	3247.06	3905.47	4117.24	4363.74	3368.31	3846.76	4695.31	4738.79	3466.81	3645.81	3978.24	3927.37	3796.98
592	A_70_P023726	EE870310.p.ov.6	EE870310.p.ov.6	Unknown	TTGTTGGCATCACTCCTCACCCAAGAAGCATTATTGTTGTTGTTCAGTTGCTTAGTCATG	57.1667	53.859	57.3654	62.8077	61.109	59.4679	62.4679	57.8397	69.8269	66.2436	57.8718	68.0577	62.6154	55.1218	60.8077	54.8974	59.4872	60.6474	59.1026	60.3718	67.7308	61.3397	62.0192	64.859	52.3269	62.0192	79.7628	63.5	67.7756	60.9679	61.0641	59.8718	60.8846
593	A_70_P064901	EE748017.p.ov.6	EE748017.p.ov.6	Unknown	AGGGAAGAAGAAGGCTTCCCACTGATGGGTCTGGGCGGGGCTTATTAAACCTTTGCTCGG	151.141	133.282	142.91	174.154	122.949	130.212	145.635	200.135	264.962	197.019	132.058	149.705	170.404	169.481	144.173	130.968	113.391	124.423	124.019	186.692	128.122	156.417	118.897	135.667	198.923	129.949	196.494	192.263	117.628	139.853	136.859	155.083	133.91
594	A_70_P008886	EE810909.p.ov.6	EE810909.p.ov.6	Unknown	AACAGTCAAGAGAAATCTTGGACTGTGGGTTTCTGTGAACAAGGATCCCATCATAAGCCC	66.0385	61.2564	66.7179	72.859	69.5128	65.5321	73.4936	61.1667	59.0449	72.5769	69.9359	64.5256	76.3462	61.5128	74.7179	60.6731	127.064	74.4423	65.3205	61.3654	73.0897	71.0192	72.7115	100.551	79.5513	81.7244	78.5	78.7308	70.7051	82.6474	63.4551	89.7564	72.9615
595	BL_OTH_F001678	EE780867.p.ov.6	EE780867.p.ov.6	Unknown	ACTAAGGAGTTTGTGCCAGACGCCGAAGGTTCCCAGTTAAGCACCAGGTTAGAAGAGCCG	71.0192	64.859	67.1538	70.7885	61.7564	61.2564	73.5128	59.0769	65.141	57.4487	61.2628	62.0513	63.4808	72.1667	82.7821	69.0321	73.4936	146.103	65.0064	62.3974	69.1154	69.9808	89.8974	70.6218	64.4551	67.6987	76.2244	93.7244	66.9487	131.712	76.7051	64.2564	92.3782
596	A_70_P050736	DY507822.p.ov.6	DY507822.p.ov.6	Unknown	ACGTCTGAAACGGAAGCAGATGAAGTTCGAGAGAGACCTGAGGCGCATCTGGCAGAAGCA	2823.41	2382.76	2550.94	2728.21	2303.87	2214.08	2300.1	2550.94	2856.01	2386.38	2296.33	2496.9	2894.98	2828.53	2638.21	2312.85	2436.23	2759.26	2543.46	2492.67	2372.68	2685.55	2137.1	2120.46	2788.79	2811.46	2455.78	2757.99	2145.77	2334.61	2120.46	2258.91	2084.08
597	BL_OCA_X000355	CF117004.p.ov.6	CF117004.p.ov.6	Unknown	ACGCAATGACCATGATGACTTCTGAAAAGTGAAAACTACAGCACCTCCTTGCTTCTGCAG	97.0641	94.7051	84.3782	94.0192	182.109	128.218	157.212	120.192	116.609	87.5449	138.115	155.487	96.5128	91.0128	80.9679	82.9551	93.7756	81.9679	153.429	201.744	164.141	85.5962	162.833	151.244	72.6538	80.8333	82.9679	86.4615	86.8013	97.2885	152.833	163.199	162.41
598	A_70_P020131	EE777510.p.ov.6	EE777510.p.ov.6	Unknown	TTTAAGACCATTTCCCTGAAACTCATTGTGGGAATCTGGGTTTTTAAGCTGCCTGGGCTC	110.699	99.0192	97.3269	134.705	117.737	107.878	131.263	164.295	165.609	152.622	109.071	182.872	135.968	116.147	143.455	116.929	130.308	195.474	150.186	110.212	162.173	136.859	229.224	146.077	109.34	116.833	136.987	107.16	126.077	128.744	115.365	125.019	109.679
599	A_70_P017861	DY481941.p.ov.6	DY481941.p.ov.6	Unknown	AGGTCACACCAAGCTGATTATATTTTTCTGACTTTAAATCCTGTGTGGTTGTGTCAGAGG	6207.6	5301.8	5573.86	5844.78	6051.84	6039.78	5731.46	5995.45	6039.78	5928.31	5356.23	5642.2	6213.49	5837.32	5227.65	5330.18	5127.4	5097.7	5153.54	5054.46	5405.63	5361.26	5127.4	4592.94	5911.54	5208.35	5065.51	5595.56	4933.78	4843.35	4864.54	5375.38	5088.53
600	A_70_P054751	EE765335.p.ov.6	EE765335.p.ov.6	Unknown	AACGCCTATCTGGAGAAGTGTTCTACTGAAGCACAACAGAAACAAGTCTAGCCACCTCAT	77.1154	67.3333	95.7244	85.3269	77.4487	73.0577	85.3526	69.5705	71.4936	80.2756	79.1218	86.609	81.8013	90.891	131.929	78.3462	88.8526	91.6795	73.3718	90.609	84.3333	87.2756	79.9359	116.128	81.1282	91.141	90.2244	91.5513	91.1987	91.141	87.5385	78.6923	81.2628
601	A_70_P031051	CN822221.p.ov.6	CN822221.p.ov.6	Unknown	ATGTTCAGCAGGATCGGAATGAGGTCTATGCCTTTCTCCGTCAACCCATAAAAATCCTTG	48.9551	56.0128	54.8077	61.6795	55.8846	55.7821	58.0897	54.8333	56.5833	62.3269	54.7372	54.6346	58.4295	58.4359	71.0192	55.2244	59.0833	57.5641	52.4359	67.9038	61.9231	54.8782	61.4808	61.8077	57.7308	57.6667	61.4679	59.0833	50.9551	56.1923	51.5449	56.5833	59.6603
602	A_70_P040776	EE798546.p.ov.6	EE798546.p.ov.6	Unknown	GGTCTATAGGTAATAATGTCTAAAGTGAGGTCTTTCTCTTGGTGATCCTCTGGTTTTGGC	1042.99	832.647	824.417	830.353	958.622	881.032	894.891	1345.29	1373.26	1329.67	810.218	1041.83	990.776	902.718	1142.61	1078.46	815.712	982.897	704.962	972.282	1115.59	964.571	757.25	974.603	1259.01	1392.12	1240.75	1196.19	1238.86	1101.54	1238.37	1042.99	1099.26
603	A_70_P016976	AJ005907.p.ov.6	AJ005907.p.ov.6	Unknown	GATTTAGGGGTACAGAGTCCACTAATATTTGGCAAAGGAACCTATCTGAACGTGGAACCA	164.583	153.308	129.718	103.295	159.032	128.288	179.679	102.513	107.801	136.526	122.91	113.769	218.808	147.929	133.718	101.288	213.577	130.276	108.41	148.16	123.128	119.353	178.25	138.051	106.718	150.635	145.288	144.647	104.026	139.269	93.3077	88.9808	118.423
604	BL_UN4_F000011	CU638128.p.ov.6	CU638128.p.ov.6	Unknown	CACAGGTTTAGCTATAAAAGGAAGTCTCTTTTGCTAATCTCTTCCATTACTAAACCAGTT	124.635	105.256	143.699	122.224	135.071	125.019	142.032	246.494	293.692	196.41	126.718	99.2051	125.019	110.224	133.667	113.769	144.615	123.577	105.891	164.019	114.724	125.635	100.859	109.128	154.801	120.942	92.609	82.4487	79.9295	84.7949	84.4679	216.019	119.026
605	RC6	RC6	RC6			44.6603	48.8462	49.1026	54.0321	49.7179	50.1667	52.4295	52.7372	135.16	106.077	49.2692	51.6282	49.5577	47.8462	52.5897	47.6474	54.7885	52.3462	48	50.6346	53.8974	52.5256	55.9167	56.2436	47.4551	52.4679	52.5833	55.4231	46.6795	58.8526	48.1667	52.4872	53.8782
606	BL_OTH_R000578	DY514034.p.ov.6	DY514034.p.ov.6	Unknown	AATGACCTAATTATAGGACAGTGGGTGGATTAGCAAAATAATAGGGTGAGACCATTATAA	263.891	205.994	228.577	229.551	203.955	206.904	257.212	323.917	294.679	265.141	200.929	228.833	271.538	268.686	266.987	186.359	262.141	199.276	199.051	223.179	212.474	220.449	234.224	222.513	299.321	299.833	248.25	227.179	194.429	195.769	227.179	237.385	196.34
607	A_70_P034076	CN821940.p.ov.6	CN821940.p.ov.6	Unknown	TGCTGAAAATCATCGAAAACCCGCAATTCGAATTCAGCGTCACACCGAAAAATACCTACC	48.8654	50.3141	52.1859	60.141	52.3205	50.7692	56.1218	54.9103	54.9872	55.4231	53.4615	51.9487	52.3269	49.0513	56.4551	50.8846	54.0833	59.3654	53.5321	52.0833	57.9295	54.0064	56.6538	88.3397	54.1154	51.6923	56.5641	65.7244	49.7115	53.5321	51.1346	58.3846	57.109
608	A_70_P000046	EE751966.p.ov.6	EE751966.p.ov.6	Unknown	CTTTGACTTGTTAGGAATAACTTGTGTCCTGATTTGTTGCACATCATATTTTTGCAACGT	1334.01	1178.53	1246.75	1354.92	1224.94	1279.89	1381.91	1756.92	1588.92	1841.17	1501.85	1685.19	1402.11	1353.23	1435.84	1499.74	1437.1	1472.66	1282.38	1364.66	1534.45	1486.43	1440.27	1460.15	1567.59	1718.63	1425.69	1523.79	1398.29	1348.31	1455.06	1518.48	1415.72
609	A_70_P019596	EE785791.p.ov.6	EE785791.p.ov.6	Unknown	TTGCAGTTAGACTCAAAGAAGTACTGTACTTCCCCAGGTTGACTAAGAGATGCCAGTGGT	839.872	888.224	961	1008.87	802.609	902.718	908.263	788.231	809.282	992.006	984.321	1039.11	1050.74	1174.46	1174.46	1116.95	1194.15	1242.96	1068.71	673.923	1068.38	1379.38	1083.9	1097.13	1172.53	1185.66	1229.38	1423.62	1273.13	1213.04	976.904	927.365	1041.47
610	A_70_P009966	CF117257.p.ov.6	CF117257.p.ov.6	Unknown	CTGAATCCATGCTCATATTTTCTCTGGCCACTGAACACCTTGGAGATTCCATTAGGGACT	2471.83	1781.35	1907.94	1946.03	1796.33	1586.14	1726.16	1912.97	1927.33	2079.99	2128.64	1841.17	1595.73	1627.63	1961.21	2314.17	2315.33	2413.05	1931.19	2218.66	2776.89	2209.4	1783.94	1883.71	2082.1	2631.93	1787.9	2033.81	2009.67	2032.78	1852.01	1834.13	1982.92
611	A_70_P018151	CD288443.p.ov.6	CD288443.p.ov.6	Unknown	CTGAAAGATAAAGAATAAGTGGGACCTGAACATCGATGAGGAGACACAGGAAGTCCTGGA	1191.97	1183.15	1269.38	1201.54	1178.06	1295.57	1237.86	559.974	634.59	1140.78	1076.26	1453.15	1314.97	1378.37	1773.65	1723.75	1450.55	1442.69	1123.18	934.583	1213.04	1533.64	1519.26	1326.94	1436.53	1363.47	1660.44	1689.9	1936.13	1635.04	1606.55	1567.59	1680.54
612	BL_OCA_X000394	EE752297.p.ov.6	EE752297.p.ov.6	Unknown	AAGGGAACATTGCAGAGAGTGGTATTTCCTGACCTTATAATTTGGGAATTTTGCATATGA	459.654	392.141	458.519	478.635	384.647	342.468	352.667	451.987	479.526	446.09	298.436	355.981	488.263	480.372	351.526	352.769	355.705	399.468	354.718	261.609	365.135	338.417	439.962	458.071	419.763	313.199	516.853	531.071	466.647	498.256	485.609	500.385	451.487
613	BL_OCA_F000133	CU651712.p.ov.6	CU651712.p.ov.6	Unknown	TGGGACCAATCAAGCCAGCCAGTGTTTGAGAATGAGAACGTTAAATGTTTTGACAGATGT	218.808	174.365	177	166.224	154.173	164.885	162.647	183	174.538	160.923	130.564	143.782	154.647	135.968	137.179	147.647	145.218	138.679	147.962	134.026	138.25	168.974	150.577	148.34	145.077	177.147	142.321	154.545	123.295	133.282	153.91	159.282	153.795
614	A_70_P053231	CD287910.p.ov.6	CD287910.p.ov.6	Unknown	TTAGCCCTGAGCAATGAGTTTTAGGTTAAAAAGATTTTTTGCATCATTTGGTTTGTGTGG	1273.8	812.006	692.994	708.551	692.372	765.442	871.244	776.859	885.321	834.609	960.532	890.455	1080.16	950.494	1059.37	891.064	734.545	700.372	809.949	773.705	630.84	974.115	833.603	799.686	950.782	976.5	843.885	701.641	673.923	632.365	834.872	782.269	837.609
615	A_70_P028971	DY496299.p.ov.6	DY496299.p.ov.6	Unknown	ATCTTCAGCTTATGTTAGAGTCTAGCAAGACTAACTGGTAAATTTTCTTTCCAGCTTAGA	76.3141	79.1218	90.3141	103.071	92.2564	107.564	154.859	532.583	499.494	280.353	149.673	166.558	92.359	91.9359	144.782	142.179	116.41	130.904	136.526	141.506	118.763	158.692	82.4936	81.6987	134.218	130.936	81.5449	82.6282	79.6667	84.7179	80.5705	82.6474	78.7628
616	A_70_P034861	CF117049.p.ov.6	CF117049.p.ov.6	Unknown	AGTCACAGGACTGACAGAGACAGCTTCCAAAAAAGTTTAATGAAAACAGTTTAACATGTC	1154.23	1100.15	1084.37	1068.71	891.808	914.942	870.872	1036.53	997.256	973.788	911.936	928.333	1053.94	1059.78	902.096	878.615	972.282	906.538	924.66	951.173	901.006	897.09	771.436	813.038	925.795	866.788	827.038	959.032	916.064	1005.58	778.244	916.064	906.538
617	BL_OCA_X000358	CD287759.p.ov.6	CD287759.p.ov.6	Unknown	TGAGGTGGACCTTGGCATTGATGCGAAAATAAAAAACATCATTTCCACGGAGGACGCCAA	1897.85	1588.92	1859.33	1540.12	1354.92	1527.35	1518.48	1462.17	1665.6	1488.21	1360.8	1369.57	1480.98	1557.02	1650.05	1470.21	1645.88	1478.28	1505.74	1527.89	1612.82	1700.88	1809.95	1341.72	1226.15	1709.21	1209.9	1644.28	1811.76	1829.57	1592.7	1311.47	1288.51
618	A_70_P045591	EE792674.p.ov.6	EE792674.p.ov.6	Unknown	ATCCTTGTTATGAACAAGGTTGATTGCGTGAAGCAGAAGTCCGTTCTCCTAGAGCTCACA	93.391	97.5128	94.7564	100.34	91.9808	87.8654	86.5641	63.1795	66.3462	87.3077	91.6795	89.1282	116.596	106.872	122.359	101.808	103.353	118.019	87.0641	96.6154	86.3013	111.308	98.7436	98.0128	122.506	90.0897	139.622	145.077	113.487	119.423	92.4679	102.564	134.571
619	BL_OCA_F000480	CD286005.p.ov.6	CD286005.p.ov.6	Unknown	TGGCTTGAAGCCACATGCTGGGAAATTTATTAAATGTTAAGTGCTTTTCTCTTCTGGAAA	263341	156087	158015	175840	188255	181688	171572	150921	154380	159837	199487	154380	204416	257306	242944	149348	178026	194781	208148	199487	206443	149348	196537	196537	240323	220640	245534	220640	206443	201169	220640	214375	210332
620	A_70_P030571	DY477195.p.ov.6	DY477195.p.ov.6	Unknown	TCATCCAGGTATGGCGAGAAGAGATACCAGTAAAATATGTGAAGGAGATGGCACTGGTCA	821.462	1043.89	771.436	652.865	1133.74	1168.6	1207.97	833.333	938.859	759.968	762.474	894.244	1394.71	859.449	1657.99	1676.56	1805.69	1673.57	1523.79	1382.38	1195.15	1421.36	1160.17	1414.56	1602.01	1339.94	1390.33	1442.69	1477.8	1003.52	1098.38	1353.99	1314.44
621	BL_OTH_F000292	CD288232.p.ov.6	CD288232.p.ov.6	Unknown	ATTAAGATGAATGTAATTATTATTCCTCTTGCTGGTCACTACCGTCGCTTTCTATTTCTC	24644.6	17463.4	20612.8	21199.1	19933.6	17068	17694.5	23867.8	21532.8	20812.1	17463.4	18973.6	19047.4	21120	19783	19231.6	18837.3	18225.5	17114.7	19441.1	25220.2	18837.3	20679.9	20011.9	21613.1	23565.4	26101.4	23114.6	22720.8	21356.1	22193.7	23114.6	26618.2
622	A_70_P001006	FE027314.p.ov.6	FE027314.p.ov.6	Unknown	CCAGACAATAGTACTGGAGTGGATTGCCATTTGAATGTTTGTTTATAATGACATGATTTG	549.308	418.987	387.256	502.474	574.462	575.096	707.269	601.282	692.372	674.615	625.776	731.821	460.955	537.731	436.006	513.827	485.609	447.083	532.064	781.538	613.16	527.494	477.218	445.128	566.032	361.199	596.596	522.603	433.699	430.365	515.494	650.423	552.788
623	BL_OCA_F000507	CD286384.p.ov.6	CD286384.p.ov.6	Unknown	AATCACATCTATTATTGAACGCTTCTCAGGTCTCCTTCTAAGGCTCGTCTCCAGACCTTG	73.2244	73.1474	68.3974	78.641	69.8974	70.3462	88.7115	76.7628	82.3526	72.9231	69.8269	68.891	76.5641	79.1667	72.3974	70.0705	70.4167	75.6282	67.1282	70.7628	71.3462	69.5321	71.859	77.1346	68.7436	78.141	71.2436	76.4038	67.6346	73.9744	70.7628	74.5321	67.9551
624	A_70_P008386	CN822622.p.ov.6	CN822622.p.ov.6	Unknown	CCACTATGATTATAAACTGTGTCTCGACCTGTGTTATTTACATTAGCTGCTTAAAAAAGC	6116.65	6642.71	5031.82	6070.86	4811.35	5101.65	4831.7	5208.35	5248.12	4543.46	5385.55	5011.74	3725.33	3471.3	7854.63	4614.28	5589.88	4955.76	6611.11	5543.39	6150.19	4621.78	8018.33	5527.44	4067.15	4086.99	5928.31	4307.12	4466.63	4309.65	4460.4	4925.06	4636.6
625	BL_UN1_F000028	CU655472.p.ov.6	CU655472.p.ov.6	Unknown	AATGAAGTCTAGTTCCTGGTGGTCCTTGTTTGTCAGAAAGCATGGTGGAGCTTAGAACAG	2061.26	2492.67	2326.76	2102.22	2544.99	2141.45	2388.78	1551.25	1631.12	2010.69	1561.47	1781.35	1783.94	1856.38	1736.37	2418.43	2360.63	1738.02	1670.01	1530.94	1771.11	2078.88	2069.71	1957.89	2103.45	1559.21	2269.09	2326.76	1745.43	1568.33	1915.58	1767.41	1700.88
626	A_70_P045551	EE792489.p.ov.6	EE792489.p.ov.6	Unknown	TACAGGCTTTTAGAGGACCTTGGACAAGACCTCTCAGAAATCAGACTGTGGACAAGGAAT	127.276	156.147	120.718	120.718	141.462	133.103	130.244	115.718	99.5192	130.455	130.59	163.263	184.75	153.91	155.083	123.417	188.487	170.654	154.006	156.776	148.994	189.026	210.583	210.686	177.692	230.359	202.096	155.365	160.923	150.635	136.263	148.994	175.423
627	A_70_P053176	CD287667.p.ov.6	CD287667.p.ov.6	Unknown	ACATGGGCTACGCCAGAATTAAGCTACTGTGGAGAATTAAAGAAAATTAGAAAAGACTGA	84.4038	73.1218	62.8333	82.9487	127.276	108.103	168.135	76.891	70.0064	74.6987	110.596	114.333	78.5385	80.75	111.859	63.9615	70.9936	74.9936	101.846	104.436	119.545	64.2885	119.506	128.59	71.6026	79.9872	79.5513	84.4679	77.3462	88.3846	124.673	141.667	121.705
628	BL_CTL_F000049	DIAP1	DGPOA0003	Unknown	TATTCTTCAAATGTGAGCTTGAAAAGAATGCTATTGAGACGAGGCTGTAACATTTTCACA	51.75	49.5833	48.1667	58.1987	54.3333	52.7244	58.2756	53.8077	56.4103	61.5256	50.9167	52.1282	54.1154	49.7308	70.0064	49.9615	52.9744	55.9423	49.2692	50.1859	57.0449	50.1859	57.1474	60.0321	51.3654	54.5064	54.3974	58.4359	49.391	54.4551	50.4744	52.75	56.8782
629	BL_CTL_F000084	LHR	L36329.p.ov.6	Unknown	ATTACAGTAACGAACTCTAAGGTATTACTGGTTCTTTTTTATCCTGTCAATTCTTGTGCC	110.571	94.1731	100.936	85.5577	118.897	138.051	104.333	69.6731	100.679	75.4231	126.295	130.359	76.5833	90.1667	80.8462	85.1346	91.5128	69.891	112.019	85.5962	143.5	78.4231	133.814	118.103	74.4038	70.7436	75.6731	75.5513	71.9808	75.2692	102.276	111.628	112.654
630	(+)eQC-40	EQC	EQC			51.3333	49.0769	60.7115	54.9679	51.6731	51.3846	55.5577	55.7821	56.1282	57.4359	50.8718	52.1346	51.2821	49.1026	55.4103	56.9744	53.0192	55.9679	48.8077	58.8654	59.7308	53.1346	58.1859	58.5897	49.5897	56.0513	57.25	62.8077	50.1667	56.2308	52.1859	52.4231	60.5705
631	A_70_P068046	DQ152940.p.ov.6	DQ152940.p.ov.6	Unknown	ACACCATCATCCGGGACTTCTACAACCCGTTGGTGCCGGAGGCTCAGAAGCGCGAGATGG	65.7564	59.5	62.8526	67.5192	59.4359	67.1987	61.0641	54.6346	57.4231	63.1603	58.8333	57.2436	69.0705	65.5705	77.4167	69.6859	71.4808	69.9359	70	54.8974	70.0641	64.6538	78.6795	73.2372	64.1795	77.4295	89.0128	74.3654	73.4487	76.2244	69.1474	71.1346	75.2051
632	BL_UN4_F000102	CU654967.p.ov.6	CU654967.p.ov.6	Unknown	CCCAAGGCACAAGATAAAAAAGCATTAGCAAATGTTCAGTGATCTGCAGCAAGGCAATGC	52.391	50.9551	50.8141	54.1474	52.3013	51.6923	52.9615	52.7821	51.6731	53.8718	54.9615	52.1282	49.5	51.0256	72.2436	52.75	55.1026	58.3974	51.4744	48.8077	63.25	55.7949	60.0321	60.0256	55.3205	56.7436	55.4615	59.6603	50.7115	54.4679	49.7436	51.9615	68.2436
633	A_70_P029021	DY496493.p.ov.6	DY496493.p.ov.6	Unknown	AACATTGACTCATTTTTCCTTTTCTGCTGATGCTGAGCGGTGTGATGACTGAGGTGGACA	186.865	216.769	209.974	217.397	229.551	236.205	250.109	155.385	173.885	245.295	241.776	225.244	221.327	253.128	264.821	241.853	231.006	267.308	219.635	216.705	227.115	261.853	259.372	264.179	214.506	235.949	236.878	281.192	291.59	317.968	274.744	225.853	258.628
634	BL_OCA_F000600	CF116496.p.ov.6	CF116496.p.ov.6	Unknown	GTGCTATAACAGACCACTGTATATTTACTTCTCACTGTTTGAGTTTCCTGTTTTGTTTCA	18110.9	17883.7	18110.9	17999.8	17114.7	17754.5	18110.9	17999.8	17941.8	17114.7	16207.8	16614.6	16502.5	16968.7	17114.7	16667.3	19231.6	17170.4	16794.3	16911.4	16250.5	18225.5	19650.9	17883.7	15653.7	15653.7	18469.5	21960.2	21276.9	20548.1	20327.5	19849.1	22533.7
635	A_70_P045196	EE787106.p.ov.6	EE787106.p.ov.6	Unknown	GGAAAATAGCTTCACCTAAAAAACGCAACATGAGAACCAGATCCTCATGGGGCGTGTTCA	2775.01	2594.84	2333.45	2110.53	2205.93	1866.78	1839.62	1754.47	1671.87	1946.03	1997.92	1925.54	2372.68	2524.76	1874.18	2459.9	2021.17	2163.47	1959.5	2451.46	2450.11	2503.71	1743.78	1670.01	2061.26	1947.04	2186.6	2636.72	2126.1	2066.5	2415.59	2458.37	2903.28
636	A_70_P066116	EE846973.p.ov.6	EE846973.p.ov.6	Unknown	TGTGTGCATACTTAATAAATATTGGTTCCCTTCTCTTTTGGCTCCCTTCCACCCATCCAA	234.224	216.263	229.173	243.218	348.718	286.833	343.962	304.09	329.968	276.917	362.506	422.917	253.276	247.026	294.282	282.801	226.218	259.077	379.417	358.628	356.064	250.821	307.596	304.301	228.481	233.16	216.263	225.026	247.115	228.833	302.378	314.705	321.282
637	BL_OTH_F000249	CD287258.p.ov.6	CD287258.p.ov.6	Unknown	ATAACCCAGAAAGCATCCGTCATGAATGCAAGATACTTTCAATAAAGTTACCTAGTAGGT	4964.3	5893.61	4933.78	5461.77	5233.04	5664.76	5709.28	6642.71	6239.37	5837.32	5472.43	5476.9	5580.24	5114.95	5905.63	6409.17	5880.9	5627.04	5589.88	5933.31	5003.06	5944.95	5819.75	5837.32	5088.53	5506.21	5988.74	6136.92	6444.61	6181.33	6949.59	6330.94	5952.54
638	A_70_P063381	CD288763.p.ov.6	CD288763.p.ov.6	Unknown	TAATTTTGACATTGCTTTGTCCCGGTTATCTAAGGTTCATATTCCACTTTCTGTGGCACT	3053.7	3252.44	3186.1	2883.24	2723.42	2619.55	1941.93	2202.83	2441.92	2228.03	2355.12	2125.02	2769.75	2763.87	2028.16	2411.85	2364.83	2718.59	2149.14	2073.61	2247.01	2077.95	3060.38	2757.99	2277.7	1905.02	2518.13	2631.93	3503.98	3045.53	2959.03	2370.12	2702.99
639	(-)3xSLv1	NegativeControl	NegativeControl			50.7692	48.4231	49.1538	53.5449	47.6859	48.6474	57.3141	47.6859	45.9231	51.8846	49.3718	50.3526	47.5833	47.4551	50.0128	45.3141	47.2051	55.6026	49.0256	47.2821	49.6346	53.9487	52.7244	54.1474	46.4936	77.1346	52.1154	53.0449	49.4744	51.75	47.5833	61.8782	52.109
640	A_70_P001131	FE027697.p.ov.6	FE027697.p.ov.6	Unknown	AGGGGGCCAAAGGGCAGACAAGAACTTTTCACGTTTAAATTTTTCTTGTCTTGTCATAAA	59.5064	57.109	50.1218	59.8718	57.0962	55.6154	58.1859	57.7949	55.4231	61.3654	54.4231	58.7372	54.8205	57.3718	55.4103	52.75	53.7756	61.4295	52.3718	53.9808	54.1859	54.5641	58.7564	61.3526	54.0769	57.3333	71.109	63.4295	81.5449	61.6795	53.6474	52.8141	59.891
641	A_70_P068821	CN822973.p.ov.6	CN822973.p.ov.6	Unknown	ATCTTGATGGATGGGGTGGACATGGTGTTCTCCCATATTTTGTTCTTGACGGAGTAACAG	53.8718	54.7436	51.0577	61.0513	55.1923	55.6346	57.3077	55.8141	57.6538	55.4038	54.4231	55.8654	56.6731	57.3718	54.8205	52.75	51.4872	56.9679	56.1795	53.9808	57.3718	53.9551	63	59.7179	51.4295	73.2244	59.0705	57.8077	57.1731	57.4615	54.5064	57.5577	60.5192
642	A_70_P030601	EE761655.p.ov.6	EE761655.p.ov.6	Unknown	AAATCTTTCATGTCGAGCCCTATCATAGGTGTTCCAGATCACTGTAGCCGCTTGATAGCA	76.1795	66.9103	64.9744	69.1667	73.4744	71.0641	75.4808	72.3846	67.1282	74.6923	67.641	66.1154	76.7372	72.5577	83.5	63.1667	66.6538	68.9679	67.75	65.3526	66.9103	73.7308	88.8718	64.5192	85.3013	78.3526	64.9936	66	61.0256	64.3462	63.3526	65.9679	65.9872
643	BL_CTL_F000097	ERA	U30299.p.ov.6	Unknown	CAGTGGGATGCTCAAGCACCTTAAACAATTTTCTCTACCTATTTGATGTTCAAATAAAGA	186.359	168.506	215.788	180.019	153.853	143.699	181.436	238.462	207.385	134.628	151.827	172.532	181.282	174.519	173.41	172.218	187.827	155.962	172.16	165.064	187.827	197.891	170.859	192.045	185.942	213.718	157.814	185.212	182.109	135.808	224.776	203.154	196.147
644	BL_OCA_X000045	CU638159.p.ov.6	CU638159.p.ov.6	Unknown	AACGTGATCATACTGATTTCATTGTCCCAAAAGTGGGAACAGGAAACTGCCGGGGAATGT	55.8269	49.5577	49.1731	55.0705	52.0064	47.5833	52.3654	51.2628	54.141	52.0128	53.6987	49.2692	52.6154	50.3526	51.5897	50.6154	50.0897	59.2436	50.6731	58.2692	55.9615	51.0641	57.0449	58.7436	50.5	65.0385	51.7756	54.5449	52.4551	311.038	50.8526	53.8718	54.3333
645	A_70_P010241	CD286934.p.ov.6	CD286934.p.ov.6	Unknown	GGGAGATTCACTTTGTTCTGTTGCCCATTTACTCTAGGACTTCAAGTATGTCTGGGATTT	41148.1	25034.3	16851.5	17226.7	15467.4	27278.9	27278.9	20612.8	23191	16614.6	15906.1	13586	18110.9	16911.4	23953.5	18469.5	23373.2	20884.8	18775.2	39226.7	19569.7	31903.2	25988.8	26196.3	14559.8	25643.7	19372.8	19720.6	24373.2	25220.2	30613.6	18661.3	18896.9
646	A_70_P023706	EE870263.p.ov.6	EE870263.p.ov.6	Unknown	ATCTGCTTTCCTAAGGAAAGAACGCTTTCTTGTAACAAAAGGGCAGCAGAACAACCAGCC	49.359	48.1667	51.1282	52.0705	49.9295	49.7308	53.6538	52.9936	50.8526	51.6282	49.3397	52.1538	50.8846	51.7372	56.891	49.7436	50.6154	60.4679	51.0641	50.6218	52.75	53.0256	58.3141	57.5641	51.2628	50.3526	53.5769	57.3077	50	51.9487	50.9167	52.9103	54.4872
647	A_70_P033696	CF115985.p.ov.6	CF115985.p.ov.6	Unknown	AAATAATAAGATGCACACTTGTTGAGGCCTTAAGATTCAGCAGCTTGGTCAGTTGATTAG	2232.78	2130.58	2293.33	2194.79	2254.03	2513.78	2945.67	3306.21	3252.44	2832.26	2589.78	2569.12	2245.81	2211.85	2446.05	2488.33	2489.96	2544.99	2477.94	2488.33	2359.33	2334.61	2301.38	2242.15	2625.57	2289.35	2429.59	2301.38	2413.05	2406.79	2407.99	2339.65	2584.63
648	BL_OCA_F000484	CD286046.p.ov.6	CD286046.p.ov.6	Unknown	CTGCACGCTCCCCAAAATATATACTTTTCTTTTAAATAGACTCTCAGGATGATGTGCATT	200.385	231.769	196.833	183.942	217.09	232.763	228.147	251.737	215.083	235.34	228.724	277.244	197.962	195.237	210.513	224.333	222.75	232.096	262.237	248.321	243.083	215.083	196.878	230.551	214.673	202.019	199.423	184.244	191.622	194.429	199.596	211.192	242.135
649	A_70_P043536	CF117109.p.ov.6	CF117109.p.ov.6	Unknown	CTGTGCCAACCAGAAAATCATCTCTGTGCCCTTTTCTCAAATAAGATCAACATTTATTTT	1767.41	1472.06	1839.62	1835.99	1313.33	1323.7	1397.76	1566.91	1290.78	1530.94	1365.23	1341.17	1290.78	1478.28	1358.49	1330.17	1309.21	1498.92	1516.57	1394.71	1419.44	1502.44	1358.49	1291.98	1308	1247.85	1228.4	1428.18	1726.16	2010.69	1576.54	1517.35	1609.64
650	A_70_P013576	DY492500.p.ov.6	DY492500.p.ov.6	Unknown	GCAGAGGTCCTTACCTCTGATCCAGTTAGAGCAATAACCACTTTTTAAATGTAAAATAAA	2811.46	1991.89	3346.55	3454.54	1480.27	2550.94	3473.62	1741.31	1813.74	1743.78	1289.09	1997.92	1201.07	1553.94	2123.88	1380.5	1948.08	2082.1	1540.9	1362.13	1972.75	1693.42	1938.07	2221.89	2204.86	1775.18	2578.94	2386.38	2433.26	1871.42	2214.08	2045.35	1997.92
651	(+)E1A_r60_a135	E1A_r60_a135	E1A_r60_a135			175.218	269.897	245.84	313.724	202.936	257.821	256.327	444.827	497.051	385.5	199.423	243.968	345.962	274.224	162.647	192.404	138.641	178.904	180.558	204.897	162.109	189.66	185.865	210.25	196.224	148.782	172.365	173.59	174.994	169.603	173.981	191.622	146.66
652	BL_OCA_R000115	CU653427.p.ov.6	CU653427.p.ov.6	Unknown	CTCAGGTCATGCCTTGACTGCATTGGTAAAAATGCTATAATTTTAGAAAGTCAGATATCT	314.981	314.59	345.173	285.545	277.353	291.051	292.564	332.122	270.308	252.064	211.474	200.308	319.032	298.436	195.385	247.699	246.494	257.019	200.135	214.853	238.737	258.724	269.237	297.987	214.064	266.385	233.628	241.321	276.917	271.385	260.59	254.583	237.821
653	BL_OTH_F000988	EE767040.p.ov.6	EE767040.p.ov.6	Unknown	TCAGGGTTGCAAACTGTAACTCTGGAGTTTTCTTTCTTCTGCTCATCTGTCTCTTTTTCA	67.25	61.2885	67.1346	74.3462	66.609	65.8333	70.0641	69.5128	64.5577	60.9615	65.1731	69.0513	70.0705	69.1218	66.6538	63.2051	65.1923	72.0705	58.8333	53.9551	65.3654	68.2949	73.8526	62.1282	60.6538	72	76.1154	89.7885	67.6987	67.7244	63.1346	69.0897	70.7436
654	BL_OCA_F000163	CU652161.p.ov.6	CU652161.p.ov.6	Unknown	CAACCTGGAACAAAACCCTTACAATGGTGAAGAGGGTGGGGAAAACCTTTTAATTCAACC	55.8013	49.5449	55.7372	59.8782	55.7308	51.0577	55.8141	55.1218	56.109	54.3782	52.109	55.0128	62.5577	55.5577	63.3077	51.9359	56.7692	57.5705	53.5449	52.0064	52.4679	60.6346	95.109	57.5577	52.3718	54.0833	58.3974	114.186	50.7628	59.0962	56.7372	71.7628	55.4936
655	BL_OTH_F000266	CD287668.p.ov.6	CD287668.p.ov.6	Unknown	CCATTTCCCCTCCTTCTTCCTTTACAGTATTTAAGAAATAAAAAGTCAGATTTTCCTGGC	16552.1	18837.3	18345.7	18409.1	17694.5	18225.5	18896.9	18720.1	17809	19161.4	15779.9	17694.5	18409.1	19372.8	18225.5	16502.5	16968.7	17941.8	16734.8	15556.4	16300.6	19101.4	17068	15696.3	20327.5	17341.4	18973.6	21276.9	19047.4	19372.8	16108.1	17754.5	19849.1
656	BL_CTL_F000094	YBX2	NM_001098126	Unknown	TTATGAACTGTCATGTGCCACCTGAGCCTCCAGTAAAAACAAAAACGGGCTTTCCTGTTG	153.026	136.667	138.282	158.622	146.436	150.359	163.75	182.699	218.923	185.096	137.731	126.256	139.942	136.346	120.994	136.231	116.865	144.551	143.75	178.506	137.288	137.545	156.391	144.212	133.244	149.397	145.481	157.269	141.724	142.744	141.782	164.737	156.481
657	A_70_P043851	FE028728.p.ov.6	FE028728.p.ov.6	Unknown	AAAGGGGATTCCGATTTTAATTCTCCCCTGACATATTTGCAGGGAAAATAAATTAAAGGC	50.1218	49.2308	47.9487	58.1795	48.109	47.8462	58.5	51.9359	54.0962	48.8846	51.0897	50.7949	52.6154	55.5513	50.6218	46.5769	54.7372	51.1538	50.0705	56.0769	45.3141	48.7179	61.5321	55.8654	51.5962	55.5256	56.4038	52.9936	48.109	60.3141	50	54.7949	55.3846
658	A_70_P028336	DY504478.p.ov.6	DY504478.p.ov.6	Unknown	TAAGACCAGGCCTTGACTGCCATTCTCATTTCCTTCAACTGTGACTTTTTACGACCTCGA	1144.97	1007.63	1137.56	1246.22	894.622	986.487	1045.21	1121.35	1154.23	1066.46	975.763	1094.35	1042.24	948.647	1012.76	961.821	1037.39	996.301	812.673	915.718	986.045	1083.47	858.115	979.385	1041.47	990.077	1116.95	1174.9	956.718	1067.96	923.596	1019.21	1092.72
659	A_70_P044621	EE858251.p.ov.6	EE858251.p.ov.6	Unknown	TAATCACCCCATAGCTTTAAAAGTCACCATTCATCTGTGACTTTCCGGCCTATCATCTGT	216.526	76.1795	86.3974	108.603	71.9808	71.9808	91.3846	115.519	103.545	92.2885	67.2244	76.3141	74.4615	88.7115	102.615	110.006	103.91	73.8141	67.2244	82.1346	98.3782	89.9872	87.3718	72.0385	80.5513	84.7564	115.231	77.8013	77.3974	80.3397	84	77.4615	86.1218
660	BL_OCA_R000118	CU653576.p.ov.6	CU653576.p.ov.6	Unknown	AACAGCAGAAATATGAGATCAACGTGCTGTACATTTCGAGCAGCGGAAGAAGGAGGAAGA	48.3526	50.0577	49.4231	61.2692	51.2179	49.1346	54.3269	56.609	57.4038	52.8654	50.8974	70.2308	49.5897	53.8718	58.7821	50.1859	65.6474	59.1474	52.75	55.4038	52.7179	54.3718	57.9167	57.0128	55.859	58.1282	54.4103	55.0128	50.3462	58.2821	51.1859	50.6923	53.9872
661	BL_OTH_F001021	EE783866.p.ov.6	EE783866.p.ov.6	Unknown	TCAAAGTAGATACAACCCAGGAGAGGTGCCCTCCGCTCAGAGAAAGTGCTAATAAAGAAA	1756.92	1894.08	2040.35	2038.11	1880.66	1745.43	1783.94	1734.63	2039.18	2046.71	1625.24	1671.04	2387.69	2161.12	2109.44	1539.49	1690.78	1839.62	1719.38	1385.31	1672.63	1523.13	1842.97	1739.69	1618.25	1748.83	1889.23	2283.47	1775.18	2038.11	1780.51	1503.77	1433.06
662	BL_OTH_F000441	CF118456.p.ov.6	CF118456.p.ov.6	Unknown	GTGCAGCTATTCCCATGTCTGAGTATTTATTTTTTAAAAAGATTGAGGGGGTGTGTTAAA	1054.76	1363.47	1050.74	1163.31	967.218	1259.62	1212.47	1722.9	1289.5	1039.86	1096.15	1288.51	1119.39	1318.22	1152.65	1062.79	1210.46	1397.76	961	955.25	920.603	1213.45	1255.21	1493.93	1479.63	1615.01	1581.76	1439.01	1520.62	1730.19	1270.01	1660.44	1468.9
663	BL_OCA_F000350	DY486688.p.ov.6	DY486688.p.ov.6	Unknown	GCTTTAAGGTGTCATTTTCATACAGTTTGTATGGCTTTTTTCCCCCTAATTTTCATGTAG	1870.5	1682.12	1687.04	1661.29	2107.49	1911.97	2078.88	2019.19	1942.86	2097.21	1983.92	1976.72	1930.24	1987.97	1849.55	1944	1862.23	1622.78	1912.97	2005.32	1767.41	1941.93	1896.74	1644.28	1682.93	1747.17	1998.83	1746.37	1911.17	1809.95	2103.45	2060.1	1931.19
664	(+)E1A_r60_a22	E1A_r60_a22	E1A_r60_a22			904.776	1794.61	1505.74	2113.92	1429.36	1596.46	1584.7	2396.1	2616.45	2594.84	1120.29	1417.68	2215.36	1805.69	888.891	1198.23	861.84	907.269	1183.15	1198.87	796.744	1084.84	1022.87	922.712	901.006	944.436	989.256	877.731	919.474	862.179	1006.47	1138.06	756.923
665	A_70_P055581	DY492891.p.ov.6	DY492891.p.ov.6	Unknown	TGGTTATGTCTCAGTCCTTTTGGTACTGTTGTATAGAGAAGTACCATTAGCAGTCAGAAG	586.237	460.763	594.66	656.006	434	566.827	468.654	704.737	493.955	656.923	498.256	427.135	372.128	482.462	352.109	655.192	514.212	622.609	593.596	499.494	427.385	617.859	664.038	713.218	343.288	924.25	472.263	527.673	582.853	562.058	648.929	793.724	696.224
666	A_70_P001906	CD288203.p.ov.6	CD288203.p.ov.6	Unknown	TCCTTAAAAACCCAATGTTTATTGCAGTGGTTAAATGCAGTGTCTCAGCATCTGGGTGGG	270.051	277.846	252.006	246.654	312.583	351.385	416.231	485.5	400.321	405.846	358.16	368.019	331.962	319.16	424.596	347.776	398.744	341.635	410.917	375.205	328.974	384.756	314.981	283.058	377.397	441.449	292.314	296.41	243.218	239.526	301.205	291.365	291.365
667	BL_OTH_F000793	DY498380.p.ov.6	DY498380.p.ov.6	Unknown	TAACACCGTCCTCAACAAGAGTTCCAACTGGGGCACCTCGCCACTGCTCTGGTACTTCTA	471.096	532.064	497.968	488.455	461.109	627.929	616.551	324.968	318.071	564.91	575.641	663.853	663.853	673.923	958.622	711.699	708.256	651.199	619.474	659.821	560.179	808.974	640.75	648.449	664.269	584.641	715.853	781.538	663.16	643.397	617.256	543.064	587.218
668	A_70_P060896	CD286873.p.ov.6	CD286873.p.ov.6	Unknown	TGGAAGATAACTGCACTACTCTCCCTGACCACTGTATAAACGTTTTTTAGTCTTAGCCCT	392.519	301.532	315.763	321.609	320.455	318.917	286.603	331.962	340.045	302.192	284.987	285.897	333.987	279.564	262.141	303.987	337.494	307.282	294.282	361.103	302.026	301.295	332.782	325.442	301.064	268.077	320.071	303.045	328.974	310.083	338.737	307.596	305.199
669	A_70_P056031	EE833596.p.ov.6	EE833596.p.ov.6	Unknown	TGATTTAGTTTCTAGCACTGTGGCAGGTACATATTCTGAGTGACTCTTCTATGGAACAAA	104.256	87.5449	104.872	117.429	88.1923	122.981	128.244	265.846	239.378	229.295	107.186	110.308	86.5256	110.404	95.8333	160.462	101.032	134.974	113.391	166.006	107.462	157.564	142.378	126.853	113.365	181.282	100.481	104.929	112.91	118.955	106.481	142.179	124.763
670	A_70_P041446	EE807950.p.ov.6	EE807950.p.ov.6	Unknown	GTAATGGATGTTCAGGAAGAAGACATAGCTAAAGGCTACAGCGCTTCTCGCGAAAAGAAG	62.1731	77.8013	59.8718	55.7756	61.4679	59.3846	57.5064	56.609	57.359	60.0641	58.4615	61.9231	67.4679	56.9808	66.6859	56.9744	64.5321	64.4359	57.4359	66.6026	70.0897	63.4551	82.6474	77.7115	65.9295	60.25	77.3974	60.2756	63.0385	70.859	58.4808	56.5833	69.2628
671	A_70_P014946	CF116397.p.ov.6	CF116397.p.ov.6	Unknown	TTACATATGAATTGTCTCCAACCAAAGTCAATGAATGGCTCCTCCTGCTGAATCCCCAAC	110.75	109.365	105.179	153.795	127.878	126.179	125.513	149.724	174.705	133.987	132.333	147.545	120.526	114.263	112.558	124.468	108.122	114.577	119.474	136.231	125.744	111.885	122.609	118.231	110.212	130.359	119.173	115.821	109.237	112.083	122	117.263	115.269
672	A_70_P015796	FE025633.p.ov.6	FE025633.p.ov.6	Unknown	TAAAATCCTTTTGTATGTTGCGCGTTAGCAGTTTGTTTGCCTTCTCCCTGTTGCAGACCA	97.9295	103.545	101.615	113.526	165.679	164.263	159.282	133.391	206.122	119.532	168.923	166.321	105.295	97.9744	97.2436	109.712	112.558	104.84	149.641	161.968	154.103	102.782	156.481	138.84	85.4744	88.9103	94.1346	116.974	113.449	117.776	138.929	134.974	152.449
673	BL_OTH_F001318	NM_001009766	NM_001009766	Unknown	TTTACCAAGTGCGACTATTCTTATAGAGCAAAGTGTCTTAACACACTCGGCCTCCAGCTC	55.3782	58.2692	62.4936	61.1026	56.9231	73.3718	57.7308	72	114.468	131.596	67.1987	111.34	69.9423	62.6218	68.8141	63.2628	72.6859	67.891	67.8718	59.141	76.3526	70.1282	74.3141	73.3397	68.1731	73.3205	80.75	77.9872	73.9936	70.7821	64.5385	75.2692	72.1731
674	A_70_P007826	EE806121.p.ov.6	EE806121.p.ov.6	Unknown	ATTCTAGGAGATAAATTTCCGTGCACTTTGGTGGCGCAGAAAATTGACCTGCCAGAGTAC	591.519	695.635	635.705	664.269	563.308	663.449	611.205	479.077	521.91	627.526	559.173	543.859	690.545	664.795	617.859	615.897	675.353	611.449	554.468	562.673	542.699	641.391	631.647	587.218	555.449	481.776	640.301	761.699	721.391	723.744	644.276	651.891	629.179
675	A_70_P034226	CN821781.p.ov.6	CN821781.p.ov.6	Unknown	TCATTAAATCTTCTCATCACTGGAGCAAATGAAACCTGATGTGGTTGGGTGGGCTGACAG	482.917	583.058	274.846	338.167	532.942	444.212	415.987	372.647	620.365	500.878	900.321	239.378	349.628	149.885	247.115	217.545	523.071	322.154	303.603	259.782	326.397	411.244	379.417	435.474	391.391	176.865	207.769	384.128	338.859	314.878	398.487	681.853	194.026
676	BL_OTH_F000087	AF349464.p.ov.6	AF349464.p.ov.6	Unknown	GAGCAAGAAAGGGAACAGCTTCAGCCTCATGAAAATGGTGAAGGAAACTCAGAAACTTAA	441.058	419.301	479.404	433.699	388.141	285.987	286.109	246.583	252.468	266.532	247.115	259.494	429.231	431.635	291.788	245.763	308.897	290.186	246.75	247.423	291.365	233.365	293.615	296.103	301.769	292.564	342.673	312.244	303.295	312.949	341.526	352.205	287.776
677	ETG10_13482	ETG10_13482	ETG10_13482			50.1987	49.7436	47.9744	59.4295	50.0128	49.6538	55.4038	52.9872	56.1538	51.5577	50.6795	52.9487	50.0513	50.5	57.4359	50.0321	54.9103	97.6731	48.3974	53.0577	57.2372	53.7308	70.4295	56.4038	54.9423	55.1923	56.4038	55.0128	58.2756	116.756	50.8205	63.6474	56.0769
678	A_70_P067886	CN824728.p.ov.6	CN824728.p.ov.6	Unknown	ATTCGTGGAGCTCATCAACAAGTGCAACTTAATGCAGTCTGAATACCGGGAGAAGAACGT	412.853	447.083	452.904	374.551	452.603	439.192	432.295	352.109	425.096	543.859	440.641	459.654	433.288	418.032	492.231	435.853	551.359	504.474	512.333	441.295	485.609	486.103	482.462	426.359	406.282	485.295	502.609	542.904	597.173	561.071	458.679	454.968	500.731
679	A_70_P071821	CD287610.p.ov.6	CD287610.p.ov.6	Unknown	TCATACGGGTTGTAGCTGGTGTTGCTGAGTGACCAACCTAGTCACTCATTCCTTGTTTTT	269.756	187.776	178.25	214.853	183.16	158.526	172.038	184.692	180.519	178.147	143.064	147.045	165.372	177.513	191.436	163.827	208.936	189.474	149.397	202.776	182.109	191.5	199.115	167.263	161.545	183.481	200.577	228.776	177.974	202.468	163.038	177.429	187.776
680	A_70_P064551	EE801991.p.ov.6	EE801991.p.ov.6	Unknown	CCTGAACTAAGACCTGGCATGCTGTGCAGTGCGTGCAGCCTTAAAAACAATTTAAGATTT	430.045	374.551	388.923	358.885	417.865	436.006	465.481	623.468	616.756	546.955	371.353	382.115	423.699	397.321	433.288	368.538	454.045	463.994	379.244	460.468	365.038	363.006	357.75	327.538	368.019	573.058	258.808	338.167	460.955	448.853	343.532	337.064	348.199
681	A_70_P010121	DY495975.p.ov.6	DY495975.p.ov.6	Unknown	ATCAATAATATTGTCAAGACCTTACATGAATGGTGTGATGGCTGCGAGGCAGTCCTGCTG	68.8462	70.609	75.609	104.763	68.2308	63.7756	69.6026	58.1346	61.3718	63.8333	63.359	65.3526	67.3333	71.5128	72.9038	61.1603	67.8974	71.1731	67.8333	66.609	66.1026	69.2115	75.6282	82.8846	68.9679	73.0321	101.391	73.1474	72.0449	76.5064	67.5	64.359	69.8526
682	BL_OCA_X000175	DY519762.p.ov.6	DY519762.p.ov.6	Unknown	TGGATTTCATCCCTTACTGGTCTCAACAAAAGTATTCCTGTTGGAATCATGATGATAATT	312.359	320.353	357.192	359.391	336.038	288.827	279.974	335.077	337.064	248.731	347.776	332.122	311.782	306.353	333.308	360.34	300.615	302.378	304.526	270.846	307.019	297.628	293.192	291.269	292.846	300.333	269.058	252.641	258.397	256.577	273.744	280.353	264.494
683	A_70_P023581	EE870102.p.ov.6	EE870102.p.ov.6	Unknown	TGCCTTCATAACTCCAATTCCCTAAGCTAATCCTTAAACAGCAGTTTAACGCTGTTTGCA	100.59	92.5897	119.84	106.365	93.75	107.071	109.955	161.679	143.827	116.91	91.1987	94.6859	122.859	137.609	116.596	114.16	83.9487	123.314	116.237	137.481	106.84	115.974	107.577	173.981	105.987	155.385	126.853	130.968	135.462	126.256	126.256	133.949	122.474
684	A_70_P002436	EE750691.p.ov.6	EE750691.p.ov.6	Unknown	CAGATCAACTGTTGTACATAATATCTAATAGTTCATATTAGAGTTTCCTTGGTTGCTCCC	47.5064	48.6795	49.1282	65.25	51.2949	53.2244	57.3013	65.2308	57.2628	55.5064	52.7372	57.0256	59.3654	55.5641	63.8333	48.4936	59.4615	56.2308	54.5	80.1282	57.4359	54.5449	53.2115	56.5833	57.75	58.4615	59.891	55.0449	49.7308	59.5064	52.75	54.9551	58.8526
685	A_70_P023631	EE870179.p.ov.6	EE870179.p.ov.6	Unknown	GACTCTTCAAACACACAAGTAGATTGATCTAAGGCATGTTCCCAGCATCTGTGCACACAG	150.795	178.904	180.179	164.462	144.974	191.865	176.91	277.442	253.474	213.846	149.776	179.353	161.154	182.417	222.135	203.635	168.571	176.058	192.641	169.987	132.25	167.962	161.679	158.878	191.212	186.526	187.596	149.532	151.641	148.526	160.872	144.974	131.115
686	A_70_P016841	M84356.p.ov.6	M84356.p.ov.6	Unknown	TGGAGAAATCGGTGTTCATTAACAGCGGTAAATAATGCCCGCCCTCCCACGCGCCCCTCT	1049.37	1640	1738.02	1882.69	2232.78	2208.17	3176.4	3016.62	2807.44	3228.57	3482.99	4402.67	1515.93	2245.81	2715.12	3086.42	2721.71	2589.78	3359.13	2915.34	3699.29	2743.22	2338.41	2073.61	1996.9	2034.76	1213.45	1446.01	765.641	1583.99	1804.72	2170.76	2270.34
687	A_70_P028461	DY504849.p.ov.6	DY504849.p.ov.6	Unknown	TTAAAAACACTGGGAGCGAGGCCGGCAGACAGGCTGAAAATATCATCGGACACGGAGTGG	48.6795	53.8718	54.9808	62.6923	53.1346	53.2244	58.3974	58.1603	57.3013	66	54.75	53.0577	55.4231	52.3205	54.7628	49.6923	62.1603	60.5897	53.0577	54.9872	63.7308	55.4295	61.9231	58.1923	57.7436	71.3462	57.0192	57.6859	61.2436	56.1154	54.6282	139.744	59.4487
688	BL_OCA_X000237	CU652619.p.ov.6	CU652619.p.ov.6	Unknown	GCTTGCCAGAAGCCCCTTTTTCCAATCCTTGGGAAGAGTTTTACTTTAAAACAAACAAGT	57.9295	61.2179	60.4295	68.3974	71.0321	69.0962	74.4423	102.058	111.468	104.968	72.1474	71.1859	62.4551	70.1282	68.8269	61.4167	80.6987	72.7115	63.6603	72.1859	76.4936	68.2692	74.0064	76.0897	65.6795	74.2821	65.4615	65.5962	60.8846	65.5321	62.8333	66.2115	71.5769
689	A_70_P009151	EE814814.p.ov.6	EE814814.p.ov.6	Unknown	ATAACCTGGGCTCCGTAGAGGCCCTCCACGAAGTTCTGCAGCTGCCTGCAGCTCTGCGTT	147.436	152.865	157.833	159.032	138.397	133.891	128.744	133.474	129.526	161.038	137.506	139.59	180.288	167.212	182.872	157.622	241.853	155.679	137.545	121.186	151.641	150.314	149.051	154.481	165.141	149.641	184.244	198.128	177	187.679	155.122	152.949	153.16
690	BL_UN3_R000018	CU651844.p.ov.6	CU651844.p.ov.6	Unknown	TATTCTCATTTTGGGACTTCCCTGGTGGCTCAGACAGTAAAGCCTCTGTCTACAATGTGA	9940.08	8886.88	10476.3	8752.72	12060.2	13782.1	13012.1	9390.04	9598.46	10055.5	12929.6	14296.7	8681.1	10773	10731.3	11497.7	10055.5	10458.7	14687.6	17114.7	13012.1	10793	13348	14643.7	10641.6	14403.5	8727.25	9794.91	9436.65	8630.71	12848.2	15424	13153.6
691	A_70_P019736	EE786692.p.ov.6	EE786692.p.ov.6	Unknown	TCATAATGGGCCAGATTTCAGACCTGTGGAGAGTCAAATCTGAATACATCCATGTCCTGG	80.4295	77.9423	56.5128	61.0064	58.7179	59.6603	80.9038	85.1923	61.6795	69.141	66.7885	56.1154	89.8077	102.981	75.7949	58.4359	59.1667	78.4808	73.4167	67.0385	68.75	68.7308	77.2179	76.6603	72.1731	71.3974	75.1538	198.712	108.372	106.513	62.8397	72.7692	72.6667
692	A_70_P012366	FE032945.p.ov.6	FE032945.p.ov.6	Unknown	CCTTGACAGATATTCTAGACAAGAAGGGATGTTTAATATTGGAAAGGAGCTATTGAAAAC	49.9615	51.4872	53.2115	54.6923	48.609	53.9872	62.5256	59.6603	63.4295	55.5256	52.75	53.9231	49.0064	51.5897	65.7244	55.3269	57.5641	63.3526	54.7628	64.0897	103.923	59.2564	67.8526	62.5577	54.9359	54.391	59.1154	60.4295	49.5897	55.4872	50.6923	60.8077	58.3782
693	A_70_P019291	EE783535.p.ov.6	EE783535.p.ov.6	Unknown	AGTTACAGTTCTTCTAAAGTTGATGGTGGTCTGTCAGCAGAGTTCCAGAATCCTCGAAGA	452.744	279.391	318.692	323.224	248.506	258.032	288.917	326.885	304.872	285.545	273.058	262.34	297.859	317.628	303.679	239.064	317.295	313.5	257.083	271.962	307.109	305.128	284.154	299.205	271.609	274.276	302.378	345.545	296.744	341.635	271.962	270.506	289.481
694	A_70_P042726	DY499803.p.ov.6	DY499803.p.ov.6	Unknown	GCAGCTGGGCCAGAGGTACCTGATGTATATAATTAGCTTATGTTTACATATTAACATATA	502.128	517.808	542.571	537.378	464.865	473.865	544.808	656.006	629.904	556.756	550.154	508.423	461.647	531.686	402.622	519.455	527.821	526.744	431.346	565.654	604.058	507.583	507.968	632.365	519.667	471.724	524.308	578.712	589.942	604.949	590.821	627.929	574.09
695	BL_OCA_F000021	CD287065.p.ov.6	CD287065.p.ov.6	Unknown	TAATGAGACACCCCATACATACCCCATTCAAAATTCAATAAACAGTTCATCAGTGAGAAA	11061	12905	13249.9	13126	11910.8	13181.9	13882.5	14856.5	15027.8	13557.7	11824.5	12929.6	12180.3	11306.3	12205.7	13652.4	13747.2	12905	11306.3	13181.9	11026.7	13126	12060.2	11887.7	11716.3	11369.5	10566.4	11369.5	12430.6	12589	11474.4	11098.1	10509.5
696	A_70_P066856	EE755556.p.ov.6	EE755556.p.ov.6	Unknown	AAAGTTTTGTGCATATCTGTTATTTTCCCTTACCTTAGCGCCCTGTTCTTCTCACCTGCT	267.237	235.391	233.301	211.269	209	213.846	204.942	224.154	201.904	249.378	188.564	182.622	228.147	236.974	182.295	196.878	246.321	218.923	177.91	203.59	203.237	190.455	227.615	244.994	179.987	197.34	248.558	231.718	255.564	264.603	247.115	243.154	230.506
697	A_70_P021471	DY478456.p.ov.6	DY478456.p.ov.6	Unknown	GTCTGCACCTTGTCTCCTCTGTCTCGGCTTCACCAACGTGCAGATCTGACTGCAGAAGTG	4206.37	3420.66	4143.45	4001	3513.39	3174.17	3064.37	3386.04	3751.1	3138.08	3534.32	3541.94	4149.34	4325.03	3605.63	3653.81	3873.26	4312.46	3435.29	3565.16	3334.6	3825.59	2735.07	2656.2	4344.27	3524.6	3377.78	4200.39	3254.72	3190.9	3101.01	3167.67	3359.13
698	BL_OTH_F000928	EE753215.p.ov.6	EE753215.p.ov.6	Unknown	CTGTGGAAAACTGTGGAAATTGTCAAAGTTTGGGTCTGATTTTCAGTGTGTGTATTATAA	1406.94	1324.48	530.609	1049.37	1427	667.186	1349.83	2306.72	2224.28	798.365	2208.17	1837.03	902.096	645.821	1562.97	1998.83	1449.35	1509.77	1787.16	2275.21	2000.04	1793.67	2883.24	1154.69	1178.53	2405.36	1646.79	947.5	588.942	2020.1	940.571	1932.1	1667.17
699	A_70_P027701	CD288871.p.ov.6	CD288871.p.ov.6	Unknown	AGGCCTGGTCTATCTTTGGATGATGCTGCAAGCCCCACCTTCCTTTCCTGTCAGCCCACT	1371.44	1548.91	1615.01	1704.29	1557.76	1686.17	1696.33	1120.78	1201.54	1351.96	1705.8	1645.88	1636.66	1642.65	2069.71	1992.94	2007.58	2167.04	1807.31	1376.66	1964.01	1610.42	1764.94	1628.92	2073.61	1799.17	2110.53	2074.72	1798.3	1793.67	1596.46	1679.03	1626.9
700	BL_UN1_F000008	CU638449.p.ov.6	CU638449.p.ov.6	Unknown	AAGTTAAAGGTATGTGGCCCAAGATTAATAGAAGCAGAAAAGCTGCTCAGGGGCTACCAG	57.8718	63.9615	59.8333	67.7372	59.0769	61.7436	68.3462	73.4744	153.026	69.8526	75.25	64.859	54.2308	61.0641	104.692	64.5385	64.6026	69.9808	65.9679	56.2244	65.859	64.1474	71.6667	67.7821	63.4551	64.859	74.2821	70.3526	61.6603	66.4936	56.7436	65.3141	64.5128
701	BL_OTH_R000151	DY495798.p.ov.6	DY495798.p.ov.6	Unknown	CATTCCCTGATGCAGAGGGGTTAAGGCCACAAAGGAAAAGGAGAAAGAACAAGAGGACTG	131.75	110.269	132.218	134.506	104.231	112.474	146.019	291.487	315.596	154.596	136.231	162.173	148.936	123.628	146.404	123.244	118.859	177.09	125.019	110.75	135.006	153.679	128.641	122.654	177.038	132.974	134.506	136.949	113.558	117.603	107.897	104.782	124.564
702	A_70_P071601	DY491440.p.ov.6	DY491440.p.ov.6	Unknown	AGAAGAGAAGACTCTGTGCCTTTAAATGAGAGGGTGCCTGCTTCATGCGATAAAGCCAAA	9613.39	8186.05	10675.5	11026.7	8912.76	10270.8	11782.4	7824.06	8492.99	10391.1	8378.99	6858.19	13464.3	14403.5	7498.4	5258.86	6595.65	7559.4	7640.33	7960.3	6409.17	7516.31	5670.6	5557.72	6934.05	8305.51	7751.01	7730.76	8135.22	8100.59	7238.92	6482.19	6362.17
703	A_70_P043606	CF117301.p.ov.6	CF117301.p.ov.6	Unknown	TCCCTCCAATTTGAATCCTTCAAGATAAAAGGAGAAGCATAATGCCTTTAGCCTCATAAT	292.846	210.391	184.692	223.891	201.378	195.237	199.378	303.679	276.263	239.673	213.372	196.494	197.41	212.269	262.731	174.045	197.122	238.462	203.801	167.442	253.821	197.122	158.526	181.436	219.904	216.526	220.564	198.276	224.853	211.987	199.423	251.327	230.038
704	A_70_P016986	Z12997.p.ov.6	Z12997.p.ov.6	Unknown	TTTGGATTTACAGCGTGGGATTTACGATACGACTGACAAGCTCACCTTTGGAAAAGGGAC	70.0192	77.6154	70.7821	65.9679	88.7115	68.0769	82.4679	56.5256	54.6603	60.0256	65.6987	65.6667	72.3974	61.6538	67.9295	58.4359	107.423	74.2821	65.9551	72.1346	81.7244	58.3846	93.2756	95.7564	60.2692	81.0962	66.0128	70.4551	61.1859	67.1987	65.109	68.5705	72.6474
705	A_70_P064076	EE783602.p.ov.6	EE783602.p.ov.6	Unknown	ATTGGCGGTAGCGTTCGAGGTCAGATTATCTGCCTTTTGTTGCGAGCTTCTTTATTACTG	105.545	91.5128	88.7115	118.814	81.3205	92.2564	108.474	136.904	95.8333	103.5	83.3333	93.5833	100.25	112.654	103.615	119.609	109.564	114.429	97.5128	96.4103	100.179	136.429	108.474	119.718	95.0513	126.494	109.679	126.218	116.654	136.263	114.429	98.9551	105.333
706	A_70_P036021	CD289123.p.ov.6	CD289123.p.ov.6	Unknown	CACGTCCCTCATCAAGTATTTTAGGATGTCTTTGGGAAGCCATTAAGGCAGAGAGACTCT	134.026	125.494	107.84	133.718	132.853	93.5962	115.647	126.295	143.192	110.917	102.686	98.7179	107.962	94.6859	93.2885	77.9167	119.795	107.75	105.987	117.276	110.487	115.41	123.558	107.635	109.013	118.481	119.474	119	85.2372	89.141	108.032	131.75	124.872
707	A_70_P045856	EE804530.p.ov.6	EE804530.p.ov.6	Unknown	TACCATAGTAGTGTATTACTACGTAGTAAGTAGACTAGCCACCTATCCAGTATCTACAAT	95.5064	63.8654	70.8397	83.2308	59.8782	66.7628	77.2949	59.7179	72.5769	65.6923	59.6474	59.9231	66.1026	61.2628	66.2885	54.4423	69.141	70.2628	59.3141	97.1218	76.0705	74.0897	68.9615	79.9679	68.1282	65.9295	70.6474	71.2115	78.7179	73.4744	74.6538	65.5513	73.1474
708	BL_OTH_F000185	AY689125.p.ov.6	AY689125.p.ov.6	Unknown	AACGTATGACCTAATGAAGGAGGCCCTTGTGAAAAACAAACTATTAGCAGACGACGTGCC	61.4615	57.5192	62.1795	63.4808	63.0897	58.609	60.3397	59.7692	56.1923	58.609	58.4615	85.2115	65.7821	57.3974	64.9936	54.4231	57.7308	63.8077	60.4808	56.1987	60.3526	57.0449	68.2692	65.5192	57.6538	60.7756	82.7051	64.8205	54.9103	59.3397	58.2564	66.5769	73.0577
709	A_70_P032496	EE791295.p.ov.6	EE791295.p.ov.6	Unknown	ATCTGAAGAAACAAGCGGTTAGAAGCTGATCGGAAGATTCGTTTTGTCAAGCAGTGCCTC	504.635	445.974	400.885	383.34	371.103	403.237	403.359	562.058	405.622	387.942	328.705	345.288	352.526	339.622	373.295	286.75	311.91	322.346	287.353	285.122	326.763	322.564	273.519	358.346	409.59	425.981	323.224	318.5	317.372	263.705	346.981	370.962	325.103
710	ETG05_36762	ETG05_36762	ETG05_36762			52.5192	51.9359	52.2115	87.8654	50.6154	56.5833	65.3205	53.0256	52.6154	52.3269	54.3782	54.7372	54.1859	52.9936	57.3077	53.0449	51.2628	57.0513	51.6603	53.0897	60.25	52.6346	56.5256	59.4167	53.3141	56.6795	53.7756	58.4615	49.8333	56.7821	51.8718	54.9231	58.8333
711	A_70_P034206	CN822295.p.ov.6	CN822295.p.ov.6	Unknown	ATTATTCCCATCGCCGTGTCAGGTATTTTTTATGTCGTTACGCGTGTGCATCCTGGAAAC	58.6667	53.1795	59.8333	65.8333	56.8974	57.9423	60.9359	56.5833	57.3077	60.1218	55.5064	57.0513	64.6282	59.2564	67.9231	55.2244	55.2244	66.8269	59.3077	55.8846	61.5321	57.0449	66.8718	61.9231	58.5897	63.3205	57.5513	72.6154	63.6026	58.1923	57.4679	63.3846	62.6923
712	BL_UN2_R000031	CU655171.p.ov.6	CU655171.p.ov.6	Unknown	TACTTTAAATCCAGGCTGGCAGTGATGAGTTACTGTCATGACCTCTGTGAACAGAGGGAT	1252.31	1735.49	1779.73	1215.56	878.962	1376.06	910.026	990.776	1440.27	826.064	1108.72	765.641	933.199	843.885	1232.36	1039.49	1259.62	1127.85	878.962	793.724	802.872	825.295	974.603	1287.97	1513.06	798.583	1458.35	1831.37	1093.77	1707.33	1021.25	896.66	740.333
713	BL_OTH_F000471	CN823592.p.ov.6	CN823592.p.ov.6	Unknown	TCCTGCTGTTACCTGGAGATGGTGGGAAAGCTCAGCTTTGTATATTGTTTCCTAAAGTAT	9764.69	9670.33	11005.7	9581.14	9222.32	9032.65	10373.4	10943.2	10238.2	12278.2	10338.4	10038.5	11387.4	11716.3	11200.2	10583.2	9654.35	10003.6	9475.53	9130.33	9719.67	10458.7	10810	10355.7	12563.3	10845.3	11974.9	11782.4	11098.1	10922.3	10193.5	11497.7	10793
714	A_70_P028436	DY504789.p.ov.6	DY504789.p.ov.6	Unknown	TTTTTGGGTCATGTTGGTGGTGTTGGAAATTGATATGGAAATATCTAAAAACTTTCCACG	400.667	369.936	367.917	430.186	414.654	411.994	414.365	290.429	303.853	321.526	338.006	348.122	403.237	370.064	375.955	271.609	363.872	354.154	376.314	401.353	390.41	350.756	333.538	420.468	472.885	497.968	318.071	299.673	281.788	313.724	342.827	345.288	320.141
715	A_70_P052721	CD288972.p.ov.6	CD288972.p.ov.6	Unknown	TGTTGACGTTTATCTCCTACATGAGACATGTTCACAGATCGGGCCCAATCATCACACACT	1042.58	974.968	982.59	1013.96	1127.85	974.603	810.564	602.795	609.731	872.968	748.558	1043.89	797.359	955.994	1050.74	1191.4	761.699	1073.99	976.5	788.231	1060.19	760.853	1110.28	1217.75	930.679	1019.59	1113.26	1009.63	1095.81	1140.78	927.365	1009.63	1052.44
716	BL_OTH_R000577	DY489190.p.ov.6	DY489190.p.ov.6	Unknown	TGGTTCTGAATTCGAGTGTATTTTCTAAATTCCCAGCCCCTGCAGGTGAATTTGCCGTCT	82.4679	89.8269	95.109	86.5256	88.641	82.3205	87.5256	108.474	136.429	90.1667	94.2949	91.8846	86.1218	81.0256	84.2564	76.5064	82.5513	80.0705	81.1282	80.8462	92.3205	82.3526	87.9615	84.9231	77.7115	83.9487	69.5321	80.391	80.9551	79.1026	77.9744	78.141	92.8333
717	A_70_P015351	FE024298.p.ov.6	FE024298.p.ov.6	Unknown	AAATATAGGATTTGGACGTTCCGGTAGTTAATTGCCTGTCAGTTCTTCTTTTTTCTCCCC	60.1923	48.7372	50.9744	56	54.1667	51.7885	55.1218	53.0192	57.9295	56.3141	53.0897	50.6154	60.3526	55.2628	56.0385	52.1923	52	59.2821	50.5513	53.5321	54.5769	61.9231	59.4744	56.7885	52.0962	57.2115	60.2115	56.0577	53.2436	60.4808	52.75	54.6346	56.4038
718	BL_OCA_F000824	EE755715.p.ov.6	EE755715.p.ov.6	Unknown	GTTCTTTGCATTGACCTTTACTTACTACCAAAAGATGTAATTCAGGAAACCATTCTGGTT	1849.55	2443.15	2214.08	2485.32	2031.75	2279.98	2205.93	2648.65	2572.12	2543.46	1951.84	1917.24	1873.35	1743.78	1513.06	1970.99	2176.5	2174.29	2066.5	2567.65	2401.3	2106.41	2549.55	2563.06	1504.47	1470.21	1799.17	2131.56	2441.92	2932.02	2611.91	2523.17	2538.09
719	A_70_P000466	EE753035.p.ov.6	EE753035.p.ov.6	Unknown	TGCCCTTGCAGTCTAGCCATACCTGTGGTGTCAAAAAATAAAAAATCATTGTTGGCACTT	4437.71	4807.51	4112.1	4386.48	4240.65	4933.78	5310.21	6292.75	6934.05	5642.2	5179.91	4636.6	4303.69	3893.85	4212.22	4827.26	5097.7	4984.47	4618	5213.24	4835.1	5521.74	4281.84	4291.69	4571.5	4695.31	3672.36	4086.99	4417.28	4850.77	4262.85	4463.38	4414.03
720	A_70_P020341	EE778270.p.ov.6	EE778270.p.ov.6	Unknown	GCTGAAGACTTTACTCTATTGTCACACAGTCTTAAGATCATTTTTGTCTCAATGTCAACT	1890.07	2436.23	3151.49	2433.26	2729.93	2476.54	2041.51	4109.09	2996.79	3427.88	2630.08	2841.39	2418.43	1401.37	1590.51	1906	2951.34	2505.08	1562.22	1851.21	1400.67	2380.31	2034.76	1988.9	2123.88	1645.88	2391.58	2443.15	1877.9	3199.96	1513.06	2621.16	4158.08
721	BL_UN4_R000104	CU654997.p.ov.6	CU654997.p.ov.6	Unknown	GCAATCTTCACGCTTTCAAACTGGCACCCTGTGCATACCTTGAGAAAACACTTTCCATTT	54.141	53.2436	53.0192	58.8526	51.6282	57.4359	59.9103	56.8269	57.3077	53.1346	52.1346	55.2628	55.9103	59.2628	56.0385	51.7949	52.3077	57.2115	50.5513	52.6282	55.9423	55.4808	52.6154	69.1667	55.75	87.2051	59.0449	58.4359	52.9487	53.9423	52.7308	57.3141	62.0705
722	BL_OTH_F000345	CF115968.p.ov.6	CF115968.p.ov.6	Unknown	ATACGGAAGCACATTTATTTCCTGTTTATTTCTCCTGGTTATTTCCCCAAATGCATCTAT	57.6346	54.7628	51.1346	56.0192	52.1282	53.4038	53.391	54.5064	59.9487	55.4615	52.1154	54.5769	55.6859	54.9615	58.6218	52.9936	53.3526	56.7372	54.4679	52.3462	55.9487	62.8141	55.6795	58.5385	51.9359	58.5769	58.5705	59.1859	55.641	56.2949	50.5192	67.8397	57.5769
723	A_70_P038251	DY475560.p.ov.6	DY475560.p.ov.6	Unknown	ATGATGGTGATCATCATTATCATTGGAGCTGGAATCGTCCTTGGCTACACCTACAAGAGG	82.4038	84.7949	79.4615	89.1026	81.2628	78.4808	84.6346	67.6026	62.641	100.788	83.8974	95.891	103.923	101.032	116.128	105.141	87.6346	107.462	90.6923	81.1923	86.4615	95.5897	100.788	93.0256	104.256	91.7051	132.25	119.981	133.718	113.654	99.5192	100.885	105.353
724	BL_OTH_F000128	AJ505087.p.ov.6	AJ505087.p.ov.6	Unknown	AATGGTTATGGTTATGCTTATGGTTATATTTACGGTGTAGATGTCTGGGGCCCAGGACTC	60.141	57.0449	53.4103	62.1859	64.6026	60.6282	62.3654	52.8718	59.6218	57.4487	54.3718	59.891	66.2436	62.5577	59.7564	57.9295	59.5192	61.9872	57.3654	54.2949	56.2821	66.5577	65.6731	61.3654	55.7436	59.3333	55.7628	63.2372	55.75	55.5577	56.7179	59.7756	60.4679
725	BL_OCA_R000194	EE750047.p.ov.6	EE750047.p.ov.6	Unknown	CATTCAGAGTCTCGAGCTGAAGTAAAGAGACATCAATGAGATTTGAGATACTTCATGACA	166.269	129.308	102.628	100.641	159.712	139.442	126.801	138.199	144.417	88.0705	133.474	106.212	126.378	130.66	147.859	118.308	121.59	111.84	151.474	123.09	146.404	134.026	132.705	198.987	108.372	130.308	151.244	120.564	123.09	122.109	184.397	133.622	156.071
726	A_70_P026746	AF548384.p.ov.6	AF548384.p.ov.6	Unknown	ATAGAGCTCAGAATTCCAGACTATCCAGTTTCTCAACTGGTTTGTATGATACAGAACACA	48.3013	49.3205	49.8654	54.8077	50.0513	49.8205	55.7821	51.5897	54.8077	50.9167	51.0577	53.1731	50.0641	51.2692	56.4167	48.109	47.3974	55.6987	50.0577	56.2308	56.0385	53.109	60.3526	53.8782	53.2564	63.4808	54.25	58.4615	48.0449	227.442	48.0641	56.5833	58.3718
727	BL_OTH_R000479	FE027784.p.ov.6	FE027784.p.ov.6	Unknown	AATTTTTTCCCTCCCCGGAAAATTGAAAGTAGGGTTCAATAAACCCTTTTTAAGCTTTTC	102.532	85.859	85.3013	87.0641	85.1603	87.3462	92.7051	111.365	116.058	100.744	111.397	123.712	97.5962	93.7756	110.269	96.5833	106.365	109.564	108.474	126.013	108.712	100.013	102.276	98.5449	121.365	114.641	91.5513	100.744	97.2244	123.667	98.4936	91.3013	100.66
728	A_70_P035366	EE811214.p.ov.6	EE811214.p.ov.6	Unknown	TTTCACATGAATTTCGCACAGTCGTTGCTCTCTGAGAGTCCGTGTCATGCTGTTTCTGAT	2693.42	2473.31	2488.33	2279.98	2226.76	2076.02	2048.88	1533.64	1551.89	1921.46	1949.94	1929.23	2569.12	2863.79	2346.19	2067.4	2219.64	2314.17	1978.86	2109.44	2178.67	2270.34	2185.28	2200.49	2474.75	2678.05	2627.05	2702.99	2241.28	2275.21	2028.16	2171.98	2352.41
729	BL_OTH_F001532	DY478236.p.ov.6	DY478236.p.ov.6	Unknown	AAAGTCTTGTTGGGTAGGGGTCATGACTACCTCTGAATTCAGTAAAAATCAGAATATTTC	230.551	136.141	164.885	225.583	239.436	125.256	176.712	253.128	237.263	154.647	184.109	138.897	167.16	231.353	195.705	151.667	211.474	208.167	127.404	158.064	157.41	209.071	248.91	204.327	267.853	156.455	218.096	174.474	184.051	189.026	130.904	194.756	202.994
730	BL_OTH_F001129	EF521881.p.ov.6	EF521881.p.ov.6	Unknown	CAGAAACTCAGAGATGGAAAAATGCTTCCATTTTCTCCAACAAGCAAAGGAGAATAAATT	87.9744	75.6282	112.981	70.0641	61.9872	70.3526	74.4038	72.6282	71.8846	59.1474	66.5577	70.3462	144.551	94.9359	72.1218	61.1795	57.7628	146.436	100.34	104.282	68.4167	69.7308	72.6474	125.378	76.3333	62.8397	85.141	82.4936	62.7756	90.3013	104.385	76.5513	75.8269
731	A_70_P052911	CD286514.p.ov.6	CD286514.p.ov.6	Unknown	GAATCCATTACTTTTTAATCAGTGTCTGGGAAGACAGAGAGAAAAGATAACCTAAGCAAA	49.641	48.7564	49.6154	57.2885	47.6474	50.7436	52.75	51.7564	51.7756	52.0833	53.1859	51.3846	51.4295	51.1026	62.5577	50.7115	49.8846	58.2885	47.0064	48.7692	56.9551	54.0705	55.7756	81.4359	54.1859	51.3141	52.9103	56.2949	48.4936	53.9808	48.0449	58.2436	60.5449
732	A_70_P012256	FE032550.p.ov.6	FE032550.p.ov.6	Unknown	TTTTCTTTCCGTGTAAACACTTGAGATCCAGGATACAGTTTATGCCCACAGCACGTGCCA	51.641	51.0577	49.5833	54.8333	49.5	49.2244	52.2628	50.1218	54.8013	58.6859	51.0385	52.5128	54.4103	52.3782	67.9808	50.0641	53.3846	60.4167	49.7308	51.1026	57.3718	54.7308	51.6859	56.5064	51.6731	58.5769	54.9615	56.2821	48.641	65.9936	49.6154	85.0577	53.6154
733	A_70_P008986	EE811849.p.ov.6	EE811849.p.ov.6	Unknown	AATAGAAAAGGAGACACCACTGCTCCACTCTTTATTCGAGTTTGGCTTTTGTCGTTGATG	422.763	487.795	393.167	381.045	435.853	289.667	355.237	720.442	691.071	543.667	352.282	510.865	631.442	564.692	494.295	577.897	580.353	476.34	533.731	518.147	575.256	469.686	411.994	552.955	598.417	332.564	355.365	512.577	668.186	675.994	430.679	702.378	376.763
734	RC8	RC8	RC8			45.6218	48.2821	50.0385	53.1987	45.9231	49.1538	49.3205	48.109	49.8526	51.3141	45.9231	49.2308	48.609	47.2821	49.7885	46.6795	49.9615	64.6987	47.9231	46.8654	51.7051	50.7692	51.9487	59.3205	51.5897	52.3654	50.8718	52.641	47.0064	49.8654	45.3141	48.7179	54.0064
735	A_70_P044121	FE029430.p.ov.6	FE029430.p.ov.6	Unknown	GTAGGTTAAGTTACATTAAAGTGGTGACGAGTTCCAACATCTAATGTGATGTGAAGGTTT	1664.63	1253.96	1195.15	1335.7	1029.63	1208.89	1108.22	1341.17	1175.53	860.494	994.821	1114.02	1252.31	1285.29	1233.42	1059.78	1116.06	1041.47	1009.99	1158.28	1088.92	1071.31	1190.28	1365.87	1177.6	854.141	1406.94	1447.98	1187.21	1365.23	1559.21	1192.49	1150.75
736	A_70_P005261	EE854842.p.ov.6	EE854842.p.ov.6	Unknown	CACCAGCCACTCCAAAATTCTGAGTCTTGAATAGTTTTCTCTCTTTTTAAAAAGTTACGA	2094.88	2245.81	1953.67	2149.14	1883.71	1825.26	1802.98	1686.17	1638.29	1694.86	1973.96	1855.57	1667.85	1761.39	1434.4	1854.78	1779.73	1937.15	2094.03	2217.59	2157.74	2054.98	2047.77	2244.66	1588.92	2106.41	1759.53	1802.01	1951.84	1901.13	2128.64	2236.27	2282.43
737	A_70_P064826	EE747842.p.ov.6	EE747842.p.ov.6	Unknown	GATAGGACTGGCTTCTTAAATGCTGTACTCTGCCCTTTTTATAAATGATTTAATGGTGAT	132.154	106.122	120.045	156.776	100.519	95.3462	127.667	188.891	193.846	173.923	86.75	139.314	143.974	110.75	93.5	138.083	147.929	74.0128	72.5897	137.962	120.474	95.9423	209.231	148.782	103.744	86.1218	112.359	198.923	165.712	110.199	120.474	125.846	123.949
738	(-)3xSLv1	NegativeControl	NegativeControl			48.8077	47.5064	47.6859	54.3782	44.6603	44.6603	64.4359	47.2821	49.7821	49.0385	49.2244	46.9231	46.8077	44.6603	51.2628	45.6218	45.9231	51.2179	45.3141	47.0897	51.0833	49.7179	51.1026	50.2756	46.0577	50.3333	54.3462	615.487	49.3397	49.7179	48.141	54.6667	55.4103
739	BL_CTL_F000095	JY1	NM_001110098	Unknown	CCTGGAAGAGTTCATTAGCACTGTGATGTAATGTACTATATTATAAAGGTTCTTTGGTTG	50.9359	47.3974	49.3397	55.3013	50.1218	45.6218	59.1026	55.0256	50.8397	51.1282	48.141	51.2179	48.2051	53.391	50.8333	49.0256	54.9038	50.6154	48.641	54.3333	49.1282	47.5833	53.3013	69.891	48.2821	50.4615	53.7949	52.6923	49.3718	54.5641	46.0577	47.5513	50.8846
740	A_70_P017256	DY493871.p.ov.6	DY493871.p.ov.6	Unknown	TTTCTTTCCAGAGGGGCTTGCAGCCTGGATCCCTGCATTGGAACTGGAGGCAGGGAACAT	1250.67	1020.85	1013.19	1185.18	842.513	821.462	865.558	787.013	884.538	883.122	787.846	690.026	1219.38	1176.13	1064.61	866.244	1092.72	915.718	780.949	872.276	925.795	977.763	904.103	847.115	971.622	1279.89	1017.46	1102	1040.26	1096.71	830.051	841.545	829.468
741	A_70_P038916	DY477710.p.ov.6	DY477710.p.ov.6	Unknown	TGAGTAGCTTTGTAGTCAAGATTCTATGTCACATTTGTAAAGGGAAATTAGCACTTTCGT	627.526	867.192	872.968	676.788	1103.75	911.128	1046.83	1265.26	1463.58	1405.58	1480.27	1376.66	1002.7	875.564	1731.78	1143.86	1221.66	1047.62	1394.71	2057.83	1138.94	1293.72	861.167	907.917	1473.35	1135.21	867.468	758.654	764.212	688.314	778.782	1212.47	881.032
742	BL_OCA_F000410	EE772275.p.ov.6	EE772275.p.ov.6	Unknown	AAATAGAAAGCCCAGACATAAATCCACGCACCTACGGACACCTTATCCTTGACAAAGGAG	4321.88	4044.11	5758.21	4880.46	4998.53	6497.7	5837.32	6116.65	6627.08	5258.86	4964.3	5527.44	2951.34	4508.1	3081.74	4993.69	4025.44	3950.29	6063.96	6084.13	5676.29	3956.18	7013.28	9450	3073.29	6770.24	3603.38	4275.29	4179.77	4084.46	6543.54	8704.35	6770.24
743	BL_CTL_F000079	DIAP3	FE025511.p.ov.6	Unknown	ATTACATGAAAACATGGACAAGTTATACCAGAATATAATGGTGTACTATGCCGTCGACGT	268.173	266.385	263.942	276.731	357.75	259.654	249.013	308.404	247.115	204.519	239.942	220.744	277.154	256.327	188.032	180.179	256.045	217.455	253.276	195.237	246.038	235.006	267.071	281.276	249.654	219.019	332.705	274.462	261.744	227.865	343.423	302.647	282.532
744	BL_UN3_F000079	CU655611.p.ov.6	CU655611.p.ov.6	Unknown	GAACTGTCCAGGAAGAGCAGTAATTATCACAGAAAGGAATCTGGTGACTGGCATCATACT	52.8013	50.8846	56.1282	59.3333	54.5192	51.4423	59.4679	55.0769	57.109	56.5833	56.6795	59.3141	60.5256	53.3462	57.8846	52.4872	57.2628	61.4615	50.7692	52.9487	52.9038	52.7179	58.5321	58.5577	59.0962	55.4231	54.3526	57.7308	53.3141	63.4295	49.8526	55.7179	59.2436
745	A_70_P051671	DY503262.p.ov.6	DY503262.p.ov.6	Unknown	GAAAAAAGGAACTTCAACGTGGCTCATGGGCTGGCCTGGTCATATTATATTGGATACCTG	129.192	130.968	129.994	135.071	151.981	146.006	156.288	171.487	153.891	165.679	156.071	181.994	142.744	154.859	155.551	157.865	167.16	155.571	157.75	164.263	152.846	146.019	160.955	164.051	150.244	130.788	185.096	162.526	148.128	153.269	157.179	156.455	164.853
746	A_70_P063516	EE778226.p.ov.6	EE778226.p.ov.6	Unknown	GTCAGGGCACTCCCTAATTTATGTGCTATAAATACGGACATGTACATAGAAATCTATTTT	61.1795	54.4551	50.8526	61.2628	51.6282	52.641	57.3013	62	99.2885	51.8077	54.3974	59.3333	58.2564	56.1859	57.5641	55.6795	57.7308	59.3013	55.3205	56.0833	56.5064	54.5577	57.3654	60.3013	59.0833	56.1987	84.8846	56.0513	54.7628	63.7115	56.7179	56.9744	56.2821
747	BL_OCA_X000592	CF116513.p.ov.6	CF116513.p.ov.6	Unknown	AGACTGTTACAGATGCCAATATTCCTTATTCAGGACAATGTAACCTCACTGATGATATGT	2209.4	1536.6	1594.99	1799.17	1523.79	1417.68	1496.1	1906	1946.03	1958.67	1724.64	1744.58	1901.13	2051.21	1908.87	1647.62	1437.74	1699.15	1765.7	1538.81	1565.24	1581.76	1605.05	1404.35	1815.68	2074.72	2360.63	2066.5	1940.65	1830.5	2041.51	1782.07	1668.42
748	A_70_P025731	FE023131.p.ov.6	FE023131.p.ov.6	Unknown	GAAAACTGAGACACATTACTAATACTGTAGGAATTGATGACGGCTTGACTTAAAAGCTTT	1127.36	1075.31	810.218	941.545	1341.72	1409.37	1419.44	1509.77	1490.63	1111.85	1390.33	1431.99	1122.12	1007.63	1015.32	820.801	909.667	839.244	1545.63	1477.8	1557.02	916.064	1449.35	1431.31	843.885	1022.1	1077.97	934.583	757.25	908.628	1463.58	1501.85	1389.77
749	A_70_P069456	CF117921.p.ov.6	CF117921.p.ov.6	Unknown	GGAAGGGCTAGGGAGCAATTTTGTTATTGTATTAACTTTACTCAGTTAACTCATTTGAGA	2996.79	2411.85	2381.33	2454.15	2627.05	2360.63	2462.25	2186.6	2289.35	2450.11	2547.99	2561.68	2920.83	3061.99	2621.16	2398.71	2668.38	2355.12	2792.25	2823.41	2603.21	2276.62	2843.31	2682.56	2834.19	2851.84	3084.02	2608.47	2659.46	2606.46	2881.29	2837.53	2676.09
750	A_70_P023331	EE839799.p.ov.6	EE839799.p.ov.6	Unknown	TCTGAATTATTTAGGGGTGAGGTGTCATTATGCCTGCTCTCAAATGGTTCAGCTAAAAAA	99.5192	83.3077	120.378	145.667	71.3462	135.372	125.468	145.756	120.833	134.333	72.1346	76.7628	101.276	115.327	85.7115	75.6987	175.654	109.904	96.1795	76.6795	107.635	87.7372	128.968	129.269	87.2051	88.1667	96.9551	102.103	138.282	133.91	112.513	119.981	93.3077
751	BL_OCA_F000082	CU637985.p.ov.6	CU637985.p.ov.6	Unknown	CTAAGGATTCTGATTTCAGATTAGGCATTCCAGTTTCTTTCCATGAGGTTAACTGCCAGT	936.026	715.244	688.724	616.551	652.59	713.744	654.032	634.987	649.737	628.141	602.795	569.109	719.077	713.218	643.846	580.776	666.904	627.051	630.519	687.41	549.308	687.199	684.538	667.667	652.141	678.417	681.699	671.019	699.654	631.006	605.397	587.449	590.192
752	A_70_P020416	DY493251.p.ov.6	DY493251.p.ov.6	Unknown	ATGTGGCTTGGGGGACCTCAGCCAGTCCCCTAACCAAGTGTGGGGAATGATGATCTCTCA	102.615	88.9103	100.378	95.5064	89.6987	85.7244	88.5192	75.9487	75.9487	93.5833	104.872	91.9936	102.981	118.372	129.006	99.4423	125.654	95.25	99.0769	89.0128	112.955	105.788	93.8462	96.7692	125.359	120.647	123.263	113.487	102.917	97.6218	95.109	90.8077	103.692
753	BL_OTH_F000554	DY476025.p.ov.6	DY476025.p.ov.6	Unknown	TGTCAACACCAGCATAGAAGCCCATAAGGACATTTCCTACCTGTACAGATTCAACTGGGA	99.2436	55.5705	79.3782	73.1538	57.7949	61.5897	57.6538	56.6731	72.2821	60.0705	63.0833	63.8462	58.1923	62.1603	81.7692	55.8141	68.4487	63.4551	54.5064	81.2821	75.109	54.2949	62.6923	64.2885	66.2179	60.6795	95.7244	70.7244	53.3462	60.4103	69.3013	65.5705	63.1667
754	BL_OCA_R000269	EE841052.p.ov.6	EE841052.p.ov.6	Unknown	TTTTAAGCAGCATGATGTGATTCATTCATACAGGAGCCACGCTGCAGGAATTCGCAGTCT	1097.55	928.058	825.75	886.038	765.968	842.513	791.872	1035.78	957.872	909.327	818.077	742.865	964.282	942.276	823.436	759.385	808.071	807.814	789.718	873.769	825.295	834.058	909.667	928.596	871.929	1060.58	989.679	1026.66	920.603	980.577	801.974	893.199	924.66
755	A_70_P063716	EE779890.p.ov.6	EE779890.p.ov.6	Unknown	GATTGTGGATGAGTTTACTCTTAACTTCAAAGGGACTATTTGTATTGTATGTTGCAACTG	330.788	317.628	289.756	267.776	309.596	248.321	236.808	333.66	362.173	314.59	274.679	305.128	269.897	290.314	208.385	194.987	242.821	274.609	256.122	288.615	299.205	238.077	261.526	318.827	230.359	199.051	287.167	286.603	278.077	320.917	264.686	272.038	256.218
756	A_70_P004376	EE750077.p.ov.6	EE750077.p.ov.6	Unknown	ATGCCTTTGTCTCATTTACAACTAAGATAGGGTCATCTGCGTGATTACCCTAAATTTTAA	424.962	401.212	503.962	504.282	520.026	471.41	449.474	573.5	534.756	392.91	452.904	489.436	363.795	371.244	377.135	360.718	405.16	516.628	488.455	379.103	452.603	397.756	385.846	418.833	393.756	394.756	422.103	398.192	453.692	411.603	591.929	498.256	438.737
757	A_70_P032311	CF117481.p.ov.6	CF117481.p.ov.6	Unknown	TTCCTGTCAAAGTGCAGATCTAAGTATATTGAGTGGACAGCTCTTTAGTCAGTTATATTG	663.449	316.647	406.545	457.231	488.455	472.692	555.224	876.192	706.494	509.154	473.667	440.474	275.968	549.917	581.609	400.769	497.782	517.962	732.968	605.603	726.942	477.218	445.244	324.872	732.705	565.436	385.955	802.263	759.103	525.801	561.609	474.891	814.269
758	BL_OTH_F001704	EE798020.p.ov.6	EE798020.p.ov.6	Unknown	GATGCTCAGTAAGTAAATGTCTGTTGAATGCCTGATTGTCAAATTAAAAGGTTTCCCATT	743.763	787.846	701.641	716.308	559.423	829.468	893.923	1042.99	836.654	1243.59	858.782	919.917	655.038	678.417	733.718	1045.21	598.417	595.615	596.263	566.628	632.724	826.763	684.096	905.09	976.122	637.744	911.571	908.929	557.314	617.256	475.231	923.872	812.006
759	A_70_P055086	EE767086.p.ov.6	EE767086.p.ov.6	Unknown	AGGTGAAACAGCTACTATTGCCACTGAGAGGATGGGAACCAGAGACATACCATGACATTA	132.891	174.692	176.417	145.481	160.519	157.622	172.801	185.737	138.571	125.436	177.429	172.365	180.885	162.699	162.782	122.686	133.346	219.577	147.59	174.045	143.269	168.795	164.295	160.872	200.385	166.128	144.647	158.526	105.462	113.821	112.59	146.103	140.756
760	BL_OTH_R000237	EE758834.p.ov.6	EE758834.p.ov.6	Unknown	ATACTCTCATGCTGAACAAGTGTGGATTTGTGTCTGAAGACTTTCAAACAGTCGGCGCTC	55.1603	50.859	53.3526	54.8846	54.25	51.3141	55.4231	55.0897	87.1282	94.4679	52.3654	61.641	51.4359	52.4295	55.4103	51.2051	53.0064	51.6987	49.6346	52.3013	56.1282	56.0513	55.0064	52.0192	57.9615	54.5128	80.2821	56.8077	49.9487	56.4103	50.7244	49.5897	55.2115
761	A_70_P008491	CN823209.p.ov.6	CN823209.p.ov.6	Unknown	TGTCCCGCTGTGAATGCTGCAGCCTGTCCTGGTGACAGGAGAACAATGTTGGTGAACGTC	1107.19	995.526	1014.88	1025.83	852.218	782.833	852.513	862.942	816.917	899.609	612.513	739.571	773.705	1247.85	995.859	833.603	888.519	612.968	794.628	939.25	738.058	959.032	581.788	631.647	1136.25	804.455	999.442	1055.21	819.314	1206.78	630.519	780.288	841.545
762	A_70_P053126	CD287314.p.ov.6	CD287314.p.ov.6	Unknown	CCTAGACATTAAATACAGTTGGTCAGAGATTAAAACTTATCTCTGTGTGGGATAAAGTTC	865.558	819.032	782.833	843.545	820.429	916.064	959.821	1001.99	978.962	951.173	829.109	806.577	864.583	741.949	695.122	844.192	846.673	822.391	801.295	957.538	834.327	816.558	866.244	836.301	703.692	708.256	758.385	657.103	946.705	898.917	975.763	921.269	912.263
763	BL_OCA_R000082	CU652741.p.ov.6	CU652741.p.ov.6	Unknown	GCACGAAGCTACAGAAACAAATTGAAAAGCATGAGCAAATTCTTCTCTTCCTTTTAAACA	99.609	133.667	122.141	180.288	116.41	127.096	139.545	166.083	156.865	133.526	123.128	131.436	114.071	119.218	113.654	92.9103	111.712	118.41	122.026	150.686	121.551	145.218	114.808	130.359	130.788	124.763	155.333	134.09	92.7564	103.417	111.038	132.218	129.192
764	BL_OCA_F000244	CU653993.p.ov.6	CU653993.p.ov.6	Unknown	CACGTTGTCCAAGATAGTTTATAGGATTAACAGTATACGGGCTCCCTCCAAAATTCCTTA	112.859	91.5513	100.904	128.712	98.9551	97.5577	102.705	139.724	132.891	103.885	112.385	121.449	123.417	123.244	172.487	93.8974	107.295	102.917	103.173	119.647	107.878	115.763	105.179	110.071	96.7051	105.846	97.9744	109.987	94.9872	98.7436	103.019	110.071	101.615
765	A_70_P021466	DY478461.p.ov.6	DY478461.p.ov.6	Unknown	AAGAAGTGTCCTGGGAAACAACTTCTCTGAGTACTACGTGAATGACCCTCCTCGAATAGT	152.506	196.494	183.942	277.154	177.801	177.276	147.436	282.474	299.673	250.558	206.122	164.885	194.083	169.026	243.558	200.308	223.821	208.846	180.974	214.141	220.359	218.276	173.244	166.269	238.929	195.769	267.513	202.532	202.994	210.513	203.417	207.994	200.308
766	A_70_P040461	EE794956.p.ov.6	EE794956.p.ov.6	Unknown	TTTGCACATGCCATCCAAAATTATTAATCAGAAGGAAATTAAGCAGGGTCTTTGCTATAC	57.0449	70.4679	58.1218	76.3462	61.2308	59.2692	64.2885	64.0577	74.3333	61.0897	54.3974	68.0769	67.0962	65.7115	65.6218	56.2564	60.5705	67.609	67.9808	116.532	65.4551	66.5513	64.7821	69.0192	61.3077	67.0705	74.1859	75.9808	57.1859	66.1795	63.7756	71.6026	75.3846
767	A_70_P069726	CF118591.p.ov.6	CF118591.p.ov.6	Unknown	TTTGTACAGCATACTGCGTCTTGTTATGACACGTCCTTGTCCTGCTTTGCTTTTGAGTTT	243.218	233.628	284.417	276.917	237.532	261.673	275.154	245.212	222.077	199.558	222.231	235.115	236.378	204.897	242.942	182.038	229.551	206.397	225.321	163.635	241.064	241.064	236.808	266.724	243.801	280.962	215.013	211.34	185.462	199.423	224.391	223.09	211.769
768	A_70_P058286	EE839498.p.ov.6	EE839498.p.ov.6	Unknown	TAGAATACCACCATGGTCATTTCTCCCCAGTGATATATACCATAAACTTTCAATCTGACC	221.724	216.333	236.026	247.635	172.269	165.372	156.519	224.5	204.455	195.615	148.212	150.859	203.801	216.705	189.109	155.679	178.679	197.776	181.936	119.962	207.769	147.808	191.564	197.891	184.628	228.218	203.801	212.545	159.353	199.115	169.167	270.308	264.019
769	BL_OCA_R000011	CU637826.p.ov.6	CU637826.p.ov.6	Unknown	TTTGAGCTTCGTCAACATCATTTGGAAAATGAGTGAACTGGGGAAGACCCCGTGCTTTTC	779.936	489.282	765.442	618.865	598.237	583.058	536.212	560.385	752.487	504.282	588.077	510.333	551.628	631.859	588.942	484.859	505.122	512.333	442.66	467.442	525.468	504.776	404.962	515.135	535.038	471.25	475.397	615.038	412.603	491.872	442.66	442.481	421.929
770	RC1	RC1	RC1			49.5	51.5577	46.1987	54.2821	49.9487	45.3141	50.4038	50.8718	51.75	60.0897	49.8205	47.7885	49.1282	48.7564	51.0192	49.6154	64.8333	52.3654	48.6474	50.3462	51.9167	49.3718	56.0769	55.859	49.8013	52.3654	52.3654	51.4872	46.9231	54.5449	50.0321	48.7885	53.3333
771	BL_OTH_F001273	NM_001009461	NM_001009461	Unknown	TTTGAGATTGAGCGAGAGGCCTTCATCTCTGTCTCCGGCAACTGCCCCCTGAATCTGGAC	193.635	201.346	206.212	213.885	264.962	257.083	310.192	380.218	311.5	293.013	231.769	359.391	251.494	200.929	188.564	179.186	170.526	170.205	197.891	225.705	237.09	213.974	225.853	195.615	202.744	199.115	140.859	153.731	136.667	142.032	179.487	185.346	173.41
772	A_70_P001816	DY497347.p.ov.6	DY497347.p.ov.6	Unknown	CTCTATTGTGAAAAACTTGTCCAAGCAGAGGTTAGTGTCATACTCCACAGCCAGTGCTGT	89.8974	91.5449	89.1667	99.5385	82.0064	85.6218	110.596	108.724	83.8718	141.276	72.6154	70.2115	90.5513	98.4487	82.9487	67.9615	83.141	80.3141	69.6667	86.3269	82.7051	77.2244	88.5449	88.1667	88.2821	93.6859	102.686	145.218	84.8846	83.7564	90.2244	87.7756	81.4103
773	A_70_P042946	DY500610.p.ov.6	DY500610.p.ov.6	Unknown	TAAGACTGGAGAACGGACACCATTGTTGACCTGTGGCTCGAAGGGACTGTCATGCCCCCT	617.859	533.372	509.692	588.724	589.551	537	622.609	731.583	729.231	630.308	692.103	604.686	560.859	618.365	832.647	660.494	784.449	710.429	692.551	663.654	759.968	748.558	512.333	562.058	1019.59	810.218	611.936	704.487	503.372	528.647	423.571	492.391	577.321
774	BL_CTL_F000065	BMP1	DY498969.p.ov.6	Unknown	TTCTGGATACCATCGTTCCCAAGTACGAGGTGAATGGGGTGAAGCCCCCCATTGGCCAGA	90.391	85.4615	89.2628	94.9744	84.2885	98.1859	107.577	86.3526	72.6987	89.2372	90.7436	103.353	96.4103	94.1923	108.679	85.7051	105.571	108.526	87.7179	84.9295	116.372	100.641	103.436	93.4679	96.1346	97.2885	95.3782	100.481	95.0192	100.936	91.7949	91.3846	89.1282
775	A_70_P011006	EE756454.p.ov.6	EE756454.p.ov.6	Unknown	GCCGTGCCAGTATGGATAGGGGTTCTTGTTTTACCAGCTTTACATTCCTTTTTAATTTTA	782.538	804.455	928.058	1038.15	908.929	789.16	877.942	693.282	717.782	725.955	740.91	1048.47	726.462	906.538	1198.23	890.782	839.244	1017.07	865.558	821.75	990.077	936.026	870.494	825.75	1066.46	775.968	1293.21	1282.38	1052.44	907.641	845.75	933.199	859.449
776	A_70_P055041	EE766908.p.ov.6	EE766908.p.ov.6	Unknown	ATTAAACCAAATTTCTTTACCACGTTGACTGAGTCTGAACGTTAGAGATGAGACTGTGCT	51.3397	49.0064	54.1731	56.0577	54.1603	51.7436	60.5449	52.1282	61.3974	82.4487	51.7436	56.6859	55.2436	48.3013	54.1859	51.7115	50.6795	53.2564	48.5577	55.0128	72.5192	52.0064	56.7179	56.6218	52.0449	54.6603	55.6154	58.3782	48.7692	61.4679	53.1987	56.6923	53.1795
777	BL_OTH_F000284	CD288032.p.ov.6	CD288032.p.ov.6	Unknown	GTAGCACAGCAAACTCATAGAAATTAGCATCAATAGCAACTTTTGGGTTTTCTAGAATGA	4411.29	4998.53	4735.01	5011.74	6027.67	4793.23	5385.55	6381.73	6587.03	5617.08	6611.11	5621.5	5356.23	4654.39	4759.4	6051.84	7004.55	5976.71	6130.24	6482.19	6891.32	5758.21	6324.27	5917.71	6150.19	4090.29	6278.1	4695.31	5190.37	4972.4	7352.88	6969.76	6232.63
778	A_70_P021896	EE834938.p.ov.6	EE834938.p.ov.6	Unknown	TTCTACCTCAGCAAGATGATTCTTTGGGAGAGAATCCCCATCTTTTGGTCTCCTGGCTTT	3368.31	3363.91	3233.17	3520.5	3837.92	3865.1	3916.52	3557.45	3572.91	3875.88	3499.33	3921.82	3550.18	3567.71	3053.7	3473.62	3199.96	2939.61	3820.01	3595.31	3785.23	3677.42	3745.84	3865.1	3002.87	3658.97	3461.02	3501.62	3506.6	3423.06	3907.96	3980.85	4176.62
779	BL_OCA_R000041	CU638654.p.ov.6	CU638654.p.ov.6	Unknown	AGCCAGGACATGGAAACAACCTAGATGTCCATCAGCAGATGAATGGATAAGAAAGCTGTG	22636.8	18345.7	23953.5	22636.8	16064.9	23766.9	20548.1	25988.8	39495.6	31067.8	18345.7	18593	21532.8	23953.5	18775.2	30613.6	18280.5	20327.5	24644.6	37306.5	18280.5	22275.5	25643.7	29594.5	20255.4	32087.6	21436	23269.1	20747.8	20167.6	22636.8	30613.6	25220.2
780	A_70_P000206	EE752339.p.ov.6	EE752339.p.ov.6	Unknown	CCATTTTTGGAGGAGGGGCAAAAAGCAGCAATACTGTGTTTGAAAATGATACTCTGGCTC	4325.03	2955.06	3107.81	2841.39	2733.24	2743.22	2621.16	2476.54	2769.75	2334.61	2339.65	2603.21	2956.89	2869.41	2584.63	2205.93	2461.1	2457.05	2198.01	2447.33	2446.05	2329.33	2606.46	2674.58	2929.97	3348.68	3693.65	3041.62	2260.18	2216.46	2505.08	2577.43	2413.05
781	A_70_P001066	FE027473.p.ov.6	FE027473.p.ov.6	Unknown	CTCTGTCTTCTCTGTTCTTTCTGAAATTTCCACTAAGTGAATACTGGGTATTCCATAACA	61.2051	65.1474	77.141	84.2564	81.7372	79.4038	74.8526	82.2756	132.545	87.4038	75.4231	77.5321	71.7436	71.7885	76.1923	87.6154	66.2115	77.4167	78.7628	84.7179	85.3013	70.141	87.7564	79.8013	64.2885	65.141	69.1923	73.7436	61.4615	74.5064	78.7564	75.7179	85.0833
782	A_70_P038696	DY477251.p.ov.6	DY477251.p.ov.6	Unknown	TTTGTAAACTCCTGAGGGTATTTTTGTGCCAGACACATTCCGCCTTTTCAGTATTGCAGG	1310.95	1319.49	1155.71	1149.67	1128.78	1207.97	1179.57	1393.97	1389.77	1358.01	1358.49	1373.9	1198.23	1164.9	1311.47	1291.33	1273.8	1391.56	1351.44	1263.61	1276.62	1452.53	1126.38	1160.69	1399.5	1252.88	1144.45	1218.21	1119.86	1098.38	1205.77	1144.97	1214.5
783	A_70_P023731	EE870337.p.ov.6	EE870337.p.ov.6	Unknown	ACTTATGCAACGTTTTTTATTCTTCTGCCCCTTCGAAAGAACAGATCTGTTCCCAACTGC	134.167	143.558	153.891	152.782	199.276	192.981	183.077	240.199	192.295	164.635	147.647	178.712	147.647	151.244	107.692	135.071	119.026	113.878	137.878	139.442	166.385	129.09	116.372	112.724	122.199	108.667	88.7692	96.2564	99.4744	96.2821	113.962	121.936	116.058
784	BL_CTL_F000085	CYP17A1	L40335.p.ov.6	Unknown	TCTTTCCCAGCCTGCAGCCCTGGCAGTGATGTGCATAAAACAGTTTCTTTCTCCAAAAAA	24373.2	44317.8	47237.6	28439.1	25643.7	46911.5	20481.4	18661.3	27764.5	18896.9	21120	15467.4	23046.9	33347.4	27764.5	22448.6	46613.1	24942.2	22275.5	16851.5	29459.5	17635.5	35464.3	41148.1	37960.8	28026.8	33574	32628.5	28740.1	46911.5	17018.7	13557.7	21120
785	A_70_P037406	EE774848.p.ov.6	EE774848.p.ov.6	Unknown	TGGGCTTTGGTTTTCACAATTTATGAGTTAAAACCACAGGCCGCTTCCACGTCACAGTCA	507.583	539.545	508.256	509.532	430.186	478.263	499.494	354.827	360.474	505.833	460.763	477.635	607.032	604.686	609.987	520.609	515.718	520.474	442.16	453.468	485.5	522.744	555.224	503.59	567.853	525.468	657.103	718.795	609.506	666.442	491.34	513.827	521.91
786	BL_OTH_R000548	NM_001009784	NM_001009784	Unknown	TTGTCAACCACGAGCGCAGCAATATCATCATCCATGGCGAACTGGTTGCGGTGTCGACCG	163.34	140.365	146.147	167.263	137.821	136.526	197.891	377.782	446.526	280.712	198.333	228.314	171.199	161.199	212.474	200.519	233.038	236.974	200.385	191.744	246.385	216.019	167.16	161.635	230.103	187.404	177.218	203.635	177.615	192.526	164.462	149.167	171.103
787	A_70_P055321	DY491905.p.ov.6	DY491905.p.ov.6	Unknown	ATGTCATCATGGTTTCTGCTATTGGCAATGATGGGCCTCTTTATGGGACTCTGAACAACC	182.109	199.558	215.372	197.532	226.679	248.442	254.391	169.679	116.654	213.974	227.686	240.199	208.66	216.968	283.256	242.481	244.994	215.878	212.699	202.936	181.179	243.91	234.173	222.391	248.506	231.109	237.699	246.385	232.763	220.449	232.564	242.481	234.936
788	A_70_P038241	CD287230.p.ov.6	CD287230.p.ov.6	Unknown	TTAGAGAAAAGCTCAGAGAGGATCAGGAGAAGAGGCCGTGGGATGATGAGCCTCCACAAC	242.231	220.987	269.756	256.494	230.603	232.179	278.917	126.609	133.526	216.41	257.083	285.987	341.244	390.692	452.282	279.391	306.006	303.603	240.045	227.942	258.321	296.853	247.776	224.333	348.59	299.321	322.564	337.365	328.506	293.192	239.846	292.314	297.628
789	A_70_P013161	EE841112.p.ov.6	EE841112.p.ov.6	Unknown	TATTCCTAATCTGGCTTAGGTACGTGTGTCCCTGTGAAAGCTGATTAGGCTCAAATTCGC	1752.68	2047.77	2100.08	1976.72	2193.62	1929.23	1782.98	1384.21	1345.29	1835.1	2335.84	2159.72	2257.84	2230.45	2249.45	2543.46	2129.63	2335.84	2145.77	1657.29	1461.57	2203.83	2162.31	1680.54	1867.58	2056.86	2244.66	2169.51	2486.69	2301.38	2135.69	1979.96	2018.17
790	A_70_P002826	AY427976.p.ov.6	AY427976.p.ov.6	Unknown	AAGAGACAAAGAAGGCACACTGGACTTCTTGGAGTGTGGGTCTCCCCACTCAGCAGTCCC	60.1218	59.0833	57.6154	62.8397	55.2628	60.9359	57.75	56.6538	62.6154	58.5449	59.0833	63.9615	60.5192	63.3077	70.2115	56.2308	55.4936	68.2372	59.3846	55.2244	60.5192	57.8654	62.4679	63.0192	57.7308	60.4615	65.9808	69.0064	55.109	61.9679	55.75	59.2436	59.7756
791	A_70_P013846	EE761998.p.ov.6	EE761998.p.ov.6	Unknown	ATTTTAAGCAGATATTTAAGATGATCATATGCAGGACCCAAGTCCATCCTAGTTCTGTCC	51.9487	53.1026	51.2179	56.0128	50.6346	52.8013	77.5769	54.5769	58.5577	58.5385	53.4038	54.7885	60.5192	57.1667	98.4103	51.9487	55.4679	58.0897	54.4231	52.3269	57.7051	52.4615	56.6859	56.8974	49.1667	55.4103	55.6731	55.1923	52.2115	57.1026	52.6154	50.8205	56.5641
792	BL_UN2_F000015	CU652985.p.ov.6	CU652985.p.ov.6	Unknown	TATCTAGGACAGAAATGATTAGAATCATAGACATTTAAGTTTTCTGTCTGCACTGACAGC	53	50.7692	51.3974	70.0192	51.2628	50.3526	54.4423	54.5962	51.3846	54.5256	50.6923	51.3141	59.3462	50.4615	57.6538	47.5064	49.8526	56.0705	50.7436	51.0577	54.7949	50.5513	53.609	57.8846	52.1859	55.9038	53.0192	58.2756	49.641	52.6154	49.9295	50.1218	55.5256
793	A_70_P047521	DY498605.p.ov.6	DY498605.p.ov.6	Unknown	CACACAGTTGGTTTCACACCACCAACTTCACTGACTAGAGCCGGAATGTCTTATTACATT	78.2115	65.6731	74.0897	75.4103	70.2628	67.7885	69.1218	63.1603	62.4615	66.5833	66.0769	66.4615	71.2436	74.891	78.0256	75.7564	75.2692	71.8333	70.7821	66.0385	83.5	70.2308	88.5	75.3462	69.9231	84.9295	84.9295	84.6474	76.5256	81.2821	73.1538	69.3462	74.3269
794	BL_OCA_F000042	CF116855.p.ov.6	CF116855.p.ov.6	Unknown	AAGAAATGATGTTCTGTGACGTGTGTGACAGAGGTTATCATACTTTCTGTGTGGGCCTTG	5893.61	4804.49	5676.29	5365.24	4735.01	4717.37	4880.46	3793.85	4128.82	4012.04	4571.5	4072.33	4253.65	4650.95	5569.11	5035.67	5857.83	5054.46	4571.5	5031.82	5844.78	5988.74	5419.41	4288.53	4215.2	5763.77	4811.35	5731.46	4297.76	4759.4	3972.87	4811.35	4908.51
795	BL_OTH_F000712	DY489528.p.ov.6	DY489528.p.ov.6	Unknown	CAGCAAACAGCTTCTCTTTAAGAAAAATGATGTGTCTTAAACTTAGTGGAGTAGGTTTCT	2044.16	1857.31	1783.94	1907.94	2210.76	1710.13	2243.18	1954.74	2226.76	2418.43	2918.94	3049.5	2174.29	2409.29	3142.43	2094.03	2350.09	2669.79	2339.65	2245.81	2593.06	2232.78	2371.37	2152.88	2928.04	2183.81	3008.47	2549.55	2450.11	2355.12	2394.76	2945.67	2622.72
796	A_70_P027526	DY495365.p.ov.6	DY495365.p.ov.6	Unknown	AACAGGCCCCTCCCGCCCTTCTCACCCAAAGCTGCCTTCTCGGCCCCTCCCCGGAAGCTT	108224	106387	100688	114182	126203	124685	142514	131993	140236	133497	171572	152582	100688	112731	149348	148013	148013	137668	150921	149348	212509	123076	124685	152582	126203	158015	103629	107333	103629	98136.3	129309	127957	148013
797	A_70_P007701	EE805087.p.ov.6	EE805087.p.ov.6	Unknown	TCTTCTTAGAGCAAGTGAAATCTTTGTGGGAAGGAGTTTTCAGCTTCTGGGTTGTTTTTT	393.327	509.878	494.474	322.154	387.538	397.449	299.321	393.327	547.353	320.141	374.872	450.885	649.609	455.859	439.654	318.917	470.897	371.244	378.346	326.199	383.103	455.519	414.654	423.071	475.987	391.519	366.295	553.122	329.968	332.782	325.699	348.718	449.782
798	A_70_P004871	DY515223.p.ov.6	DY515223.p.ov.6	Unknown	AAGCTACATTAAAGCAATTAGACAGCATCCATGTCACCATCTTGCACAAGGAGGAAGGGG	159.199	181.179	160.519	150.526	190.455	165.064	184.628	145.263	131.032	198.058	213.974	197.064	229.083	217.641	244.256	176.417	249.231	257.083	176.256	220.449	204.795	217.038	255.949	219.122	227.058	197.122	215.737	215.013	215.936	205.737	171.731	167.032	208.526
799	BL_UN2_R000027	CU654709.p.ov.6	CU654709.p.ov.6	Unknown	TATTTGGCAAACACAGCCTACGTTGGCTATATTTAGTCATCAGTTGAATGGAATGTCATG	96.8846	83.6026	96.0256	102.212	86.4359	91.0128	108.603	206.622	235.744	146.019	129.763	117.237	128.468	95.5321	127.449	153.628	99.8718	104.167	113.141	136.474	108.244	122.609	113.295	103.987	99.4231	114.615	120.045	109.314	127.833	114.699	109.564	96.0962	101.429
800	A_70_P060316	EE823168.p.ov.6	EE823168.p.ov.6	Unknown	AGCAGGGTATGAACTTGGAATCGGAGATGCCAGAACTACTACTTAGAGTGCTATCCGATT	54.8974	49.1282	48.3718	53.7308	52.7821	52.6923	57.3141	50.8846	53.5321	50.3526	54.2949	54.7885	56.7115	52.3654	54.6282	50.1987	53.4615	58.1923	51.3846	53.8654	51.2179	51.8269	53.8205	54.6474	52.3077	54.5064	55.0897	60.5769	50.6346	53.1987	53.5321	63.9808	56.0128
801	A_70_P013716	CF116542.p.ov.6	CF116542.p.ov.6	Unknown	TTTGCTCTCCTGAGACTCAGGCCTGGGGCTTATCATTTGGATACAAGTGAAGGGTTTTTT	5006.92	3485.39	4170.48	4200.39	3830.43	3635.42	4226.79	4338.11	4309.65	4665.82	3722.24	3393.19	3933.1	4695.31	3817.58	3875.88	3870.19	3690.47	3580.83	3735.22	3454.54	4061.71	3799.38	3740.51	3890.71	5127.4	4259.82	4669.37	4331.8	4143.45	3801.99	4058.96	4031.46
802	A_70_P065221	EE748668.p.ov.6	EE748668.p.ov.6	Unknown	GTCAAACTTATAACTCAGAGGAGCTGAAATAAACGCATCGCACAGCTGTGTTTACACGTC	3259	3623.96	3629.6	3854.37	3541.94	4161.37	4123.1	3801.99	4217.88	4164.73	3640.78	3435.29	4093.45	4383.04	3327.23	3107.81	2863.79	3237.79	3208.24	2924.29	3014.31	3131.35	3110.06	3167.67	3527.11	2740.06	3851.6	4084.46	3263.48	3856.79	3120.81	3958.97	4020.1
803	BL_CTL_F000079	DIAP3	FE025511.p.ov.6	Unknown	ATTACATGAAAACATGGACAAGTTATACCAGAATATAATGGTGTACTATGCCGTCGACGT	301.385	285.897	311.782	279.974	379.103	272.147	257.16	312.359	272.603	212.077	285.436	256.167	311.673	297.442	208.846	218.731	289.929	249.096	261.09	203.288	284.071	238.853	302.269	327.744	282.981	261.436	328.635	306.186	276.731	272.962	379.417	346.41	319.282
804	A_70_P066866	DY475962.p.ov.6	DY475962.p.ov.6	Unknown	GGAAAACATGTCAGGAAAAATAAGAACACTTTCTACCTCTGTTTCAGATTTTTGAACGCT	176.635	150.481	159.212	149.051	115.013	117.474	107.346	103.173	100.34	108.667	94.7051	116.333	177.218	189.288	116.974	94.5128	101.212	96.5	112.603	91.0449	109.782	119.026	124.269	130.66	132.417	102.788	122.474	114.756	137.071	126.923	124.122	112.244	118.763
805	A_70_P049091	EE774043.p.ov.6	EE774043.p.ov.6	Unknown	AAGAGTAAAGCATTTCCAGACTGCAGGATTCCAGCCACCCCTCAGAAGTACTTTACTTTG	128.218	130.244	120.692	118.897	146.231	142.455	145.756	125.744	144.647	152.103	151.263	151.141	139.199	128.244	134.782	138.25	147.59	145.103	156.705	157.622	152.006	156.391	152.718	141.859	126.295	141.724	132.506	142.91	141.006	143.192	138.795	142.032	156.705
806	A_70_P033401	EE747493.p.ov.6	EE747493.p.ov.6	Unknown	TACTGCGACTTCTTCTACCTCTACATCACCAAAGTCCTAAAGGGGAAGAAGCTGAGTTTG	1604.15	1332.85	1582.5	1446.01	1354.36	1191.4	1283.49	1271.48	1254.64	1156.3	1212.47	1070.45	1402.96	1435.19	1336.45	1219.38	1504.47	1349.83	1237.27	1447.25	1606.55	1227.24	1069.54	1342.29	1408.69	1664.63	1159.79	1112.26	1354.36	1223.69	1140.34	1013.19	1172.99
807	A_70_P008946	EE811360.p.ov.6	EE811360.p.ov.6	Unknown	TGAGAATACCAACATTATGAGCTGTTAAACTACAGTGAGCACGGGACAACGGTGGACAAT	136.756	139.744	135.429	131.929	124.346	108.288	112.359	97.3974	95.5064	111.25	122.859	103.545	139.853	142.827	143.699	114.808	137.141	132.545	121.186	112.865	130.455	123.628	127.173	160.013	144.513	147.929	132.282	146.077	143.782	145.41	123.558	129.679	130.41
808	BL_UN3_R000036	CU652944.p.ov.6	CU652944.p.ov.6	Unknown	GCCAAAGCACAGGGAAGGCTATGTCAAGATAAGAAGTTTAGATTTTAAATACATTTAGGT	50.1859	52.0449	49.3013	56.7115	50.8846	50.2564	54.3974	52.9551	53.1859	52.0449	51.9936	55.2179	52.5064	53.9936	56.359	47.5513	52.8782	56.1154	53.3782	50.8462	54.2372	52.9936	58.5897	56.7372	48.7564	78.7179	55.3846	59.3141	50.0513	173.923	51.3654	53.5256	57.4551
809	A_70_P017911	DY478424.p.ov.6	DY478424.p.ov.6	Unknown	TATCTGAAGACGAAGAGCCTGTACAGTTCTTCAGATTAAATGAAGCGTGAGACCCTTAAA	1907.94	1581.76	1509.77	1651.67	1542.14	1760.48	1865.83	2226.76	2284.67	1880.66	1428.79	1415.72	2066.5	1885.58	1947.04	1533.64	1348.31	1532.3	1468.9	1347.19	1320.02	1553.94	1563.71	1320.02	1922.49	1798.3	1744.58	1941.93	1594.3	1631.12	1499.74	1453.83	1522.61
810	BL_OCA_R000026	CU638237.p.ov.6	CU638237.p.ov.6	Unknown	AAGTGGAACCAATCACCAAGCATATAGGTTTGGTGTATAGTGGCATGGGCCCAGATTACA	1895.69	1732.94	1539.49	1604.15	1441.47	1534.45	1486.43	1480.27	1540.9	1722.9	1695.62	1483.79	1940.65	1839.62	2159.72	2088.69	1944	2077.95	1784.63	1602.01	1548.15	1787.9	1850.35	1592.7	1998.83	1692.64	2258.91	2367.15	2110.53	2044.16	1745.43	1854.78	1948.93
811	A_70_P027196	CN822289.p.ov.6	CN822289.p.ov.6	Unknown	ATGTGTTTCATAACAAACCATCTGGTGCCTTTACACACAGAACTGGCATGAGCCTGCATG	282.051	235.66	302.519	293.462	269.058	250.821	236.154	248.731	210.103	243.558	239.308	238.141	272.038	286.75	310.308	234.462	261.173	302.269	289.244	269.647	368.186	277.353	277.506	317.109	286.949	367.308	297.135	317.372	306.929	324.968	271.147	277.647	313.821
812	BL_OCA_F000877	EE843987.p.ov.6	EE843987.p.ov.6	Unknown	GCTTGTCTTTAGGCTGCAGCACAGCCAATGGCTGCCATTTGTGGTATTTAATGTACTTAC	1129.8	999.045	1057.55	1002.38	955.25	801.974	863.378	905.314	968.756	992.84	1043.38	959.821	1094.35	1202.03	933.199	1003.52	837.936	885.635	927.032	944.135	877.942	935.372	909.327	894.244	966.91	943.038	1088.02	1111.85	1033.15	942.276	931.808	925.391	1010.96
813	BL_CTL_R000003	PGHS2	U68486.p.ov.6	Unknown	CTGAATCTGGGAATTTGGAATATGTGTGTTTTGGTGCCTCAGACTATGTATGATTAAATT	106.391	120.994	112.603	109.904	126.923	100.66	100.641	173.538	113.654	99.1731	96.9038	107.256	132.032	134.859	109.269	83.6731	105.333	109.071	90.9744	107.897	106.077	102.686	122.25	120.583	127.224	114.756	137.776	136.429	109.596	130.244	129.333	124.423	110.128
814	A_70_P041206	Z50034.p.ov.6	Z50034.p.ov.6	Unknown	ATTATAATGCCCTATTCGGTGTAGAGGTCTGGGGCCGAGGACTCCTGGTCACCGTCTCCT	67.3846	81.0128	79.0321	85.4744	109.679	119.577	126.718	119.917	125.173	112.513	130.359	146.526	81.7821	75.2692	108.551	83.3077	82.9551	105.635	111.885	100.904	105.077	90.9744	71.3462	69.7244	113.712	90.5833	63.859	70.859	59.6218	68.2308	71.391	103.333	78.141
815	BL_OCA_X000366	CD288330.p.ov.6	CD288330.p.ov.6	Unknown	TGGCCATGAAAAATGATAGAAGTATAACTGACATCAAAATCCACAGAGAAGCACTATGAA	65.3333	57.1282	53.4487	70.2692	73.4487	65.0705	68.3333	56.5641	58.0192	53.4295	67.8718	64.359	55.0897	58.4038	75.25	51.0577	54.1026	63.4103	72.1859	65.7564	76.7051	57.1474	74.1859	85.141	53.3526	59.5513	60.3974	63.7308	58.0192	62.8269	74.5064	75.8269	79.8718
816	BL_OCA_X000677	DY482050.p.ov.6	DY482050.p.ov.6	Unknown	AATTTTAACTCACCAGCTGTGATAAGTGGAATGGTACTGTTTATACTGTGGTATGTTTTG	3693.65	2779.01	3037.17	3101.01	3635.42	2905.21	3575.49	3587.77	3478.49	3084.02	3771.9	3885.15	3219.45	3020.71	3620.99	3941.71	3193.27	3182.12	3529.71	4229.86	3893.85	3471.3	3316.77	2977.29	3603.38	3290.81	2907.06	2813.67	3051.65	2795.48	3442.55	3696.32	3790.63
817	A_70_P025691	FE023014.p.ov.6	FE023014.p.ov.6	Unknown	TCTCTGATTTGGCAAGGATCACTGCTACTCTAGACCAGACCCAGAAAGATCATCTCCAAT	50.0064	50.8462	50.0064	53.7692	50.4487	51.7372	53.3333	51.6795	52.3462	57.9679	50.6218	54.6026	55.1346	53.3397	55.4295	56.9936	51.1731	56.8462	52.8654	51.3846	57.4615	51.3397	56.1474	54.609	49.9487	51.1538	55.4103	60.25	53.3077	53.0256	49.3205	57.5256	54.5192
818	A_70_P005251	EE765321.p.ov.6	EE765321.p.ov.6	Unknown	ACGTGGTTCTGATATCAGCTCGCTTGGTGCTACTTACTTTGTGTGGATGGGTACTTTGTT	224.917	226.429	196.051	198.821	228.776	237.449	230.506	165.417	188.135	204.038	185.692	172.16	204.038	211.391	214.301	240.41	231.423	226.096	222.821	203.801	215.372	237.769	300.692	214.795	172.686	229.686	247.224	267.071	271.449	262.526	275.628	272.532	262.397
819	A_70_P025566	FE022645.p.ov.6	FE022645.p.ov.6	Unknown	CAGCCAGTCGTTGCCTGCTGTGGAAAGTATAACTTTGTTTTATATCTAACAAACTGAATT	59.6603	57.1218	62.2244	66.3846	59.2244	61.4872	98.3269	54.0513	80.4615	58.141	63.1603	59.4744	53.4295	65.9359	63.5769	59.0449	74.0321	69.0064	66.0769	56.8141	64.9936	62.1667	226.603	68.6538	57.7372	62.8269	65.1923	248.019	61.5256	64.6923	67.1282	64.9808	67.5513
820	A_70_P001126	FE027694.p.ov.6	FE027694.p.ov.6	Unknown	ATCAGAAGTAATCTGTTTTAGCCGCTTCCTGGGATACAATGCCCGTGGCTTATTTACTGT	63.7179	58.5897	60.25	74.2564	58.3782	60.0962	77.7756	60.9038	63.5833	63.1603	61.7308	61.3718	70.2115	62.2244	69.0064	59.3141	56.9615	67.9615	62.6218	55.0128	63.5833	63.5833	70.8269	66.2436	66.6603	63.7756	65.6218	70.4679	64.9487	78.4872	67.7756	71.2628	68.9936
821	A_70_P006151	EE778851.p.ov.6	EE778851.p.ov.6	Unknown	AAACGTGGAAGGACTTTGAGGTCCGGCATGGCAATGAGGACACCATCCGGGAGATGTTGC	771.769	882.763	913.077	829.109	891.064	854.141	877.346	773.442	763.968	886.41	986.487	1008.46	1057.95	1126.38	1219.38	1033.57	1066.95	1062.37	1054.31	905.314	953.436	1085.33	936.853	906.942	1262.35	1177.6	1089.75	1109.81	1058.49	980.962	926.667	806.577	855.795
822	A_70_P034606	CF118517.p.ov.6	CF118517.p.ov.6	Unknown	CTGCTAACCACTGATAATGTGATTTTTAGTATGTGCTTACAGTTTTCAGACATGTGTAGG	56.4359	51.9551	53.1282	66.1795	49.1282	53.3397	51.5577	59.0833	56.4038	55.2628	53.1282	55.3141	51.4744	56.1474	55.0897	50.4615	53.5192	54.5256	52.5513	52.8141	56.3654	51.3974	55.7949	78.1603	50.8462	56.5833	63.1603	54.9038	52.4679	63.3333	49.2628	56.6154	61.0128
823	A_70_P011911	FE031463.p.ov.6	FE031463.p.ov.6	Unknown	TAGCTGATCCTAAACTAATCCTAAAACTTTAGGACCTTAGATATCGACATGACCTGACTA	51.1218	50.2564	49.7179	89.1667	49.8205	50.7115	54.1538	56.9551	50.3654	52.3013	50.8141	53.4295	55.1474	47.9744	55.4295	50.109	56.9744	55.9744	48.9167	52.8269	69.7949	56.3013	56.1474	55.359	53.4423	53.0577	59.3654	55.0897	53.1346	58.8526	50.7949	56.609	65.3526
824	A_70_P010141	DY493273.p.ov.6	DY493273.p.ov.6	Unknown	AACTGAAAATCAAATGCCGTTTTCAGAAGGCCTATCGGAAGGCTTTGGATCATGAGGAGG	126.154	137.821	171.731	151.827	188.564	188.66	184.397	102.885	111.545	174.84	209.34	223.327	169.256	174.295	281.833	225.782	267.071	212.417	232.763	173.769	169.737	214.199	177.391	157.654	222.462	182.147	210.16	189.994	225.109	197.16	187.115	209.071	204.372
825	(+)E1A_r60_n9	E1A_r60_n9	E1A_r60_n9			37306.5	65242.8	55768.7	72306.9	54585.9	57138	58032	63537	71103.5	71103.5	47843.4	49893.3	77980.7	74203.9	35464.3	47237.6	34316.1	37960.8	46288.6	47237.6	36403.9	41961.7	44011.9	40380.8	36869.6	38204.7	43450.6	38840	39031.1	37306.5	44011.9	48426.2	34122.8
826	A_70_P044076	FE029226.p.ov.6	FE029226.p.ov.6	Unknown	AAACAAAAACCCCCGCAACTGCGTTTGATTTGAAAATTTAAGTAGACAGCCGCAATCAAA	57.9423	55.6603	55.3141	66.2051	61.3077	62.2628	68.2692	75.3718	61.3269	60.0897	65.5128	63.4103	59.6603	59.0833	70.0833	58.1923	70.0897	59.4167	58.8077	63.9936	59.9231	60.8205	64.8333	65.3846	56.5641	62.8269	58.9231	62.5577	60.2949	81.2628	62.9167	64.2628	62.9231
827	A_70_P064726	EE803057.p.ov.6	EE803057.p.ov.6	Unknown	TTCAATGCCATGTCTTAAATGCCAGAATTTGCTGCTGAAGACAAAGTGCAAATAGATGAA	352.282	329.506	331.962	368.538	321.282	340.788	313.41	399.635	388.397	329.224	333.538	316.84	273.904	265.282	238.372	264.109	330.071	343.423	315.417	365.282	355.853	310.929	291.051	364.141	263.423	303.295	255.564	295.083	333.032	335.596	324.558	364.481	338.737
828	A_70_P061786	EE749510.p.ov.6	EE749510.p.ov.6	Unknown	CAAGCAAGTACTGACTATAACCAGGTGTCTGACATAATAGTGATCAGCAGTGAGGACTCT	169.288	191.564	143.455	135.122	182.295	155.712	150.795	155.571	205.737	192.827	167.782	169.071	189.596	185.635	179.41	151.186	166.269	207.878	153.628	149.673	183.077	144.212	183.551	235.064	171.929	127.346	199.936	196.801	159.513	171.103	152.34	147.647	145.635
829	A_70_P063986	EE782672.p.ov.6	EE782672.p.ov.6	Unknown	AGTTGGCTGGTCAAGCATGAAAGATACTAGGACAAAATATAGGCTCTGATCAGCCAATTA	57.9295	62.5385	68.6538	66.2115	71.0192	68.1795	76.1987	94.5128	117.962	65.6987	58.9103	76.3718	73.9487	73.2372	75.2692	65.7244	71.3333	78.3141	80.2821	73.9936	72.9231	75.6026	73.0128	79.5513	89.5321	79.5192	97.9295	72.7372	67.6282	73.4487	76	85.7244	71.0962
830	A_70_P019266	EE783315.p.ov.6	EE783315.p.ov.6	Unknown	TTTAACGGCTGTCGTTCTGGCGAATCTTGCCATTGATCTACGTTGTCAAAATCAGGGCAA	239.147	262.141	328.359	301.064	273.814	300.692	256.929	222.462	229.34	292.846	251.212	303.295	328.263	345.173	280.878	331.628	320.712	278.513	267.513	238.929	229.474	305.641	319.032	311.91	274.462	253.699	348.59	352.205	371.353	319.955	328.154	357.103	323.558
831	A_70_P030911	DY480023.p.ov.6	DY480023.p.ov.6	Unknown	TGACTATTCGGACTCTCTCACAACAAAAGCAAGTGTCTGTCTGGTGTAGCATGACTACCT	293.981	394.365	238.372	234.795	271.962	381.699	265.051	260.295	213.885	228.218	272.782	292.423	239.994	259.974	1527.89	289.667	343.288	260.295	1203.56	234.936	303.679	268.808	1277.24	343.769	288.455	265.596	1002.38	346.558	309.596	294.385	577.897	275.051	334.859
832	ETG04_27747	ETG04_27747	ETG04_27747			49.0064	50.5769	50.5705	53.0064	48.7885	53.4487	50.1667	51.7372	56.1346	50.0064	50.9744	53.4487	52.4808	55.1923	55.0897	52.6154	68.2372	57.1667	48.5769	54.9936	52.9936	52.6859	55.7885	57.6026	57.6667	53.0192	55.0256	58.0064	52.1346	54.0064	51.3397	51.6987	54.5769
833	A_70_P015316	FE024243.p.ov.6	FE024243.p.ov.6	Unknown	TACAAATAGCCTGAAAATTTTCAGCTCATGTGTAAAGGCCAGGAAGTTGAGAAAAATCCC	50.0641	51.0705	53.9936	56.6859	53.8718	50.5513	54.5064	57.6218	55.0705	50	54.5064	55.3846	53.3782	54.859	56.5641	50.1731	137.365	59.5577	51.3654	52.8718	54.6538	108.551	56.141	76.6218	51.0897	52.3269	53.0449	60.7821	51.9359	53.3013	53.5897	50.1859	56.4038
834	BL_OCA_X000227	DY478534.p.ov.6	DY478534.p.ov.6	Unknown	ATCCAGACCATGCTACAATTTATAAAAGCAAATAAAAAGGGGGAGATGAAGGGTTAATGC	2260.18	2082.1	3103.26	3110.06	2738.42	2717.07	2646.71	1588.92	1825.26	1882.69	2793.88	2479.22	1973.96	2756.15	1848.54	1626.13	2088.69	1674.33	3028.52	2040.35	2531.85	1947.04	2717.07	1710.94	2851.84	1243.59	3032.99	3024.67	2826.86	2955.06	2199.08	2356.58	2998.71
835	A_70_P023876	EE870801.p.ov.6	EE870801.p.ov.6	Unknown	AGGTGACTGTTTTCTTAAACCACATGGGTCTTCCTTTCCCACAGCCAACCTCAGTTATCA	71.3333	64.6859	67.1987	87.4038	73.8654	82.4167	77.2115	80.9551	95.7564	79.3654	79.0321	79.1923	79.9295	73.2692	75.5513	74.6987	73.3397	70.609	73.3974	81.0449	74.4423	74.0513	82.0192	83.5385	67.3141	75.7564	105.077	78.3462	73.9359	81.0256	77.1667	79.6987	81.1667
836	BL_OTH_F001460	CD286624.p.ov.6	CD286624.p.ov.6	Unknown	TTTTCTGTTTTGAGTGTCTTTCTTTGCAGGTTTCTGTAGCCGGAAGATCTCCGTTCCGCT	810.218	988.372	847.115	1101.54	692.994	733.718	822.724	1104.25	1150.75	1090.29	742.179	608.308	749.718	751.532	541.179	690.026	702.378	752.141	683.814	538.776	826.763	799.301	805.981	1003.12	618.564	656.224	724.282	995.526	892.814	924.974	898.917	1154.23	969.833
837	A_70_P031966	EE757951.p.ov.6	EE757951.p.ov.6	Unknown	TGTGCTGTGATCATCTGTTTTACACTTTGGCATGCTTTACTCTGTACTTGATTTGGCTGC	2932.02	1562.22	2754.53	3494.51	2310.36	3274.93	3163.24	3115.01	2674.58	3249.91	2381.33	2315.33	2601.42	3133.64	2430.94	2656.2	2394.76	2194.79	2943.3	2473.31	3501.62	2488.33	2019.19	1884.53	2105.14	2319.53	2068.51	1957.89	2186.6	1985.07	1603.54	2407.99	3859.62
838	BL_CTL_F000045	TOPAZ1	CU654960.p.ov.6	Unknown	ATATGAAGTGGGCCGGAAAGGTTTGGCTTTTCAATAACCGTTAGTTATAAAGGCTTTTTT	260.295	279.641	240.718	282.801	215.878	217.135	186.481	299.429	285.641	277.846	226.679	226.603	281.192	312.449	211.34	187.167	183.353	209.647	239	254.808	231.955	272.038	258.808	263.487	240.615	287.776	323.917	386.833	226.429	263.827	276.917	283.59	302.878
839	BL_OTH_F001128	EF491630.p.ov.6	EF491630.p.ov.6	Unknown	CAATTTCATGTGTAACAGCAGCTGCGTCGGAGGAATGAACAGACGTCCAATTTTAATCAT	50.0705	48.4936	52.1474	53.6859	50.1667	50.1987	90.0256	57.5513	50.3526	50.1923	50.9615	52.5513	55.3269	49.3205	59.6474	49.1667	61.4295	57.4615	50.6154	52.3718	89.9872	51.4423	57.8718	56.2821	51.0769	55.0385	52.4808	56.4551	60.4103	53.3205	48.4936	54.7692	58.3333
840	BL_OTH_F001454	Z50743.p.ov.6	Z50743.p.ov.6	Unknown	CGTTATACTGGAAGAAGAAACAACCAAATCTTACCAGAACAGTTGAAAACAGACAGATTA	55.7115	64.4103	59.2692	68.1731	69.1218	69.3333	83.1795	83.7564	63.4808	140.641	70.0513	73.7885	60.609	66.5192	64.7821	59.1026	84.2564	74.0897	76.2949	67.4231	88.7692	60.6474	70.9936	70.9936	74.2244	63.8333	63.4551	63.9808	76	82.4744	71.4295	80.1603	76.2949
841	A_70_P011211	CF117506.p.ov.6	CF117506.p.ov.6	Unknown	TGAGGAGATTAAGAAAGTTGGAAAAGAACTGGGGATTGTCCCAACCGTTATCCGGGATGA	95.5641	93.7244	107.019	95.891	105.109	109.429	104.904	80.1282	72.4936	118.173	119.686	124.096	136.064	111.962	149.256	118.019	144.897	117.391	129.718	94.4038	114.526	125.846	113.487	105.353	133.218	115.41	136.564	131.058	133.218	112.603	112.737	125.212	119.263
842	BL_OCA_X000477	CD287098.p.ov.6	CD287098.p.ov.6	Unknown	TGAAAGATGATGGAAACATGATGAAAAGTATTGCGGGGCATCCAGAATGGGGGGTATAGC	203.288	205.737	182.109	215.147	199.558	197.16	206.679	204.519	240.045	169.167	183.353	231.647	236.288	263.353	218.212	152.551	168.506	155.385	152.032	152.846	167.782	162.833	177.276	185.013	192.103	230.744	225.468	184.397	154.378	173.66	205.256	228.654	190.455
843	A_70_P069516	CD286856.p.ov.6	CD286856.p.ov.6	Unknown	AACCTTAATCCCTTACATATATCAAACAGTGGAAGGCTTTTGCCAAGATGGCTTCCGCTC	996.301	861.167	802.609	766.25	755.128	778.5	703.692	631.199	617.635	621.071	671.212	562.891	750.968	726.66	622.609	698.846	729.526	702.955	740.333	658.019	683.109	684.538	762.814	728.506	618.365	608.744	679.571	733.718	771.115	732.968	816.917	798.583	793.404
844	BL_OCA_X000538	EE771841.p.ov.6	EE771841.p.ov.6	Unknown	TTAGGCCAAACCGGGGTGTTCTTTGTCGTGAACTTGCTTCTCACAGAATAACCACTGTTT	504.904	459.038	481.776	503.237	471.577	498.115	485.5	462.224	465.321	527.821	470.673	423.212	611	663.16	533.577	493.654	527.263	520.609	505.5	527.821	501.583	543.667	557.314	479.077	587.449	542.904	694.365	704.179	633.135	599.564	547.353	647.776	607.897
845	A_70_P059341	DY494859.p.ov.6	DY494859.p.ov.6	Unknown	AGGCCCTTACCAGCATCTTCTGTCCACACACCAGCCTTGGGTCAGTCTGGCTGAACTCTT	19161.4	17018.7	17114.7	14604.1	15509.3	15027.8	16911.4	7314.57	8222.76	13012.1	16667.3	16207.8	19933.6	18061.8	21120	16108.1	21276.9	19783	17400.2	16445.3	14255.7	18061.8	17941.8	15603.2	17523.2	20327.5	19849.1	24644.6	19441.1	19231.6	18593	18409.1	19295.9
846	A_70_P024871	EE746507.p.ov.6	EE746507.p.ov.6	Unknown	AAGCACTGGTTTCTGACAGCCAAAAAATCCCATTTCCAATCTTCCAGGAATACCTTCTGA	637.744	664.269	630.103	635.237	542.699	598.679	555.449	564.019	422.103	466.756	544.808	556.756	617.404	714.25	527.821	515.135	560.641	484.859	524.487	452.083	546.583	528.244	549.724	633.365	570.013	710.923	521.545	543.667	519.455	511.353	575.256	591.929	554.045
847	A_70_P068651	CN821939.p.ov.6	CN821939.p.ov.6	Unknown	AAATTCCCTGGGCATGCAGTACCGCCTGGCTCATAGATTGGCCTGACGGTTCAACTCGGT	66.7949	61.859	58.1923	74.7179	68.5321	70.109	72.9872	69.4295	69.4103	69.9231	66.3974	77.5064	70.2628	68.0769	79.8269	59.4167	61.2308	67.1795	64.0449	70.0897	79.9295	63.7692	70.3526	71	69.4808	67.5	77.7628	68.8333	66.2372	74.2821	68.3846	85.9487	69.7051
848	BL_OTH_F001621	EE749096.p.ov.6	EE749096.p.ov.6	Unknown	AGGTACCTTTTTATTCCTTCGTGGGGGAAAATGTCCAGAGCTCTATGTACATTTATCCAC	566.032	684.096	639.096	721.391	542.904	582.647	520.026	708.256	690.026	681.199	510.865	507.763	712.179	878.321	619.942	566.032	505.66	453.468	576.641	617.404	636.494	611	613.59	662.667	673.442	691.59	704.737	823.083	625.09	678.641	579.859	678.833	670.776
849	A_70_P044401	FE030281.p.ov.6	FE030281.p.ov.6	Unknown	ATGAAAGTATATAAGGGATTTCCTATGACCACAAGCACCCCCAAGAGCAAGAGCCCTTCA	353.667	279.744	242.481	355.455	308.141	199.679	254.667	271.147	226.936	252.692	241.064	216.333	271.385	269.756	211.609	223.891	201.84	201.013	177.801	185.865	210.026	196.628	276.058	210.455	236.974	194.199	277.583	327.994	281.122	332.564	270.051	213.019	219.256
850	BL_OCA_X000199	EE753877.p.ov.6	EE753877.p.ov.6	Unknown	GTGTGCCATGAGAGAAACTTAACAAGGAATTTTGGAAAGTAATGCAAAGAACAAACTGCA	1229.89	720.442	783.776	721.205	774.936	616.756	603.199	675.071	637.968	496.071	708.256	627.263	800.66	845.75	646.244	510.237	611.449	554.045	602.596	705.487	767.026	517.41	577.897	707.994	702.378	762.474	619.263	525.045	525.635	570.654	650.423	643.641	641.16
851	A_70_P027786	CN821738.p.ov.6	CN821738.p.ov.6	Unknown	TAATTCTGGCACCCTTGCCAAGGGGTTCCCCGAGTGCCTTTTTTCTCCTGAAGGAGGCCA	150.955	144.955	136.859	141.006	141.006	137.929	121.75	180.628	175.801	180.404	185.635	132.545	179.679	166.526	177.571	153.026	215.788	152.654	179.122	162.744	176.949	180.288	163.635	161.679	167.442	217.545	173.827	183.699	140.103	169.256	151.244	124.199	125.256
852	A_70_P065121	EE748472.p.ov.6	EE748472.p.ov.6	Unknown	GAATGGAAGTAATGACTCTGACAGATACAGTGACAATGAAGAAGACTCTAAAATAGAGCT	551.788	550.327	541.859	496.859	531.686	524.135	527.494	613.385	536.212	461.506	506.885	473.667	494.474	482.635	423.942	359.269	487.417	420.301	462.724	496.481	496.859	469.173	469.173	578.513	551.628	529.006	438.942	429.737	391.237	416.859	526.744	517.205	433.84
853	(+)E1A_r60_a97	E1A_r60_a97	E1A_r60_a97			4112.1	8691.13	7983.33	9809.76	6865.46	8468.46	7609.87	11693.5	12153.8	12303.5	6573.77	7516.31	10885.5	7834.96	4720.53	6651.1	4347.59	4872.74	6001.4	6345.78	4090.29	5922.83	4691.67	4460.4	5203.27	5120.1	4782.45	4550.96	4568.16	4179.77	4654.39	5466.66	3788.06
854	A_70_P054131	DY519673.p.ov.6	DY519673.p.ov.6	Unknown	GTGACCTGAACAGTCTCATCACTTCAGATTATGAGCTCCTCTCAGACCCCACACCTGGCA	96.1346	109.34	113.897	108.442	121.59	135.744	178.192	106.763	105.141	169.122	118.955	151.186	134.167	120.859	135.808	117.276	136.231	114.679	126.154	129.763	125.378	136.346	154.006	129.224	145.385	139.442	153.308	136.667	122.25	122.814	120.006	120.647	130.532
855	BL_UN4_R000042	CU652227.p.ov.6	CU652227.p.ov.6	Unknown	GGAAACCTCAAAACTGAGTCACTGAATTGTGGTAGGAAGATACAATACAAAAGCAAACAA	62.2628	62.9359	62.4167	71.1731	62.6026	63.859	69.7244	77.2115	110.538	99.2051	62.1282	62.4038	64.3462	64.4551	66.3077	76.5256	65.391	80.0128	66.6282	87.7756	81.6987	66.7051	65.4808	65.7564	67.1154	81.2821	69.6603	72.9038	54.5064	62.5192	62.2756	69.141	64.5192
856	A_70_P068866	CN822265.p.ov.6	CN822265.p.ov.6	Unknown	TTCACCCCTGAAGTGATCGACGTGATCATCGCGGTGGTCAAGGCCATCGTGATCCTGTTG	48.0449	51.7436	49.8141	52.1538	51.7436	52.5064	51.4872	52.6987	52.5321	52.8269	50.9551	52.4808	53.3718	52.9487	57.4872	49.7115	51.9359	97.1218	49.9487	47.2051	81.7372	51.4744	60.25	56.0641	50.0641	50.0513	55.6346	53.6987	49.6859	55.4808	50.6603	51.5641	56.4359
857	A_70_P054706	EE765098.p.ov.6	EE765098.p.ov.6	Unknown	AATATGATGGTGGTGGGACAGTCAGCATTTGCCGACTTTGATGGAGATGGAAACATGGAT	416.564	396.481	438.737	395.256	392.244	447.385	468.167	391.135	381.147	408.571	406.282	390.692	370.583	429.904	499.173	406.545	470.673	421.756	420.122	390.135	401.814	445.974	361.91	324.756	499.173	455.141	371.718	323.917	319.821	341.244	361.782	365.692	377.955
858	BL_CTL_F000105	FGF9	XM_864246	Unknown	TTCTCGGTTCCTTGTCACGGGTGTCATCCCAGTGAATTTAAAGCAAAGACCTCTTAGTAA	1388.5	1257.99	1342.29	1316.94	1331.24	1025.47	1208.89	1174.9	1327.47	954.558	1245.11	1213.04	973.455	1281.74	1184.69	1020.41	1440.94	1116.95	1321.86	1600.33	1386.63	1496.74	1284.72	1034.49	1242.96	2145.77	1332.85	1445.37	953.801	1216.62	1339.4	1169	1173.48
859	A_70_P006391	EE780289.p.ov.6	EE780289.p.ov.6	Unknown	CAGAAAGAACATGCCTAGATTGCACTGCTCTTTAATTCCAGATAACATTTGCTCACTTTT	101.212	100.34	102.186	128.186	99.2051	116.372	109.429	114.013	79.0705	111.103	84.6282	101.391	89.2308	105.571	91.6346	76.8205	118.019	99.9808	85.3013	101.872	105.462	128.853	103.506	108.878	102.885	121.59	135.263	128.538	100.212	100.442	92.6026	116.609	122.712
860	BL_OCA_X000047	DY477327.p.ov.6	DY477327.p.ov.6	Unknown	TCTTAGCGTGGGTTCTATCTTACTTGTCACGTTTGCATCACTGGTCGCAGTCTATATTAA	1384.84	1509.77	1346.61	1282.38	1327.93	1555.56	1546.31	856.442	891.808	1307.54	1348.31	1277.74	1220.45	1188.26	1442.13	1305.4	1566.14	1344.05	1314.97	1425.69	1421.89	1501.85	1540.12	1482.31	1343.52	1491.91	1400.67	1482.96	1431.31	1447.25	1462.17	1344.05	1383.49
861	A_70_P000501	EE753138.p.ov.6	EE753138.p.ov.6	Unknown	GGTACAAACCAGTTGCCTTGGCCAGAGAAGGAGAAGCAGATGGGATTGTAGAACTTAAAA	1165.83	1056.03	1013.96	1032.7	835.865	939.25	995.859	946.34	994.109	1093.28	926.25	831.731	963.923	1104.83	892.103	1013.19	1022.46	1101.54	935.372	898.917	899.955	1094.35	854.391	808.071	845.423	955.994	1029.63	928.333	1045.21	1035.78	992.513	994.109	1018.42
862	BL_OCA_F000795	DY513126.p.ov.6	DY513126.p.ov.6	Unknown	GCTTCTGATGCATGAATATGTACATGTACATTGAAAGTAGTCCATAATAGAACTGTTAGG	257.744	268.256	270.308	267.147	256.929	270.506	261.218	267.468	232.821	218.923	249.423	251.795	221.91	243.314	210.103	187.519	232.506	228.481	253.404	241.321	234.404	225.782	245.936	272.962	261.436	240.487	240.199	213.885	216.449	241.603	266.801	260.827	248.506
863	A_70_P059196	CF116401.p.ov.6	CF116401.p.ov.6	Unknown	TCATGAAGCAGCACCAGTTGGACGGCAGCATGGAGACAACCAACGAGATCCTGGACTCCA	1705.8	1948.08	2127.55	1929.23	1810.92	1812.72	1822.12	1736.37	1652.54	1997.92	2152.88	2234.07	2396.1	2667.06	2819.78	2621.16	2095.99	1992.94	2113.92	2367.15	2014.67	2255.31	2025.32	1921.46	2771.63	2671.53	2123.88	2144.49	2182.22	2068.51	1841.17	1855.57	1745.43
864	A_70_P064286	EE841860.p.ov.6	EE841860.p.ov.6	Unknown	CAGCAGATCTTCAGTGGAGGTTTTTGTTCCTACCTCCAACATACTTGTTGGTGCCCATAA	66.8269	53.4487	64.891	73.3397	61.2051	63.1346	65.3205	59.6218	98.2436	61.6282	62.8141	58.6282	65.9615	76.7051	68.9423	56.9808	64.1795	67.4231	61.1218	60.5385	65.8462	63.9103	71.4808	73.1218	56.5128	57.8333	70.2821	66.7628	62.8333	70.5962	69.8974	67.25	67.5962
865	A_70_P044951	EE866639.p.ov.6	EE866639.p.ov.6	Unknown	TTGTACTTATTTATTGAACGGGCTGCGGTGTCTGTGAGAGTACGATGTACAGTCAGCTCA	361.654	334.122	297.532	302.192	302.968	355.154	315.763	261.218	341.987	276.058	356.404	306.609	345.032	314.59	372.378	298.295	299.321	317.506	288.615	303.295	274.032	355.154	297.135	306.006	308.987	293.192	324.968	289.115	290.429	297.532	267.776	203.237	239.609
866	A_70_P007551	EE804095.p.ov.6	EE804095.p.ov.6	Unknown	TTGATTGTGTTCGTGGTCAACCTGCACAGCAAACACAGCCTGCAGAGCGTGGAGGAGTCC	178.25	159.212	182.353	153.891	168.833	160.795	164.141	162.026	162.833	162.109	192.474	149.962	184.314	174.474	213.256	205.429	212.026	236.878	179.186	172.904	168.571	181.109	188.365	167.16	188.974	163.827	216.449	200.712	182.872	210.865	213.019	192.679	179.75
867	A_70_P009656	DY489005.p.ov.6	DY489005.p.ov.6	Unknown	CAGCTAATCATGTCAAGTCACTGCCTGTCAGATGTTGATATATACCCTCTGTAATAACTT	11998.6	10303.1	9005.37	9407.13	9088.33	7960.3	9563.14	9158.28	8054.01	9436.65	8590.87	10509.5	8752.72	8329.35	7971.91	8658.02	7650.92	7875.78	7033.62	9363.62	8454.12	8740.17	8271.54	8814.19	8691.13	7184.82	10088.4	9892.91	11453	10903	10566.4	11200.2	9971.05
868	A_70_P007486	EE803523.p.ov.6	EE803523.p.ov.6	Unknown	CTACTGGCCTTCACTCCTCAGTGCATGTCCTTGAGGGACTTATTTTTACCTGAAATTTTG	1066.04	876.885	1041.05	1060.58	763.391	872.603	833.603	1023.71	985.635	941.949	741.654	649.167	999.833	930.679	797.006	830.647	945.526	851.936	774.019	819.853	769.378	846.109	606.16	625.776	982.897	799.301	694.846	949.321	716.776	775.673	707.019	856.442	662.436
869	A_70_P029001	DY496411.p.ov.6	DY496411.p.ov.6	Unknown	ACCAATCCTATACTTGCTCAAGCAGCTAGAAATTTAAGAACCAAAGAATCTAGATGAGTT	605.397	579.474	786.385	597.609	604.949	551.962	465.788	790.577	535.038	604.25	631.199	554.269	633.564	718.795	652.59	478.103	716.308	406.103	488.147	593.218	762.474	705.962	599.083	439.962	797.006	486.269	397.071	434.192	367.526	730.981	508.423	599.308	688.724
870	A_70_P026436	AF172660.p.ov.6	AF172660.p.ov.6	Unknown	ACCATTGTGCAAGAGATCGCTATCATCTTGTTATATGGTTATGCGTTGGGGACTACTGGG	50.0577	51.9487	50.7115	55.9936	52.8397	52.3269	52.2564	50.2821	48.7179	49.7885	49.1731	49.4744	54.6538	49.7179	50.0705	48.6795	52.2628	54.7179	46.3526	49.7179	53.5641	49.8654	54.5064	63.7692	47.6859	55.75	52.1923	53.6923	52.0833	52.8782	47.9231	48.5128	54.5321
871	A_70_P065516	EE753711.p.ov.6	EE753711.p.ov.6	Unknown	CCAGGCTTTGTCTTGTATGCTAACAGTTCTAAAAAGCATTCATGAGTTTATGAGACTGTA	206.212	312.359	134.455	228.077	203.288	177.801	147.744	268.173	291.365	197.891	209.744	140.103	170.308	152.782	323.917	142.077	218.577	289.045	370.712	279.974	176.346	149.397	438.378	251.212	132.333	153.269	374.115	164.051	186.929	198.987	227.615	200.218	211.045
872	BL_OTH_F000333	CF115733.p.ov.6	CF115733.p.ov.6	Unknown	ACCTAACTGTTGGTCTCTTTTGTACACATCTTTTCTATGACTGCAAATCTTCACTCAGTT	2635.11	2474.75	2699.72	2846.65	2625.57	2631.93	2596.74	3423.06	3382.27	3188.78	2542.04	2756.15	2465.1	2257.84	2611.91	3071.06	3138.08	2672.92	2580.29	3058.01	2891.07	2809.49	3026.55	2502.61	2636.72	2284.67	2877.08	2888.82	2447.33	2701.22	2617.99	3348.68	3511.12
873	BL_OTH_F001412	S76320.p.ov.6	S76320.p.ov.6	Unknown	TTGCTGAAGCTGTGTATGAGGAACTCGATTATGTTCTGACACAGAAGGAAGGTCTGGTCA	65.5962	69.8718	55.4872	67.25	67.2949	59.2436	60.3013	55.6603	62.9167	65.7115	60.2756	63.2885	75.7821	67.4744	60.6987	51.1026	68.9231	67.25	63.9936	71.4423	59.4679	64.1667	74.5321	68.5577	59.7179	61.2308	74.891	74.0897	58.2885	71.8846	62.1795	65.2949	73.4936
874	A_70_P027831	DY481444.p.ov.6	DY481444.p.ov.6	Unknown	TAATGAGCCCAACCCTCAAAGGTTTACCAAGATTCAAAACACGAAGCTGACCATGAAGCG	367.917	436.814	460.955	469.551	417.404	476.538	468.346	291.962	297.744	400.769	501.583	494.872	453.596	480.045	509.154	487.417	550.327	527.673	519.263	426.167	466.199	467.686	510.449	440.917	451.603	476.846	491.66	570.865	502.609	512.096	498.955	495.558	530.609
875	BL_OTH_F001322	NM_001009771	NM_001009771	Unknown	CAGCTTGAGATGAAATGTTAAGAATTCATTTGCTTACGCTTGAAGACAAATATGCAGCTA	78.5385	55.8141	60.8269	69.1218	58.3718	61.3397	65.3654	57.1026	68.5577	59.4359	57.4167	64.6987	54.9103	51.0577	60.9615	55.0128	68.8269	74.3333	57.2821	53.3846	60.6987	61.1538	57.9679	63.4551	71.0192	59.609	64.4359	57.0513	52.5256	55.4295	66.5321	60.1282	56.5513
876	BL_OCA_X000232	EE801291.p.ov.6	EE801291.p.ov.6	Unknown	CTTTTGGACTTCTCTACAGTGAAGTGACTGCCTCCAGTTTGGTTAAAGTCAACCTGCAAG	1164.39	873.429	950.782	886.776	907.917	899.276	848.737	1126	1048.47	800.321	766.25	692.551	866.513	708.256	922.712	750.968	913.077	869.231	681.199	386.833	850.128	861.84	639.096	683.558	817.244	940.071	517.205	561.256	674.372	452.282	723.231	663.853	668.846
877	A_70_P055296	DY491843.p.ov.6	DY491843.p.ov.6	Unknown	ACTACATCAAAAATCTGCAGGCCCACGTCCTGCTCATCAAAGCAACCGAAGGATATTATG	195.615	205.083	224.423	258.628	182.353	197.596	216.41	204.795	208.128	247.147	209.596	224.558	277.897	268.615	230.506	269.462	240.968	241.16	247.423	222.391	237.936	221.814	226.391	223.256	238.853	218.417	232.821	252.692	294.769	243.558	215.263	344.628	274.404
878	BL_OCA_X000311	EE835800.p.ov.6	EE835800.p.ov.6	Unknown	TTCACCAGAAATAGATAAACCCGGAAAAAGTTGAGCTGGTCCACTGAATGTCTCCTCTCC	66.6667	61.8526	57.0064	62.6987	64.7821	64.1795	75.25	81.4744	74.109	73.8141	67.1795	70.5769	65.6795	60.8718	69.6667	71.0962	101.327	76.2821	65.9936	71.1474	73.8333	66.1987	65.6538	66.1987	67.2115	70.1987	62.1026	67.1987	58.5064	72.1859	62.4359	69.7692	71.6154
879	A_70_P017866	DY481937.p.ov.6	DY481937.p.ov.6	Unknown	TGTCTGGAAGCGACAGGCACTAAAGGACTGAGGAACCCAAGCTACACCATCAGAGGCTGC	65.6859	53.9423	59.2885	61.1795	61.1795	58.5769	52.2179	52.3718	54.2115	59.4359	57.4231	57.6282	55.7115	61.6474	65.4167	59.141	63.7692	80.1218	53.3141	56.5705	65.7115	55.4038	63.1603	56.9744	61.1346	61.1859	82.9936	69.6667	55.1218	53.9936	55.5064	58.0962	60.4295
880	A_70_P000011	EE751926.p.ov.6	EE751926.p.ov.6	Unknown	TATCTTTAGTGGGAAGTGTCCTAGGCATTGTGAAAGTACGCAAGATTAAATATTGGTATT	876.885	611.692	929.365	924.66	582	815.712	814.269	774.34	779.936	803.474	674.615	612.968	920.885	728.006	653.327	636.212	569.821	498.115	643.641	755.429	788.571	432.494	658.929	715.032	541.179	826.064	703.692	780.603	857.353	651.423	728.776	685.667	698.308
881	BL_OTH_R000468	FE026448.p.ov.6	FE026448.p.ov.6	Unknown	CAAGAACCCCACCCTGAAGTTATTGAAGGACAAGGTCAAGCTTTTAAAATGAACATTTTT	1381.19	1523.13	1373.9	1365.87	1222.64	1287.97	1261.87	1466.22	1602.01	1482.96	1213.04	1076.77	1323.7	1358.01	1338.27	1455.7	1409.37	1602.74	1129.31	1328.51	1218.21	1447.98	1423.62	1282.96	1278.75	1371.98	1371.44	1483.79	1396.65	1482.31	1309.21	1249.54	1287.39
882	A_70_P034141	CN822029.p.ov.6	CN822029.p.ov.6	Unknown	TGATGACGCACAGCTCCACGTAAGCCTGCACAGCGAGCGCGGCAAACTGTATTTGAACAG	54.7372	51.9615	52.0449	57.0705	50.8974	55.4103	58.9295	52.5833	63.5192	52.6346	50.9808	65.4038	56.5513	52.0192	51.7372	50.9744	47.9744	55.0897	49.7179	55.0577	57.6154	54.0897	54.0962	59.4359	52.0705	52.9936	58.2821	60.4423	51.9487	52.9487	50.2436	58.4551	57.6346
883	A_70_P012581	NM_001009738	NM_001009738	Unknown	GATTTGCTGTCATGAAATAACATTTGTTGCTGTTGTGAAAAATCTGTCGTGAGCATTTGT	430.679	527.673	455.859	743.147	464.526	465.481	658.237	696.224	722.423	597.173	733.718	707.532	563.308	563.647	736.679	592.16	468.045	676.538	750.212	654.404	802.609	484.128	774.34	698.019	758.096	634.109	587.218	722.186	466.013	459.994	577.077	752.487	598.679
884	A_70_P037486	EE768659.p.ov.6	EE768659.p.ov.6	Unknown	TAATCAGATTCCACAAAAGGACTGTTGTCTTCTCTGAAACAACTGCCCTTGAATTGGGCC	116.782	141.064	123.737	127.756	121.833	123.314	120.474	95.4615	89.3397	119.506	125.359	105.494	107.75	116.929	107.462	121.788	131.115	113.013	111.154	109.071	133.141	122.25	114.013	127.192	131.885	101.91	113.391	116.372	106.365	133.769	99.6218	105.295	124.346
885	A_70_P015241	FE024059.p.ov.6	FE024059.p.ov.6	Unknown	TGAGGACCCCAAGGATAGTATTATGTGACCACTTCTATGCATATTTTCCATACTACAAAT	387.942	83.0641	84.1667	88.9103	70.5705	104.66	110.423	76.9423	85.7051	405.455	400.321	67.4167	397.186	402.962	103.506	67.6731	77.3462	141.115	117.923	81.3782	141.795	111.532	364.724	97.8013	352.282	318.5	105.256	415.987	69.9487	81.1923	117.372	409.301	118.647
886	A_70_P045101	FE022537.p.ov.6	FE022537.p.ov.6	Unknown	TGACCCAGACAGACCACTTGTTGATTGTAAAAATTGTAAATGGTCCGGAAATGAATAATA	82.6667	90.5833	91.7949	90.2244	78.3974	87.2564	83.3718	67.6282	63.141	71.7244	83.7564	78.6795	66.9487	77.3141	75.7821	79.7436	84.4936	82.1538	85.2628	70.3782	77.4295	82.9359	78.2308	92.9103	79.6667	91.6346	82.4744	91.4936	86.6923	84.2564	84.7821	88.7372	83.7372
887	BL_OTH_F000365	CF116488.p.ov.6	CF116488.p.ov.6	Unknown	GAGTAACACTACGGTTCTCCAAAACTGCCGCCTCCATCTCTAACTAGCGTGGTCCTCCTG	729.231	784.955	832.359	777.205	867.192	879.679	902.397	830.647	834.327	833.006	994.417	1115.15	846.109	906.942	1079.73	1025.47	1049.82	1005.12	1045.21	949.737	969.442	1120.78	931.808	886.41	1064.61	1153.25	988.788	1079.32	968.333	905.09	892.814	881.032	918.91
888	A_70_P035491	EE816588.p.ov.6	EE816588.p.ov.6	Unknown	CTCATCTGCCTCGGAAAAGAAAAGGAAAAGAAAAAGAATCCGAAACAGATCTACCTCAAA	156.071	118.263	104.385	119.917	148.571	127.346	140.949	119.545	108.949	96.9038	133.026	153.026	154.173	149.91	126.404	101.103	107.071	112.891	148.526	171.872	148.013	106.006	159.103	163.263	150.314	146.526	145.449	122.442	116.596	120.263	161.545	147.545	156.519
889	BL_OTH_F000777	DY496573.p.ov.6	DY496573.p.ov.6	Unknown	GGTCAATTCTGTTCAGATCTTTTTATTAATTTTGATATACATGTGCCTCTGAAGGAGGTG	97.2244	100.231	89.7885	103.417	104.801	128.506	83.4872	105.077	108.814	100.378	108.032	105.724	88.6859	89.1474	89.2372	70.7051	78.9167	85.4038	91.3397	99.5962	91.2051	87.0128	114.506	123.814	89.9872	79.8654	97.3718	102.212	100.083	104.763	89.2628	107.365	94.2949
890	A_70_P060811	EE828832.p.ov.6	EE828832.p.ov.6	Unknown	TTTATACCTCGCCCACCTGGAGCGAGTCTGTGATGAGCTCCAGTTACAACCCCTACCGGT	365.135	395.147	417.551	367.917	344.929	377.045	288.615	234.654	213.103	376.167	487.417	451.603	525.635	462.545	765.968	450.269	493.654	434.5	407.378	408.417	383.571	399.25	489.058	429.122	585.224	413.058	581.609	680.199	567.686	543.667	416.859	469.006	475.686
891	BL_OCA_R000097	CU653149.p.ov.6	CU653149.p.ov.6	Unknown	ATGGCACAAAACTTAGGGCCACTAAAACCAAAGATGAGTTTTTTGACAAGCAAAACTAAA	1255.69	1381.91	1194.71	1085.89	1044.33	1056.03	1007.24	998.583	908.929	912.647	807.154	766.84	980.962	1052.44	802.263	680.449	903.75	721.205	833.603	815.455	818.321	774.34	1057.95	1521.37	1008.87	1057.11	1005.58	879.295	959.391	1041.83	1039.86	1116.51	927.032
892	A_70_P022341	EE816913.p.ov.6	EE816913.p.ov.6	Unknown	AGGCTAGTGACATCCTGTTCCCACTTTTGCCTCCAGACTTCTTTTACCACCATCATTTCC	120.692	118.103	115.365	126.763	129.788	129.019	132.853	98.6282	103.237	126.833	123.814	136.231	120.045	127.667	120.494	131.628	126.442	142.455	209.545	120.859	117.474	144.782	122.654	125.359	139.199	139.744	143.66	135.122	134.667	124.564	125.776	134.455	124.064
893	BL_OCA_R000007	CU637765.p.ov.6	CU637765.p.ov.6	Unknown	AATGTCAGATACAGACCTTGGTGCTGAGTCATTGCAACATAAACAGACATGGCTGCAAGT	65.7692	69.4808	58.1923	68.9936	57.4615	66.4359	59.6474	58.9936	56.391	61.4744	60.2692	59.4679	52.5128	58.9103	64.8333	60.141	59.5385	69.0321	87.3462	57.7179	75.2628	70.2949	72.1859	113.218	58.8077	62.0513	63.1667	65.3654	60.8846	68.7051	62.3782	66.1987	71.2628
894	BL_OCA_F000457	AF233072.p.ov.6	AF233072.p.ov.6	Unknown	TACGCTAACTCCACTGTTTCCAGCCTACTGCCAATAAACAGCTATTTAAGGGGGAAAAAA	33574	29594.5	23668	22800.4	28145.8	26618.2	26618.2	21787.1	25125.9	22964.5	28598.3	21532.8	21613.1	22448.6	23867.8	24644.6	24147.2	25330.2	22123.1	30758.2	28598.3	27650	25759.4	26857.2	27278.9	28740.1	23465.1	28439.1	23867.8	25034.3	25330.2	18530.5	21436
895	A_70_P064496	EE800684.p.ov.6	EE800684.p.ov.6	Unknown	TTGCTGCTGCCTTTCCGTTATGTCCTGGACCCGCTGCCCGCCGGATCTGGGGTAATGTGA	14766.6	11800.1	12537.5	11497.7	13955.4	12982.1	14095.3	10810	11098.1	11497.7	15741.6	16250.5	15424	15280.1	13379.7	11910.8	11408.3	12508.7	14766.6	14139.5	13557.7	12083.4	13436.5	13652.4	14296.7	11864.4	10105.9	11289	10566.4	10287	12278.2	13012.1	13436.5
896	A_70_P070246	EE764930.p.ov.6	EE764930.p.ov.6	Unknown	AAGAAATTGGAAGAATTGCTATATGTGGGGCCATCTCTGTATACAACAGAACCGGCCCAC	5385.55	3661.58	4399.73	4735.01	4592.94	3732.84	4259.82	3522.58	3471.3	4126.24	4466.63	5171.15	4945.14	4872.74	4550.96	5803.28	4215.2	5282.83	4811.35	4554.61	5310.21	5020.05	4315.91	3761.54	4318.81	4884.26	4303.69	3769.24	4614.28	4206.37	4194.83	4639.97	4131.41
897	A_70_P004846	DY515077.p.ov.6	DY515077.p.ov.6	Unknown	TAACACATCTACTTCGGGCCCTTTGACCTCACTAATGTGAACTTCAGCAATGTCTCCTGT	62.3654	59.3654	60.891	69.0192	63.5	56.1346	63.8077	62.8526	57.8141	58.1923	57.3782	61.3782	65.4295	63.2628	64.3974	57.7949	55.7115	66.6282	58.0513	56.4936	63.8462	58.0897	61.6795	63.4103	57.7949	59.1603	61.8526	60.9551	57.1667	62.9167	58.3141	61.4679	67.8526
898	A_70_P028926	DY496213.p.ov.6	DY496213.p.ov.6	Unknown	TTGTTCAGAGAGACTGCAGTATCTCACCCTCCACACACTTAAAACTCACTAGAATTATGG	52.1474	53.9231	58.1859	61.1218	64.4103	59.3654	69.6859	57.6154	66.2756	61.5321	62.8718	74.2244	59.5513	57.6603	61.3782	53.6538	51.3333	71.2821	68.7885	67.2436	70.4679	111.462	68.8782	68.4167	53	86.7372	65.3782	64.9808	58.4808	61.4359	103.212	73.8718	73.5192
899	BL_OTH_F000403	CF117570.p.ov.6	CF117570.p.ov.6	Unknown	AAATCTTTGCTGAAGGCTGGTTGCAACAACTGAAGAGTTGTAATGCTTTGTGTGTTTTTA	1808.06	1390.93	1447.25	1368.34	1255.21	1438.5	1320.02	1344.05	1272.6	1477.8	1205.24	1278.75	1637.51	1746.37	1374.46	1377.4	1384.21	1409.37	1383.49	1231.13	1358.01	1393.97	1400.1	1313.92	1437.74	1471.44	1466.82	1668.42	1773.65	1624.31	1457.01	1417.11	1520.62
900	BL_OCA_X000537	CD286653.p.ov.6	CD286653.p.ov.6	Unknown	TCAGAGGAGCTGGTTTCTCTCACAAGACAGTTTGTGATAAATTCTTTTCTGTTTACTTCA	769.077	799.968	924.66	939.25	884.981	937.276	934.256	924.974	969.109	899.276	832.019	834.058	915.378	952.314	819.314	738.058	831.731	890.122	831.128	901.006	903.474	787.013	910.769	876.532	843.545	1051.12	877.731	975.397	922.064	1009.31	1190.81	939.673	938.468
901	A_70_P052366	DY510005.p.ov.6	DY510005.p.ov.6	Unknown	GCACTGAGTTTGTGCATAACAATTGTTTTTGGTAATAAAAGAAACGTGTGGGCTGTTAAA	2800.78	2282.43	1966.88	2047.77	2530.37	2561.68	2835.91	2664.1	2555.3	2498.24	2033.81	2107.49	2659.46	3049.5	1982.92	1799.17	1778.61	1760.48	1939.78	2238.43	1946.03	2097.21	2089.84	2106.41	2372.68	2566.22	2342.21	2351.35	1908.87	2087.47	2418.43	2346.19	2386.38
902	A_70_P036501	DY492976.p.ov.6	DY492976.p.ov.6	Unknown	AATGTTTCTCCAAAGATATCGTGGAGAATTATTTCATGCGAGACTGTGGCGGTAAGGCCG	72.8077	76.3718	85.4615	78.2115	89.0128	86.0897	129.679	60.6987	71.6154	78.3974	111.391	99.0833	86.109	95.4167	110.917	101.353	104.231	104.385	107.962	98.6282	90.391	112.724	90.4423	80.0128	89.9551	88.5192	86.891	120.192	94.7564	89.7885	86.7372	85.3718	98.1859
903	A_70_P064731	EE851203.p.ov.6	EE851203.p.ov.6	Unknown	TGACTTCTAAGAAGGGAAAATGCCTCCATGCTCTTCTACGATGGTTACCCTTGGAATTTG	715.244	883.122	800.66	583.538	1038.15	586.821	657.731	619.942	801.59	762.814	648.686	976.5	1099.69	1015.69	917.673	896.327	1141.2	960.199	677.237	860.154	690.545	1068.38	1361.43	1013.19	719.077	1174.9	822.724	794.308	742.679	846.673	521.071	617.635	718.795
904	A_70_P037926	EE771518.p.ov.6	EE771518.p.ov.6	Unknown	AACAATGGAACTGTGGAATGTGACCCTGCCTTCTACCTCCATGTCTGAAGATTGTCTGTA	122.814	130.276	115.468	140.641	148.09	145.481	160.609	148.853	164.397	136.173	148.571	153.679	129.718	129.019	125.718	129.635	127.686	118.071	155.013	172.365	147.288	128.923	164.699	162.929	123.628	133.218	123.41	113.218	111.154	125.744	142.744	139.782	156.288
905	(+)E1A_r60_n11	E1A_r60_n11	E1A_r60_n11			13782.1	25880.7	24373.2	29150.2	22720.8	25125.9	24644.6	34507.8	37306.5	36869.6	19933.6	23953.5	32087.6	27163.2	15105.8	19372.8	13436.5	14604.1	19101.4	20679.9	13065.8	18345.7	16794.3	15509.3	16399.2	15556.4	16667.3	14896.9	14934.8	14255.7	16552.1	19650.9	13714.8
906	BL_OCA_X000774	DY500313.p.ov.6	DY500313.p.ov.6	Unknown	TTTGTCTTTTCCCCTGGTTTCATCAACCATGTCAGTGGCACCCCTCATGCCCTGATCGTG	846.109	972.282	1159.19	1095.28	1008.04	949.321	966.91	635.237	667.917	819.032	1081.55	1013.58	1297.26	1474.59	1120.29	999.045	1111.37	1184.08	792.25	970.692	905.09	1055.21	1089.75	1021.25	1087.62	872.603	1344.05	1329.67	1392.66	1231.13	979.385	933.564	929.994
907	(+)E1A_r60_a107	E1A_r60_a107	E1A_r60_a107			69.0962	72.8269	76.0513	80.6987	65.7564	67.4808	77.8462	95.3974	106.814	85.1346	67.8526	78.1603	87.5385	82.859	70.7821	60.7179	67.359	68.3718	70.1987	64.6859	66.4359	67.1346	69.0962	66.9103	77.5769	70.2821	71.1859	72.1474	68.6218	76.2564	66.9679	75.25	65.3205
908	A_70_P062841	DY499886.p.ov.6	DY499886.p.ov.6	Unknown	GATTGCTATATACAGTTGCCACTGTATTGCCTCATCTGCCAAAATTTATCATCAAATTCA	495.397	692.103	528.647	445.558	675.833	591.929	578.885	816.006	803.821	958.622	590.603	705.487	745.359	675.833	692.737	621.071	792.853	739.051	593.833	822.724	625.545	657.481	733.718	861.167	721.391	654.032	789.718	663.853	587.872	713.218	549.506	689.288	628.955
909	A_70_P029091	DY496643.p.ov.6	DY496643.p.ov.6	Unknown	TTCCGTCATCCCGCAAAATTTCTTCCCAATAGTAAAGCCCCTGTTGGTACGAGGAATTCA	82.8205	101.872	82.9936	82.0897	82.4679	98.1218	83.7692	82.9231	72.6859	75.9679	82.4038	82.4167	82.7436	78.1282	91.3718	77.5321	101.654	81.6218	79.7115	69.0321	90.7436	77.0962	80.1282	95.1346	78.4615	83.3077	96.8269	81.3205	90.4423	97.5962	85.0256	79.9679	77.1154
910	BL_OCA_X000771	DY512011.p.ov.6	DY512011.p.ov.6	Unknown	TTGCCAGCATGTTGACCTATCCCTTTGTGCTTGTCTCTAATCTTATGGCTGTCAACACTG	1528.76	1589.74	1413.92	1531.59	1331.72	1526.76	1412.08	1137.56	1269.38	1227.72	1307.54	1302.56	1390.93	1403.71	1244.61	1404.35	1618.92	1512.33	1407.63	1405.58	1476.54	1472.06	1769.24	1601.25	1265.87	1385.31	1677.37	1894.08	1753.52	1923.59	1680.54	1651.67	1544.18
911	BL_OTH_R000363	EE812107.p.ov.6	EE812107.p.ov.6	Unknown	GCTAGAGACCCAAGCTTCTGATAAACTTGTGAGATAAAACACTTTAAGAAACAAGTGTTA	656.481	839.244	727.705	618.064	772.051	631.442	639.308	777.205	906.942	923.872	682.647	628.513	699.865	600.481	642.481	599.564	890.455	847.686	741.135	848.737	798.019	820.224	987.942	1002.7	763.083	726.66	721.692	760.314	580.776	753.282	1024.62	701.955	709.603
912	A_70_P016941	Z12978.p.ov.6	Z12978.p.ov.6	Unknown	ATTCTGCAGAGTATTTCTGTGCTTTCTGGGATAGGGATTTACGTGGGTATACGTACGGTG	53.3718	57.3974	50.6923	55.9167	52.9167	54.9615	59.6859	57.7628	57.8718	51.6667	47.4551	56.0128	58.3141	53.8013	54.9615	48.7692	88.8269	56.359	49.1667	54.9038	52.8526	54.0577	56.2179	59.7564	52.9872	56	59.9103	65.391	48.6474	57.0385	53.4231	54.0962	57.0897
913	A_70_P056731	CD289334.p.ov.6	CD289334.p.ov.6	Unknown	GTCGCAGTTAGAGAATGAGGTTGACTAATGCATATTATGAATTGAGTCCACAAAAGAAAC	2008.63	1705.06	1619.6	1662.14	1639.22	1730.19	1925.54	2081.14	1950.7	2019.19	1789.81	1726.95	2014.67	2061.26	1975.67	1767.41	1835.1	1662.14	1744.58	1970.99	1944	1783.94	2014.67	1997.92	1977.74	2085.31	2352.41	2202.83	1966.1	2042.28	2107.49	2088.69	1971.78
914	BL_OTH_F000444	CF118464.p.ov.6	CF118464.p.ov.6	Unknown	CACACACGTGTTCATATATGTACCACATATATACATGACAAGTGGTTAAATAAGGTACAG	336.949	335.699	290.429	338.244	296.853	305.064	273.615	269.647	373.173	308.481	307.109	272.962	327.417	289.359	240.487	254.583	295.917	284.872	338.244	261.218	215.083	193.596	258.032	233.628	267.705	215.372	257.955	321.846	441.59	391.769	285.545	298.218	289.045
915	A_70_P009821	DY489535.p.ov.6	DY489535.p.ov.6	Unknown	GCTGTATCAGAGTGCTGGATTTGGGACATGCTTTTCTCTTTAATACATAATATCATGATA	682.91	593.596	491.506	484.859	460.955	466.756	391.647	477.929	446.09	382.673	350.141	382.397	584.84	642	387.942	373.295	341.122	449.782	362.045	328.795	382.673	426.827	483.609	602.596	468.346	600.218	442.846	494.09	574.853	498.955	566.827	515.494	481.071
916	A_70_P060586	CF115995.p.ov.6	CF115995.p.ov.6	Unknown	GTGTGAGTAGGAAGGGGTTTTGCTGTTCATCACAATAAATCCAATTCATTCAGCACAAAA	51.7372	52.0064	48.5769	56.6154	51.9359	53.109	55.8846	56.0513	55.1731	53.2949	56.6859	52.9615	58.3141	50	59.9487	49.8526	57.0513	55.359	51.5897	56.5513	55.1218	54.5064	54.4423	58.6474	55.0192	56.5256	58.4615	56.5833	55.1474	55.3654	49.7179	51.891	58.3141
917	A_70_P003896	FE021043.p.ov.6	FE021043.p.ov.6	Unknown	TCTAACCACTTCATTCTTGGAGTTGAATATGGCCAGAGATCCAGAGTGAGCCGTGCATTT	49.7115	51.9808	50.7244	53.7885	50.0641	54.9615	49.1731	53.3526	50.6154	49.0064	53.859	51.5256	50.0321	49.1346	54.9551	49.9295	53.5	54.1603	48.7564	49.2692	52.8462	48.641	52.5192	51.6282	50.0897	52.9936	53.2756	53.3782	52.3269	58.8333	48.8846	62.4359	54.8333
918	BL_OCA_F000322	DY476999.p.ov.6	DY476999.p.ov.6	Unknown	TTATCTAAAAGTCAGAAACATGTCTGAAAGTATGGCAGCTGCTCTTAGAACAAGGTATTT	180.179	180.071	141.462	154.526	133.91	153.891	149.288	177.513	179.122	132.603	124.378	148.455	151.417	141.635	143.231	124.782	156.417	134.333	133.987	141.667	148.212	154.526	122.199	140.474	161.91	152.718	129.308	132.654	131.058	135.968	134.218	145.827	117.538
919	A_70_P052771	CD289182.p.ov.6	CD289182.p.ov.6	Unknown	GCCGGAGACGCCCTTATAATGATGATGCAGATATTGACTACATTAATGAAAGGAATGCTA	1079.32	1219.38	1139.87	1042.24	938.135	924.974	1042.24	1085.89	1080.16	1068.71	1047.23	939.25	905.667	874.096	784.955	1077.49	1188.26	1126.38	1038.15	1168.6	1198.87	1130.74	1020.41	1113.64	863.737	927.032	884.538	974.603	1144.45	1091.28	1239.8	1206.78	1348.82
920	A_70_P029321	DY492076.p.ov.6	DY492076.p.ov.6	Unknown	TTTGAATATGAGAAAGCCCAATCGTCCCAGGATGCCGTGTCTTCCATGAACCTTTTTGAC	694.59	831.391	833.333	741.654	918.91	967.641	936.462	617.859	644.962	904.776	1080.16	1102.32	1070.45	1069.15	1437.1	1168.04	1151.24	1052.85	1164.39	920.173	926.667	1143.25	1001.99	816.288	1134.15	1100.15	1123.18	1215.56	994.417	982.59	900.321	972.66	961.417
921	A_70_P067921	CN824583.p.ov.6	CN824583.p.ov.6	Unknown	AAAGACTGGTCCCTAGCTATTATTTTTGCAAATAAATAGAACATGTTTTGGGGGGTATAC	636.212	632.365	597.609	599.308	602.596	591.756	607.269	663.16	687.199	623.955	628.955	576.423	467.442	462.897	505.66	626.647	616.135	609.115	639.667	579.071	662.436	664.519	574.09	560.859	499.494	498.955	455.269	462.897	612.968	540.942	602.135	627.526	594.256
922	A_70_P025906	FE023619.p.ov.6	FE023619.p.ov.6	Unknown	AAGAAACAAACATGATTTCTCAGCATAAATAAAATCAATATGGGGAAAGGGGCTACCGTT	128.795	86.7692	107.878	95.8333	83.2372	79.6731	101.654	104.256	96.6795	93.2756	92.5897	83.5577	109.288	94.7949	118.481	88.2821	100.179	83.0128	71.641	106.59	92.7885	88.6859	91.5449	74.7179	107.423	121.551	123.385	109.904	94.7051	96.9103	113.365	107.962	109.237
923	A_70_P048606	EE751146.p.ov.6	EE751146.p.ov.6	Unknown	AAGTACAAAGCTGCTTGGCTCCGGCGAAACCAGCTCCATATGACTGCAACCGCCGCTGAT	170.404	187.321	252.321	212.795	188.487	226.019	232.25	151.981	144.955	213.622	199.192	251.032	229.173	229.821	249.096	216.263	213.788	247.635	204.519	148.417	189.474	233.16	229.929	198.058	237.699	194.987	261.853	275.154	293.263	258.244	214.301	193.596	188.564
924	(+)E1A_r60_a107	E1A_r60_a107	E1A_r60_a107			74.7756	81.6218	80.75	88.7372	67.9615	75.3462	78.4872	102.462	181.224	85.7051	69.0962	102.417	98.1859	77.3269	68.9038	66.2115	67.5962	70.7244	66.5	71.8333	64.0897	64.7051	68.3846	69.9231	74.5064	72.1474	110.404	73.9744	70.6987	74.3269	69.0705	69.8269	70.9679
925	A_70_P015721	FE025420.p.ov.6	FE025420.p.ov.6	Unknown	CAAATGGTGCAAAAGGAAGATTTTTCAGTCTGTCAAGTTCTTCTTACACTTGTCTCATCA	50.4487	51.6603	49.8526	54.9615	50.0385	52.3654	52.8782	55.6795	51.3654	50.6923	52.0128	52.4679	55.5064	52.1859	56.5833	50.8974	54.9038	56.3718	49.359	53.6282	55.9295	51.3462	57.3013	54.6026	51.1538	59.3654	61.2308	56	51.5385	64.0769	50.9359	62.609	56.2308
926	BL_OTH_R000253	EE760654.p.ov.6	EE760654.p.ov.6	Unknown	ACAGTAGTGGCTTTACTTTTCTTCCTCTAATGTCAGATTATCCCAAATACTTTTGCTGAA	292.218	355.705	404.192	357.75	324.436	330.609	358.628	335.321	353.994	302.269	347.667	307.109	311.038	300.333	314.878	317.372	329.224	306.929	326.692	323.224	313.064	336.417	342.327	322.064	309.288	277.442	294.558	280.506	336.558	356.853	361.314	413.673	345.699
927	A_70_P046031	DY512931.p.ov.6	DY512931.p.ov.6	Unknown	TCAAATCCGTGAGAAGCTCGATCAGTTAAGGAAACCGTGGCTGAGAACAGGAGAAAGAAA	2029.17	2402.89	1799.17	1828.74	2016.95	2094.03	1864.68	1335.7	1189.81	1894.89	1774.4	1869.36	2008.63	2265.28	1808.06	1936.13	2192.31	2243.18	2111.65	2224.28	1818.37	2373.95	2382.76	2420.99	1873.35	2538.09	2450.11	2604.75	2457.05	2542.04	1979.96	2272.69	2291.98
928	A_70_P035321	EE809815.p.ov.6	EE809815.p.ov.6	Unknown	GAGACTCTTTAAAAATGTTTCTTGTTCATTTTGAAGTTCCTGCTTTTCAGCTTCACTTGG	247.026	251.737	217.455	286.673	208.596	225.635	231.109	319.282	300.526	258.724	221.481	246.173	300.615	284.071	213.019	181.872	191.744	211.878	220.564	220.84	243.474	189.212	240.288	273.615	257.417	205.359	251.404	236.026	261.359	308.788	335.077	366.737	230.827
929	A_70_P005856	CF116699.p.ov.6	CF116699.p.ov.6	Unknown	TAACCTAAACTTGTCTGGCTCCAGGGAACAGCCCTATAGAGAAGGAGTATTGTATTGGGA	338.859	488.147	445.558	432.615	460.763	469.173	482.917	520.827	503.372	395.026	365.558	362.263	442.032	434	402.224	368.019	456.724	353.397	383.481	421.064	399.788	406.545	438.942	485.096	390.244	443.16	430.846	391.135	424.41	423.571	455.859	449.782	411.417
930	A_70_P061046	DY484306.p.ov.6	DY484306.p.ov.6	Unknown	GCATCTGGCCTCTGCTTAATATAGACACTTTTTCTCTTTGCTGCACAAAACTAATCTTTT	888.519	610.192	696.994	218.808	1385.31	1100.99	415.397	2394.76	4325.03	504.122	474.776	350.256	1042.58	621.949	689.526	1652.54	9101.15	2738.42	228.481	870.494	317.846	1031.62	1143.25	3577.6	2409.29	1274.92	2305.35	1782.07	701.115	4669.37	928.596	206.397	560.859
931	A_70_P050151	DY503767.p.ov.6	DY503767.p.ov.6	Unknown	AAGTTCATCGGCTCGCTTCACTCCTATAGCTTCTCCTCCAAGCATGCCCGAGAGAAGCCG	311.212	504.122	466.5	532.942	1124.9	1235.28	1475.13	553.462	438.378	728.25	1515.93	2010.69	588.724	579.859	889.635	827.737	860.154	667.667	1382.92	1462.17	1389.1	834.872	869.231	848.449	770.218	927.365	544.231	598.679	527.994	456.019	779.936	941.949	767.026
932	A_70_P044656	CF118212.p.ov.6	CF118212.p.ov.6	Unknown	CTTACTGCATATCCTAGTATGTCAATGTTCATTCAGTCTGAGCAAAGGATATGATACATT	201.577	198.628	192.827	217.904	184.885	171.904	172.846	217.397	206.968	189.109	174.519	155.712	178.308	160.013	143.154	150.244	187.321	214.449	171.199	160.013	200.385	168.064	173.538	199.865	145.41	206.718	160.423	176.256	192.827	209	202.936	215.224	225.417
933	BL_OCA_R000029	CU638256.p.ov.6	CU638256.p.ov.6	Unknown	ACTCCCCCAAGTGCAAGGGGTGCTTCAAGGCCATTGTGGCAGGAGATCAAAACGTGGAGT	66.7115	70.4167	68.3333	73.8846	74.8846	69.5128	75.1538	62.8141	63.2115	66.7051	72.7372	70.4167	76.3718	68.7692	75.3462	64.0449	69.4744	72.8013	69.0064	67.1154	72.4936	61.8397	88.9103	88.2628	72.1603	82.2756	77.2949	84.3846	67.8526	66.7436	73.1474	72.1731	75.6731
934	A_70_P019761	EE774969.p.ov.6	EE774969.p.ov.6	Unknown	CCAGAAGAAAGAAATGTTAAAGGAAGTCTTTGTCAGCCCCTATAACTATCATGTGAATAA	60.2308	57.2628	51.0577	64.6987	56.9295	60.5513	62.4295	62.8269	60.0321	62.7051	56.7821	62.2821	62.8269	63.4551	58.0833	59.8013	61.2564	64.5577	55.5769	54.9615	62.7821	55.3654	86.0385	88.2372	59.0769	59.1859	64.8077	65.4295	57.1859	58.0833	56.8141	54.2628	63.5769
935	A_70_P027031	CN824614.p.ov.6	CN824614.p.ov.6	Unknown	ATTCCAGGTTTTCTCCTAGGGCATCAGTGGAGAGGTTGGCAACTTTAGTTCTCTTGATCA	1082.06	1071.7	1103.75	960.199	1092.72	1211	1010.96	945.526	1074.88	1230.54	1049.37	1150.24	1236.76	1200.03	1461.57	1270.47	1195.67	1218.21	1084.84	1064.08	1091.75	1257.99	1330.17	1109.31	1532.95	1221.66	1395.26	1842.97	1278.29	1255.21	1183.58	1249.04	1133.13
936	A_70_P020256	EE777869.p.ov.6	EE777869.p.ov.6	Unknown	AGAAGAGGCTCTCGAGTAGCGTTCGGCTTGGGAGCCAGATAACTGAGTTCAGAAGGACCG	97.5128	110.596	103.212	89.2756	91.6346	93.0705	101.212	67.5321	76.3526	84.6474	107.365	108.359	112.359	101.769	142.994	106.897	124.673	122.224	112.474	99.7372	106.737	113.974	109.853	94.5321	130.455	115.269	123.769	133.218	115.776	115.013	106.154	102.231	114.615
937	A_70_P051681	DY502029.p.ov.6	DY502029.p.ov.6	Unknown	GAGCCTGTCGAAAAACCTCCAAAGAAGAAAAAGAAAAAGAAGAAAGACCTTGAGCCATGT	1062.79	1213.04	1046.83	1105.81	1311.47	1521.37	1392.66	1356.76	1285.79	967.981	1236.76	1215.56	1218.83	1032.7	1041.83	949.737	968.333	947.096	1409.91	1154.69	1321.35	1029.26	1371.44	1475.78	1019.21	1047.62	940.571	1069.15	929.718	1033.15	1410.74	1482.96	1280.62
938	A_70_P029531	DY491159.p.ov.6	DY491159.p.ov.6	Unknown	ATGGACAGTGAGAGCCTGTTCAAGGACGGGAACTGCTGCCTGCCATCACTATCCTAGGCT	1372.57	1254.64	1123.57	1242.96	1007.24	1140.78	1139.44	1059.78	1194.15	1129.8	1455.06	1326.94	1513.06	1667.17	2030.37	1537.24	1575.13	1487.54	1153.78	1293.21	1121.35	1770.11	1170.4	1224.94	1672.63	1513.83	1463.58	1394.71	1493.21	1304.23	963.923	1110.79	1089.75
939	A_70_P051781	DY502298.p.ov.6	DY502298.p.ov.6	Unknown	TCTGGACCTGTTGAAGGAAAAAGCTTCCATCTACCAGAATCAGAACTCCTCTTGATGTGG	100.577	104.84	104.071	99.7372	113.974	116.41	136.667	92.2115	85.3269	120.045	136.385	125.359	115.718	106.667	155.256	121.186	139.167	120.891	133.622	135.429	123.019	137.115	124.635	129.128	127.173	145.667	128	136.141	124.019	126.077	121.673	124.16	133.006
940	BL_OTH_F000768	DY495546.p.ov.6	DY495546.p.ov.6	Unknown	TTATAGCACTTGTAATTGCACCATGGAGCATGCTCAGAAATATTAAATTTGTCTCCCACC	554.846	556.096	517.032	521.071	642.891	609.308	626.833	799.301	833.603	713.744	629.904	651.891	628.955	671.019	611	730.333	748.878	724.506	729.526	666.904	763.083	769.378	633.564	656.006	681.199	656.641	522.744	619.263	603.404	724.506	534.455	696.724	511.737
941	A_70_P034506	EE852870.p.ov.6	EE852870.p.ov.6	Unknown	TGTATGAGGGGTTTGCTGCTTTTTTGGTGTGTTTCCTCCAGAGGTTGGAATCTAATCAGA	842.865	997.737	1077.49	986.865	1097.13	867.788	972.282	1110.79	1147.42	1005.12	817.545	679.571	812.673	845.115	555.038	864.583	882.417	848.058	834.609	856.115	920.173	874.385	1116.51	1107.19	728.25	627.526	795.288	902.397	1149.22	1224.94	1122.62	1331.24	1330.71
942	A_70_P007990	EE807397.p.ov.6	EE807397.p.ov.6	Unknown	TCATACCTTCCCTGGTGGAGAAGGAGAAGGTCTCCCGCATGGTGCATGCCATCAAGATGG	106.353	107.128	109.782	106.929	96.3718	116.494	119.647	97.6731	105.429	112.244	105.032	130.455	134.09	126.378	134.218	110.199	114.929	122.359	121.904	114.218	113.487	127.897	128.353	115.776	119.776	132.853	149.724	151.712	128.59	129.718	116.147	111.756	121.551
943	BL_OCA_X000724	EE799014.p.ov.6	EE799014.p.ov.6	Unknown	GCTTGGTCTGTGAAAAGTGGGGTAGTGTACTTCCTAGAATTAATTCAGAAATAAGAATTT	19569.7	13747.2	15741.6	15156.5	15556.4	15373.2	14856.5	15906.1	17754.5	14726.2	15373.2	14439	15906.1	16207.8	14643.7	15105.8	15867	15280.1	14726.2	13557.7	15373.2	14604.1	15326.5	14069.4	16734.8	15241.6	15779.9	15696.3	14856.5	14896.9	16020.3	14856.5	14687.6
944	A_70_P012656	CD288725.p.ov.6	CD288725.p.ov.6	Unknown	GTGCAAATGATTTTATATAGCACGATGCTAGTACCGCTCTGTACGATAGTAAGGTTTTTT	82.6923	83.7051	78.8974	132.506	90.3141	100.949	99.3526	206.679	207.25	161.301	92.4038	85.109	125.878	128.186	95.5897	90.609	100.679	120.263	88.0256	81.5641	106.199	97.0256	107.365	90.4679	111.365	105.724	105.295	103.571	99.0769	109.853	91.9359	91.6603	100.442
945	A_70_P065436	EE753569.p.ov.6	EE753569.p.ov.6	Unknown	GATTCAGTTCCTTTTACTTAGATAGCATACCCACTCTATGATATATCAAGACAAAGTGCT	48	50.7115	50.0897	54.9936	50.141	51.1282	52.141	53.3141	59.8205	53.2756	51.8462	51.4359	55.5256	50.8205	54.2756	48.5769	52.9487	54.7436	49.2308	48.5577	55.859	51.9167	61	63.6026	52.9936	56.1731	54.0128	57.5064	48.8654	55.2821	50.0321	52.4679	58.4615
946	BL_OCA_F000281	CU654793.p.ov.6	CU654793.p.ov.6	Unknown	CAGCAGTATGAAGTATTGCACTGCCATCTTTCTTGCTATTTTGGCTTTAAAAAGTGTTTT	323.404	390.244	417.404	374.115	231.109	317.968	287.885	306.109	261.019	311.122	315.083	282.801	281.833	347.077	244.865	292.314	239.994	287.051	338.962	290.75	288.827	377.135	323.744	320.353	244.712	240.519	304.609	252.468	330.981	359.147	283.59	340.532	392.013
947	BL_OCA_X000801	CD287797.p.ov.6	CD287797.p.ov.6	Unknown	ACACGTTGATGTGTATCAAGAACAACAGCTCGATCTACAATTAATCATCTGTTTCTGTCT	53.3013	52.0385	52	55.3205	53.0577	51.6282	53.4615	50.9615	51.8974	54.25	58.3782	50.2564	53.4487	55.3141	55.0128	51.8846	50.9872	51.7372	50.8718	50.4167	73.5385	52.891	55.6603	57.7051	57.6859	52.9936	56.1923	56.5	53.5449	52.1154	52.6154	51.8333	60.0449
948	A_70_P072156	FE037643.p.ov.6	FE037643.p.ov.6	Unknown	TCTTCAAGCATTGAAGGCTTGAAAAAACTCCCCCACTCATTAAACATTCTCTTTGGCTCG	76.5641	59.6987	71.9872	65.3205	63	60.3077	64.0192	64.7756	61.3077	62.2756	72.4231	65.5256	74.5513	70.1987	64.5577	62.7051	66.9423	65.7244	63.7885	63.7692	75.1923	72.1923	67.7244	79.25	67.6987	62.7244	67.8974	69.6154	65.3141	64.4103	76.0705	63.2372	66.7885
949	BL_OCA_F000264	CU654418.p.ov.6	CU654418.p.ov.6	Unknown	CTCTTATTGCCCTAACCAACTGATTTGGGTTTTCTCAGATCCATTGGATTAATTTATTTC	24559.9	21276.9	19231.6	21436	17635.5	24746.3	25759.4	25220.2	28145.8	22886.7	20255.4	20964.9	20548.1	21436	22720.8	19933.6	22720.8	24746.3	22964.5	24559.9	24271.4	20481.4	21120	22800.4	21436	24452.6	19933.6	20548.1	20812.1	22193.7	25524.4	20679.9	20884.8
950	A_70_P034541	CF116009.p.ov.6	CF116009.p.ov.6	Unknown	TGTTCACTAACAGGAAACTGAGACTTGAAGAAGATGTGCTTCAGGGCCAGTGATTTTAAA	51.1538	51.9487	54.2628	67.1538	50.5641	50.6154	55.9423	53.9808	59.891	87.7179	49.9038	51.4295	53.5192	55.0128	56.5833	48.7372	57.25	57.8333	48.3718	48.9551	55.8846	51.8462	57.9615	57.7051	52.9936	52.9936	57.3013	53.641	51.7436	52.75	50.4359	53.1538	67.0256
951	A_70_P039976	EE762360.p.ov.6	EE762360.p.ov.6	Unknown	CCTGGGTTGTGTGTTGCTGGAAAAACCCTTCTCCCTCTCTGAATTTTCTTTTTTATTAAA	327.122	357.391	324.436	327.846	386.449	371.353	396.763	470.173	437.526	387.256	432.494	452.083	360.115	345.545	394.468	383.34	406.282	385.622	445.436	418.333	448.045	435.474	423.827	383.481	387.256	346.84	348.122	388.923	364.724	355.365	385.955	406.712	418.179
952	BL_OCA_F000641	CF118072.p.ov.6	CF118072.p.ov.6	Unknown	GTGCCTACTACCAATACCTGGCAAGTTCTTTATAAATAAAAGAGTGGAATTGTTCTTGTT	9844.84	13153.6	11142	11974.9	10845.3	12153.8	11824.5	13652.4	11162	14511.6	13415.1	12848.2	11843.2	11843.2	11026.7	12278.2	10492.8	12039.6	12745.5	12039.6	11933.3	12110.4	12615.4	12253.4	13126	10238.2	14034.6	15813.2	12693.8	12982.1	11864.4	14687.6	14296.7
953	A_70_P069351	CD287814.p.ov.6	CD287814.p.ov.6	Unknown	CACAGTCTTCCCCACTTTCACATCATTCCAGAGTTCTTTTCTGTAGCCAAATTTTTTGTA	637.276	722.904	770.506	680.006	764.744	653.821	680.006	736.436	816.558	685.192	769.077	665.34	599.083	579.071	713.487	888.891	898.545	896.66	761.942	794.064	820.429	874.737	647.288	617.404	740.333	750.968	585.654	669.064	766.25	707.776	609.115	651.635	699.654
954	A_70_P004416	DY479166.p.ov.6	DY479166.p.ov.6	Unknown	TTTTATTATTTTTAGAATTTTCCCTTGGAAATGTGCTCTTCCCCCTTGGGGTGGCCCCCG	285.897	284.231	269.647	252.468	269.821	268.808	308.404	341.705	364.622	294.769	314.487	295.808	273.519	277.244	335.321	305.641	341.41	302.647	298.686	297.378	320.59	302.378	245.654	297.744	335.436	308.897	284.987	286.449	279.186	276.833	257.417	273.904	271.231
955	BL_UN4_R000077	CU653657.p.ov.6	CU653657.p.ov.6	Unknown	TGCACAGGATAGTAAAGAGGTCATTTCAGATAGGATCAAGCCTCTGAACCTCAGAGGGAA	53.3077	50.0513	52.3077	55.8846	51.7115	52.9423	53.9551	50.4038	54.3974	54.1474	49.9487	52.5064	51.9359	48.7179	59.3013	52.9872	51.0385	55.1474	52.6026	50.5192	56.5128	53.0577	59.2436	58.3013	55.1218	53.859	56.1923	58.0064	51.7756	56.4423	49.9038	55.1218	54.4551
956	RC3	RC3	RC3			47.9744	49.2949	50.0577	59.4679	49.391	49.3397	52.4038	50.4744	48.8654	51.9359	47.6859	48.0449	49.1282	47.6474	52.8782	48.6474	50.1859	54.1731	48.1667	47.3974	55.8846	50.0064	51.2628	52.5513	50.3462	52.9167	50.6923	53.6346	47.7436	55.2436	48.7179	48.1667	53.9936
957	BL_OTH_F000502	DQ065765.p.ov.6	DQ065765.p.ov.6	Unknown	AAGAGTTCCATGAAGACCACCAACCCCTTGAAGCTTCGAGCTCTTAAAGTCAACTTCATG	55.7436	57.0897	57.2628	64.3974	58.8526	57.0064	60.0321	60.891	54.391	71.9167	56.7436	56.9744	58.6218	61.4808	63.3526	59.4679	55.9103	60.8462	59.2436	54.1923	73.0128	55.1218	64.9487	66.6795	62.6218	64.8141	63.0385	66.9615	60.6474	62.8333	56.7179	60.4103	63.7756
958	A_70_P025611	FE022754.p.ov.6	FE022754.p.ov.6	Unknown	CGTTTGGGCTCTACTGGACTCTTCTGTGATTTTCAACAAATTAGGAAATACAAAAACAAA	60.2372	59.391	57.3013	67.359	56.891	59.6923	63.9615	67.4359	73.8333	73.4167	56.7692	59.4679	58.6282	56.2756	58.2949	80.4615	58.4359	74.5513	62.5641	84.6346	62.1859	61.9038	66.0769	69.3462	60.6346	70.1667	63.0385	65.3205	58.1154	61.6474	57.3013	107.577	63.25
959	A_70_P027886	DY491976.p.ov.6	DY491976.p.ov.6	Unknown	TTTGACGATCACTTCCAGCGCCTGTTGAACGACTCAGAGCGCGCGCTGCAGGAGGCCTTC	89.8269	85.4744	104.026	105.224	101.167	103.353	135.205	74.6731	73.8333	101.391	114.365	121.481	116.423	99.0769	136.564	121.628	141.276	113.821	128.186	106.897	111.051	125.558	104.256	96.75	120.833	109.808	114.641	123.532	117.064	111.154	112.955	106.122	118.103
960	BL_UN2_F000019	CU653472.p.ov.6	CU653472.p.ov.6	Unknown	TGGGTGGTATAAAACAAAAATCTAAGCAGGTATCCGCGGCCCCGATGGGCAAGGAAAAAA	67.6282	69.8205	75.109	76.4936	69.8205	63.8013	70.7436	89.2308	145.064	108.878	71.3462	66.3846	78.8846	65.9872	74.8397	116.91	67.4167	74.5064	75.6346	114.333	69.7692	78.2949	67.1538	73.0064	75.6346	71.0833	71.391	74.1154	66.4103	100.487	66.4936	64.641	69.4744
961	A_70_P025901	FE023607.p.ov.6	FE023607.p.ov.6	Unknown	TTACGGTTGGAACTTACTTGCCTTCGCAAGGCAAGAAGGGAATTTTTATTGGGGGGCTTT	69.141	75.3846	84.3846	78.5385	71.4808	72.6474	73.0385	83.5897	77.0385	77.0641	74.1154	77.4487	76.3141	68.0769	80.0128	74.1667	71.4487	98.7436	72	67.6346	71.3462	70.7885	72.1026	65.5962	69.6667	73.8526	67.2756	70.5256	71.6026	73.0321	64.0897	68.2179	66.8654
962	A_70_P052626	DY511346.p.ov.6	DY511346.p.ov.6	Unknown	CAAAAGAAGACGCCAGTCCTATAGAGCTAAGAACGTTCACATAACCAAGAAGTCATACAC	745.359	818.321	717.782	734.545	668.365	764.455	782.269	670.109	615.724	775.968	750.724	754.16	615.724	771.115	745.083	751.256	775.673	827.372	915.378	990.077	887.417	1078.46	769.077	810.564	813.359	1315.59	816.006	962.59	843.135	812.385	777.205	839.872	866.244
963	BL_OTH_F000611	DY479405.p.ov.6	DY479405.p.ov.6	Unknown	TGCCTCCTGGGTTGTTATGCTACTTTCCCCTTACTTTGCTACATTTCTATAGTTAAGTTG	10440.3	10583.2	12668.7	11864.4	9502.97	11782.4	9876.78	12303.5	11474.4	9518.78	8951.44	11243.5	8993.79	8951.44	8643.78	10055.5	9377.47	9175.4	10055.5	9294.65	9581.14	10943.2	9363.62	10137.5	10509.5	8029.8	9018.9	10547.9	10038.5	11289	11716.3	11864.4	11737.7
964	A_70_P033301	DY486879.p.ov.6	DY486879.p.ov.6	Unknown	GGGAAATAAAACCTCAAAGGTGCTCTAATACTAACTATTCATTTTCTCCTGAACATCAGT	54.25	55.7244	52.3269	55.8846	52.3462	54.9615	61.2885	54.0128	54.0769	52.9103	51.0577	75.4295	53.4808	50.7692	55.8333	51.1731	51.5577	56.9487	50.6154	48.3013	57.2115	57.6603	55.0897	56.0128	53.5449	55.5705	56.1795	60.5385	50.1987	55.4872	48.109	51.9038	60.0256
965	A_70_P018361	DY487365.p.ov.6	DY487365.p.ov.6	Unknown	CCCCCTTCTGATTCTGGAAAATGAGAACTCTACCTCGGTCTGTATGAGGCAGTAAATTCA	5131.88	6761.71	4374.08	6292.75	5083.69	5361.26	7013.28	7276.13	6116.65	7115.12	5325.34	5217.88	5031.82	4984.47	5035.67	5573.86	5161.12	5703.55	4536.09	4568.16	4331.8	4759.4	5988.74	5720.82	5238.61	6225.49	6834.2	7033.62	4325.03	4194.83	4217.88	5027.67	4604.22
966	BL_OTH_F001556	DY487072.p.ov.6	DY487072.p.ov.6	Unknown	CCCTCAGCTTTAATGTTCATGATTTTGCTTTTTGTATAGTGCCATGGACTTTCTTGAATT	1874.94	2593.06	2168.29	2458.37	1896.74	2132.66	2107.49	2451.46	2573.8	2068.51	2141.45	1874.94	2000.04	1845.54	1832.38	2048.88	2106.41	1855.57	1878.72	2043.46	2074.72	1849.55	2277.7	2397.53	1631.12	1722.9	2260.18	2285.78	2471.83	2508.4	2458.37	2437.59	2283.47
967	BL_OTH_F001476	CD288756.p.ov.6	CD288756.p.ov.6	Unknown	CTTGCCTCATTGGCACAGGTTCAGAAATCTCACATGGATTGTGTAAATAAAGTTTCTGTG	9670.33	9892.91	9613.39	10255.2	8814.19	10641.6	10424.2	11329	11665	10660	9876.78	9719.67	9307.56	8826.65	9908.94	9639.25	9764.69	10207.7	9703.5	9278.83	9940.08	10303.1	9827.86	10547.9	10355.7	10793	10021.8	11541.1	10373.4	10962.3	11369.5	11431	10885.5
968	A_70_P055211	EE767923.p.ov.6	EE767923.p.ov.6	Unknown	TGTAAAGCATCTTGTAAGTTACCTGTTAAAAAACTACTGTGATATTCGAAGGAGAGAGAG	51.0833	49.9295	50.7372	52.9551	51.1731	49.641	52.7179	48.3013	50.6154	49.7436	52.2051	50.3654	53.0769	48.6474	52.8397	48.7179	52.8141	54.5769	50.4936	48.5128	53.5769	48.9679	53.4423	52.6859	47.1731	48.641	53.8718	55.6026	67.359	49.3013	48.3974	48.3718	55.5641
969	A_70_P035796	DY487067.p.ov.6	DY487067.p.ov.6	Unknown	TTCCAGGCCTTTTTACACGTGGGTTTCTTCTTTGGGTCTGAATGATTTAGCTCACCTGAC	780.603	729.769	712.769	650.423	794.628	746.442	694.038	581.179	565.103	553.282	645.981	677.237	851.122	879.295	746.808	586.474	724.833	710.923	677.885	711.449	680.199	652.59	731.583	695.872	826.455	919.173	756.071	743.763	673.679	648.006	617.404	562.263	634.109
970	BL_UN2_R000019	CU653472.p.ov.6	CU653472.p.ov.6	Unknown	CTTGCCCATCGGGGCCGCGGATACCTGCTTAGATTTTTGTTTTATACCACCCATCGGGGC	98.5256	104.468	96.4103	102.615	133.949	129.929	138.397	127.647	120.192	113.769	142.59	148.994	105.545	104.731	119.718	108.442	103.923	112.801	128.923	137.423	132.301	104.968	104.782	112.981	122.34	131.34	92.4487	96.5256	92.5897	85.141	95.8333	104.231	110.038
971	A_70_P029636	CD286944.p.ov.6	CD286944.p.ov.6	Unknown	TGAATATCGTTTCAGGTTCTTTGAATCATGCTGCCAGTAAGAAGCTTGACCTGGAGGCCT	1124.07	1662.14	1501.85	1245.11	1290.14	1709.21	1380.5	825.038	909.667	1369.03	1686.17	1655.75	1622.01	1671.87	2013.64	1623.53	1811.76	1812.72	1595.73	1456.42	1615.01	1641.02	1802.98	1691.79	1823.22	1608.81	1830.5	1932.1	1694.21	1850.35	1420.71	1349.83	1496.1
972	BL_OCA_X000635	CU652455.p.ov.6	CU652455.p.ov.6	Unknown	CTTTATCACTAGACATATCCACATGATGGACCTGATTTATTCTAGTGTGGCTTTATTGCT	49.7179	51.6282	49.8205	52.8013	49.3205	50.5192	49.7821	49.5577	50.0513	49.7308	49.7115	52.5064	53.3397	49.8526	53.1987	49.4744	51.1859	56.1923	50.1859	48.8846	52.0449	52.8397	58.0128	55.9808	48.0449	53.1987	52.9936	52.5833	48.8077	81.9167	49.8205	50.8718	54.0833
973	A_70_P052171	DY508993.p.ov.6	DY508993.p.ov.6	Unknown	TTTGAAAATGATGCCCAGAGCAGTGACAACATCAACTTCCTCAAGGTGCAGTGGTCTTCA	94.3205	84.4423	91.3846	91.1987	86.4487	85.1923	92.5641	69.2628	77.609	80.109	99.2885	105.429	95.4487	102.853	115.474	86.8397	92.5449	100.487	89.1474	83.859	85.9359	97.25	93.5833	88.9103	112.891	112.083	104.256	107.397	94.4038	100.378	94.7564	89.6859	95.8333
974	BL_OCA_R000133	CU653931.p.ov.6	CU653931.p.ov.6	Unknown	TTATCCCCATACTAGTTATTATCGAAACCATCAGCCTACTCATTCAACCAATAGCGCTGG	188.891	215.481	184.596	184.885	1990.97	1344.05	1379.38	349.628	385.846	243.968	1346.61	1993.77	195.705	217.84	214.673	216.769	167.84	189.288	1606.55	1411.27	1319.49	270.571	1163.31	1136.66	218.276	197.596	159.609	198.821	187.827	179.353	1152.65	1364.66	1546.82
975	A_70_P019646	EE786320.p.ov.6	EE786320.p.ov.6	Unknown	TATTGTGTAAATATCAGCAAAGCTTCCAGTCCTCCCCAGCAGCATTGTTCTCTGGTTCAT	519.038	670.301	445.006	381.147	500.385	489.436	517.628	488.91	495.558	611.449	591.756	536.41	633.365	506.526	624.628	503.75	535.462	644.962	561.436	654.032	666.66	450.147	597.846	737.263	576.84	414.929	512.096	467.878	499.173	510.333	440.641	532.218	571.314
976	BL_OCA_F000001	AF228445.p.ov.6	AF228445.p.ov.6	Unknown	CACGCGGTACAAAGGAAAACTATCCTGGAAAGATTATGCAAATTCTCAGATTTGAAGACA	1710.94	1322.51	1458.35	1494.69	1469.61	1483.79	1488.21	1446.64	1533.64	1347.81	1354.36	1406.94	1742.19	2010.69	1450.55	1216.01	1279.89	1435.19	1221.09	1509.01	1489.01	1191.97	1442.69	1369.57	1573.54	1990.97	1667.17	1460.84	1542.14	1449.92	1542.14	1413.31	1367.17
977	BL_UN4_R000051	CU652467.p.ov.6	CU652467.p.ov.6	Unknown	ATCTTAAGTAGACTAACTGTCTGCTAGAGATTGTGGACTCATAAAGAATCATTGCCCTTT	49.1346	50.0705	48.5577	53.2692	48.8077	50.1859	51.2628	50.9808	53.3462	48.7179	50.9359	51.4808	55.5833	50.8526	54.2372	49.391	49.2308	57.6859	48.7885	50.2949	52.0577	51.6282	51.891	58.6795	52.9103	52.3462	53.8718	54.9231	49.5	53.4038	46.5769	51.9423	63.4808
978	A_70_P051621	DY501842.p.ov.6	DY501842.p.ov.6	Unknown	AATTGCAGAAAGTGAAAGAGGAAATAATTGAAGCCTTTGTCCAGGAGCTGAGGAAGCGGG	239.064	194.359	201.077	191.397	206.718	170.981	190.167	187.404	191.622	163.038	194.506	158.462	239.673	227.718	234.712	184.628	237.385	216.968	180.763	226.513	214.795	193.237	205.994	217.641	209.885	227.058	243.647	252.321	194.699	219.192	194.756	186.737	198.058
979	A_70_P021031	CD287847.p.ov.6	CD287847.p.ov.6	Unknown	GAACAGATTAGGAGCTGAAACGGTTACTAATCCTTGCTGAGTAATTTTTATCAGTAGATG	9779.07	9684.54	10492.8	11061	10641.6	12929.6	11693.5	13217.5	14726.2	13217.5	14473.5	11953.1	10731.3	9158.28	13217.5	12957.1	13851.3	12353.3	12060.2	10338.4	11162	13037.8	13882.5	11061	13747.2	9613.39	11622	10845.3	11782.4	11369.5	12643.2	11642.4	12377.5
980	A_70_P013626	DY476327.p.ov.6	DY476327.p.ov.6	Unknown	GAAGTTGAGGAGTGAAGTAGTGGTATGGAGAGGAAGCCCATAGTCAACACAGTATGATTT	2915.34	2112.88	2440.49	2534.25	2393.2	2355.12	2122.58	1792.71	1962.95	2077.95	2311.68	2247.01	2751.44	2873.58	2690.24	2390.1	2156.62	2400.05	2215.36	2404.24	2407.99	2224.28	2451.46	2400.05	3120.81	3129.38	3282.05	2756.15	2588.1	2371.37	2476.54	2508.4	2570.44
981	A_70_P059131	CD289184.p.ov.6	CD289184.p.ov.6	Unknown	TTGAAAGAGCAAATGAGATTCTGCAGCGCAGCAGAAAGGAAGCTGCCCATTGTCAATGAT	56.4038	55.4615	55.4551	56.7885	57.6026	56.1282	58.0064	55.7308	148.853	70.4551	57.4551	60.3269	60.5897	61.8846	66.1218	59.9487	55.5769	63.8269	58.8526	61.1923	60.141	61.0513	62.9167	61.4295	58.4038	59.4872	61.0641	77.0769	54.9551	57.8654	57.3269	59.6218	76.0385
982	A_70_P037461	EE768441.p.ov.6	EE768441.p.ov.6	Unknown	GTTTACCTGTAGCGGCTACATTCCTGGTAGGCTCTTCTGAATAAAGCGATTCATTTGGCA	61.2051	52.2628	57.3077	68	55.3205	59.7308	55.5641	60.9359	56.7885	55.5385	50.9872	61.5513	56.1859	52.109	57.0897	54.3526	58.3141	58.3846	51.5128	54.141	55.8782	68	74.3141	61.3974	53.1474	55.5577	58.1603	73.9295	56.2436	58.2564	56.8526	59.2372	63.5192
983	A_70_P064271	EE800326.p.ov.6	EE800326.p.ov.6	Unknown	GTCCTGTCTGGACTTGTGGTTTTCATACAGCCTGCTCATATTCTTTATATAAAAACAAAT	5600.03	5440.56	6213.49	5589.88	4746.97	4695.31	4167.59	4762.81	4281.84	3825.59	2990.79	3643.78	6681.83	5670.6	3865.1	2455.78	3587.77	3629.6	3084.02	1961.97	3051.65	2986.62	4197.13	4128.82	4374.08	3983.63	3299.77	3753.57	4250.43	4318.81	3638.2	4064.56	2614.94
984	A_70_P040406	EE794493.p.ov.6	EE794493.p.ov.6	Unknown	TGAGATAAACAGCCACAGCCTCTTTTTCTAAGTGGTTTTCAGAGAGTGGCAAGCTGGTGA	92.5641	98.7885	104.801	97.9679	96.6795	97.0513	92.6603	64.5897	74.6731	78.1987	100.936	79.8013	115.135	110.487	101.064	86.109	91.1987	97.0641	93.0064	80.7051	88.0705	96.8269	106.513	105.417	100.25	93.5833	110.154	117.673	100.205	108.603	110.776	109.205	105.429
985	A_70_P058841	CF118474.p.ov.6	CF118474.p.ov.6	Unknown	GAAAATGTATTTATCATTGGCGCTACCAACCGACCTGACATCATTGATCCTGCCATCCTG	3256.89	4149.34	4285.14	3667.16	4017.57	4658.24	3924.54	1953.67	2122.58	3379.99	4291.69	4212.22	4307.12	4730.99	5165.94	4511.13	5394.8	4654.39	4430.56	4389.55	4084.46	4778.13	5161.12	4589.36	4750.87	5217.88	5248.12	6039.78	5498.1	5429.42	4291.69	4146.53	4557.89
986	A_70_P070666	EE757706.p.ov.6	EE757706.p.ov.6	Unknown	CAGTATGCAGTCATGTGGAACCTTGCTTTCTAGTGCTGAAAGAAGATGTCTCTAATTACT	5527.44	5819.75	5773.87	6186.92	5292.31	5238.61	5557.72	5988.74	5521.74	5933.31	5627.04	5976.71	5585.25	5637.08	5692.07	6097.39	5905.63	6402.54	6084.13	5692.07	6021.18	6558.07	6451.89	6353.41	6130.24	5746.96	6689.8	7342.35	6731.22	6891.32	6753.79	6618.72	6091.29
987	A_70_P029521	EE835180.p.ov.6	EE835180.p.ov.6	Unknown	TTCCTAAGATATAAGGGAAGAGCAGAGAATATGCCAAGGATCTTTGAAGGAGAAGATGAT	147.59	150.359	102.686	149.673	329.372	285.372	341.41	246.929	248.442	167.16	225.109	328.154	195.385	163.263	146.571	146.147	153.628	122.712	398.487	382.237	310.417	123.667	350.654	337.744	111.269	149.91	141.006	126.66	128.122	153.891	323.077	353.295	305.269
988	A_70_P058586	CD287640.p.ov.6	CD287640.p.ov.6	Unknown	ACCCCTCAGATTTTAATCCTGAGAGATTGAAAATACGTTGCTGAGATTGAGAAGAAAAGA	1001.52	1368.34	966.91	1102.83	1783.94	1714.24	1853.84	1358.01	1420.1	1010.96	1435.84	1450.55	947.096	795.288	750.724	923.596	1097.55	799.968	1747.17	1762.26	1578.85	908.263	1839.62	1813.74	575.897	856.115	831.731	778.5	1014.38	1046.83	1756.06	1793.67	1560.01
989	BL_OCA_X000162	CD289021.p.ov.6	CD289021.p.ov.6	Unknown	GTCTTGATTTATACTTGTAAAGAAACAGAACACATGTTTCCCTTGGTTAACTGGTAGTGA	2067.4	2211.85	2018.17	2351.35	2270.34	2046.71	2260.18	2431.85	2276.62	2413.05	2261.56	2495.72	2353.67	2436.23	2251.86	1945.11	1850.35	2175.35	2174.29	2008.63	2241.28	2154.21	2334.61	2708.2	2297.66	2088.69	2687.35	2232.78	2402.89	2404.24	2436.23	3049.5	2738.42
990	BL_OCA_X000780	DY482777.p.ov.6	DY482777.p.ov.6	Unknown	TGTGGAGAAGAGAGGTTCGGCTAAAGAACTGCTGCAGCATCAATTTCTGAAGATTGCCAA	2928.04	2370.12	2805.58	2499.75	2179.87	2161.12	2418.43	1577.33	1894.89	2090.92	2520.29	2471.83	3073.29	2929.97	2830.46	2505.96	2599.96	2757.99	2210.76	1757.8	2346.19	2217.59	2394.76	2636.72	4017.57	2267.47	2928.04	2347.53	2691.66	2436.23	2511.12	2243.18	1736.37
991	A_70_P030031	NM_001009741	NM_001009741	Unknown	TTTGAGATCTACTTATGCTTTGGGGAAGAATGGCCAGATGGGAAACCCCAGGAAAGGAAA	59.2949	57.1218	57.859	68.7115	55.0256	56.9167	61.2628	62.7821	56.3846	54.3974	58.4295	61.7436	61.6282	62.7949	61.8077	52.5128	61.3526	66.5769	57.4551	56.6795	61.4679	61.2179	60.9936	62.8526	63.8077	62.1603	62.641	69.0705	58.1923	71.9295	60.6987	61.2885	59.9103
992	A_70_P033351	DY487056.p.ov.6	DY487056.p.ov.6	Unknown	ACTCTTGGAATGGAACTCGTTTGTATGTGCGGACTGTACTCCACACAGGGAAGAGATATA	1076.77	1298.39	1155.22	1100.56	1170.4	1428.79	1039.86	740.16	858.115	808.974	1648.38	1282.96	1244.13	1119.86	970.692	881.032	1253.96	1591.28	1208.89	1041.83	1000.6	1246.75	1437.74	1246.22	1367.17	1108.72	1290.78	819.853	1418.21	1085.89	998.583	1083.9	1123.57
993	BL_OCA_F000211	CU653343.p.ov.6	CU653343.p.ov.6	Unknown	GCATTAAATCCCAAACAAATGTGTTCAGAAGCCCCTGCAGTTAAAGATGAAACTTACCTG	121.705	112.327	120.942	126.115	103.615	110.154	98.2115	114.365	97.9744	97.4936	91.9808	101.327	116.199	109.205	100.66	88.0385	93.2628	99.0385	108.16	102.917	91.9808	85.1603	101.064	102.186	95.4167	121.936	106.032	102.231	102.212	100.34	105.212	107.186	107.16
994	BL_OTH_F000785	DY497108.p.ov.6	DY497108.p.ov.6	Unknown	AACAAACTGGCTTTTGCCAGTTTATCCAGCTGTCTTCAAGAATAAAAGTTGGGGTTTTCA	327.006	316.276	330.494	293.981	293.769	288.269	278.449	381.821	374.199	318.397	295.917	345.545	372.263	350.385	339.776	247.263	292.314	267.468	278.026	259.718	266.385	248.077	290.667	297.135	319.16	316.372	461.647	317.968	288.538	308.224	283.756	273.615	261.526
995	A_70_P058776	EE825905.p.ov.6	EE825905.p.ov.6	Unknown	CTCTTTCTGCTGCTCCTGAACCAAAGTCCAGGCTGGCAGTCCCCAAGGATCAAGCACCTT	91.7051	96.0256	93.6859	96.7885	97.5962	98.5897	107.75	102.276	91.9038	92.9936	102.782	117.538	115.494	92.8333	97.4103	91.5897	130.359	120.635	114.429	115.231	102.231	137.365	117.314	108.558	95.0769	103.692	110.538	107.346	97.4744	97.25	110.571	99.8718	97.4744
996	BL_OTH_F001487	CF116102.p.ov.6	CF116102.p.ov.6	Unknown	ATTGTGGGACCATACGTTCTCTGATGTTGGTGACGTGTGTTACTAAACCTTTTTAAAAAA	4120.37	3822.94	3240.22	3156.39	2969.04	3402.94	3774.36	3524.6	3452.19	3344.06	3041.62	2861.94	3120.81	3084.02	3190.9	3136.06	3482.99	3366.17	3188.78	4217.88	3217.52	3753.57	3256.89	3801.99	2757.99	3000.8	2858.05	3336.87	4028.4	4152.21	3854.37	3195.38	3073.29
997	A_70_P070611	EE757602.p.ov.6	EE757602.p.ov.6	Unknown	CTGCAGCAAATTCATATCACTCTTTACCAGCTAATTGACAGTATTTATCAGCATCACCAT	624.397	579.686	566.032	616.756	582.25	486.269	506.378	734.019	671.212	607.032	611	532.218	471.096	500.385	451.821	578.712	694.038	615.724	557.551	612.096	670.776	623.468	593.833	628.513	490.968	472.058	501.782	488.596	628.513	685.436	590.192	596.263	640.122
998	A_70_P052926	EE874212.p.ov.6	EE874212.p.ov.6	Unknown	AATGAAGCTGATAGTATCGTGGGAATCATTTCCCTGTCTGATATTCTGCAGGCCCTGATA	201.269	174.154	173.019	148.571	158.878	140.712	133.173	185.167	182.506	137.609	118.141	129.308	144.256	167.596	141.064	147.205	150.218	149.962	130.147	126.494	141.564	173.462	170.263	142.994	127.647	197.776	143.231	171.994	153.795	166.641	122.712	149.673	154.378
999	A_70_P005501	DY510492.p.ov.6	DY510492.p.ov.6	Unknown	AAATATGACCAGTCATTCTGCCCGAGTGGCTCCCTCTGTTGGATAGCTATATCTTATCCA	467.269	351.385	399.468	407.962	461.308	471.897	520.827	384.128	417.147	360.872	542.103	476.679	505.122	481.449	492.077	475.987	563.474	427.891	484.295	564.692	503.962	469.006	520.609	598.679	497.256	484.128	590.385	506.378	474.09	417.865	566.282	531.865	517.41
1000	BL_OTH_F000655	DY482711.p.ov.6	DY482711.p.ov.6	Unknown	CTTATTTAATTTGACAATGTTCCAGCTGCTCTGTTGGTTTCTCCAAGAGGGGACCGTCCA	423.404	357.519	418.333	363.006	339.494	464.865	450.885	392.244	394.468	406.423	412.853	415.506	340.994	444.474	521.545	375.699	461.769	372.897	395.026	520.827	566.628	431.84	389.455	392.654	530.263	479.276	455.859	497.256	433.84	466.013	350.519	338.167	349.359
1001	A_70_P054246	DY520597.p.ov.6	DY520597.p.ov.6	Unknown	CTAGTGAAAAGTCTACTGTGGATGCTGATGCTGTCCATAAGTTGCTGACTTTGATTTGAG	8329.35	7428.15	6761.71	7592.74	6232.63	6001.4	6251.01	6761.71	6770.24	6891.32	6777.99	5995.45	7887.78	7052.45	6969.76	6777.99	7131.56	7910.07	6251.01	6808.18	7184.82	7331.85	7547.69	7175.81	7801.78	7437.68	8530.44	8752.72	8316.81	8492.99	7306.13	7780.13	6934.05
1002	A_70_P023366	EE869741.p.ov.6	EE869741.p.ov.6	Unknown	GAACCATAACAATGATAGTCATTCCGTTATTGAAGGTATGGCTGTGCTGAATTATCTAAC	89.6987	75.25	90.391	90.4679	70.9551	86.4103	78.7949	60.6474	53.1346	71.4167	62.109	74.5897	66.3077	75.7949	68.6282	75.2051	92.1218	75.109	74.6538	78.641	66.7436	70.1923	92.4679	115.045	75.8269	100.66	83.0128	99.0769	107.186	96.1859	87.8397	96.9231	95.9167
1003	A_70_P001241	FE027943.p.ov.6	FE027943.p.ov.6	Unknown	TCTGGAACAGTTTCTTTCAAGCCTCCAAGTCATCTCTGAATTGCTCGTAGACAGACCGTA	53.3782	51.8269	51.1282	59.5	55.7436	53.3654	87.8397	60.6474	54.5192	55.5513	54.6795	59.2051	53.3013	54.1859	58.3013	52.9103	60.3269	57.5256	49.9615	55.4679	56.0513	56.4359	55.7179	57.7308	53.4103	57.7051	56.1987	55.8269	62.4615	59.8205	52.4808	53.1026	57.5705
1004	A_70_P046226	DY513665.p.ov.6	DY513665.p.ov.6	Unknown	TTGAGAAGTTTCCAAAGATGTTACCCATGATCACAGCAGTCGCTTTCTGAGGACAGCAAG	54.1474	51.0192	52.3269	56.7885	48.7179	53.0513	61.1859	56.8654	54.5128	78.7564	50.1667	52.6731	56.1923	50.0321	57.4936	50.7692	60.3205	57.3462	49.5577	53.2756	56.3013	54.4231	56.7885	57.7308	52.5513	56.9038	61.5321	61.9936	65.5897	54.0128	52.5128	57.4487	57.6026
1005	BL_OCA_X000628	DY517772.p.ov.6	DY517772.p.ov.6	Unknown	AGGGCATGTTACACAGACGGAAACAAGTCTTTGCATTTTAAAAAAGTATGTTATTGGGCT	1616.44	1452.53	1442.13	1196.19	1654.78	1351.44	1739.69	2068.51	2052.12	2234.07	1375.56	1426.28	1745.43	1575.83	2578.94	1663.12	1639.22	1805.69	1739.69	1921.46	1662.14	1670.01	1682.12	1684.33	2115.97	1837.87	1967.81	2325.53	1675.06	1849.55	1401.37	1704.29	1642.65
1006	A_70_P021141	CN822268.p.ov.6	CN822268.p.ov.6	Unknown	GTTGGGAACACTTCAACCTTACGTACAAGATCCTCTCCTTCCCGAGGAACCTGCTCAGCC	386.128	491.135	605.397	568.083	555.449	538.532	566.827	348.199	366.737	486.865	506.378	812.673	586.635	569.109	872.276	666.66	772.853	797.006	662.25	531.071	607.032	649.391	523.974	523.071	743.147	813.038	798.019	866.513	768.532	624.878	512.75	707.776	609.115
1007	BL_OCA_R000217	CF117453.p.ov.6	CF117453.p.ov.6	Unknown	TTTGGAAAGTACTTAAAGTTACCAGAATTTTAATGGAAAATTAGGGATTTGCCCCCCTGA	258.724	194.84	180.519	198.75	189.423	188.083	191.269	186.692	177.692	178.417	186.237	186.09	251.66	269.647	253.622	176.635	198.558	183.019	189.288	194.59	193.449	191.064	182.218	181.333	264.603	273.237	263.942	206.545	189.994	191.622	201.526	173.712	177.974
1008	A_70_P016071	CD286730.p.ov.6	CD286730.p.ov.6	Unknown	AGAGAATGCCGAGTTCATGAAGAACTTTCAGAAGGGTGAGCTGACCCGAGAAGGTTTTAA	121.321	136.564	106.032	106.256	107.564	111.103	94.7051	100.205	103.84	119.718	108.006	112.244	132.782	121.077	146.103	110.308	128.744	110.038	76.8205	94.5128	121.75	120.103	117.295	113.071	148.455	136.526	125.513	116.192	102.705	181.994	96.8269	182.872	119.981
1009	BL_CTL_F000093	RSPO3	NM_001076034	Unknown	GGATACTACTTTCTAACAAAGTGTATCTAATAGGGGGGAAAGCCACCACAATAAATATAT	122.558	145.077	107.577	150.923	85.5962	101.276	127.064	174.045	118.103	99.1154	93.4231	129.635	104.801	123.737	112.513	124.763	111.59	106.737	123.814	122.744	142.654	145.481	99.3077	112.327	201.968	195.949	149.167	143.782	112.955	138.821	117.506	192.404	209.744
1010	BL_OTH_F001494	CF117091.p.ov.6	CF117091.p.ov.6	Unknown	GTCAGGGTCTTTGCAGATTCCAAAGTTGTATAAGAATACATCAAAGTGGACAAATTTTGT	2733.24	3228.57	2788.79	2790.49	3099.03	3492.04	3461.02	3405.53	3444.73	3348.68	3456.66	3344.06	2926.31	2749.6	3359.13	3452.19	3532.22	3415.67	3482.99	3415.67	3215.15	3466.81	3439.7	3233.17	2924.29	2885.21	3293.08	3402.94	3167.67	3390.97	3506.6	3595.31	3704.28
1011	A_70_P056536	CD288528.p.ov.6	CD288528.p.ov.6	Unknown	ACTGTCTTCTCTGTGCTGAAGGTCCCCTGGGGGCCCAAGAGTGTAAATTGTAGGTGCTGC	767.628	1058.49	823.788	892.103	1065.57	1071.7	1134.15	766.506	2176.5	3334.6	1219.38	1247.85	1349.83	1084.84	1207.38	2255.31	1246.22	1282.38	1260.04	3916.52	1037.82	1973.96	1117.44	1309.21	1188.79	869.538	1188.79	1091.75	847.115	986.045	870.872	972.282	997.737
1012	BL_UN3_F000048	CU653603.p.ov.6	CU653603.p.ov.6	Unknown	TAGTGGTAAAGAATCTGCCTGCCAATGCAGGAGACATAAGAGACATGGGTTTGATTGCTG	1543.52	1717.02	1921.46	1742.19	2651.51	2977.29	3004.34	1968.82	2549.55	2469.15	3053.7	3131.35	2068.51	2272.69	2371.37	2652.71	2071.65	2079.99	3265.49	4143.45	2793.88	2348.87	2754.53	3079.68	2258.91	3186.1	1816.55	1883.71	1792.71	1627.63	2752.78	3075.37	2685.55
1013	A_70_P055256	DY491663.p.ov.6	DY491663.p.ov.6	Unknown	AGCTCCTTTTCACCATGGGTGACCAGACGTACAACGAGATGGGGGATGTGGACCAGTTCC	395.705	433.288	432.295	474.776	363.006	380.064	358.16	208.526	197.776	336.949	373.59	386.128	542.699	543.064	477.218	391.769	414.654	409.763	363.359	343.615	377.609	424.263	488.91	427.006	391.647	423.071	563.846	582.853	567.019	584.276	446.237	408.776	415.397
1014	BL_UN4_R000044	CU652281.p.ov.6	CU652281.p.ov.6	Unknown	TAGCAAAAGGTCCTGCCCTCAAGAAAGTTTTACATTCTACTAGAAGCAGGAGCGGAGAAA	66.4936	67.5192	60.3013	78.5641	69.8269	64.9744	68.7692	71.4936	84.5705	71.6026	70.9103	71.6154	84.9872	66.9679	71.8846	64.0577	63.8077	132.506	66.1218	73.8846	74.8526	70.2821	73.9744	71.109	67.6474	67.9038	74	72.7115	95.5641	65.7244	68.8269	67.4744	111.423
1015	A_70_P040061	EE762822.p.ov.6	EE762822.p.ov.6	Unknown	ACTTCCTCTGGTTTGGTCCTGGCGTCATCTGAAGCATTAATTCTCCACCTCAGGATAAAT	82.4744	71.3526	72.1474	84.7564	80.0128	80.7949	83.8974	88.3141	79.3782	86.9487	72.9231	89.7115	87.2051	88.6346	79.4038	69.0705	68.9038	83.5385	83.141	81.0705	86.8205	76.4423	77.3462	79.4295	78.6923	106.545	74.9936	76.5513	81.5897	70.2692	77.1474	78.8269	91.3846
1016	BL_OTH_F001754	FE021005.p.ov.6	FE021005.p.ov.6	Unknown	TTATCTGTACTTCTGTGGCTGGTGTGATGCTGTTAATTATACGTATGGCACATCTCCAAA	6078.04	6239.37	5857.83	5893.61	5809.46	6109.46	5538.27	6027.67	6122.95	6046.43	6388.9	6324.27	6415.34	6512.46	6285.21	6264.68	6009.36	6550.26	6753.79	6232.63	5580.24	6618.72	6308.54	6001.4	6723.06	7306.13	6528	6497.7	6225.49	5964.47	6219.12	5687.53	5527.44
1017	BL_OTH_F000632	DY481238.p.ov.6	DY481238.p.ov.6	Unknown	CACACATCCAGAAGAGCTTCTGGGTATTTGTAAGATGTCTGAAAATTTTTGAGTAAAGTA	1419.44	1174.9	1098.38	1289.09	1091.28	1047.62	1093.77	1369.03	1262.99	1422.95	1012.76	1170.09	1682.12	1641.85	1542.9	1027.52	1033.15	954.205	1073.99	1152.65	946.34	1069.54	1279.37	1315.59	1492.48	1430.73	1738.84	1710.94	1277.74	1353.23	1114.02	1362.13	1277.24
1018	BL_UN4_F000137	EE846608.p.ov.6	EE846608.p.ov.6	Unknown	GGTTTGACTTGAAATATTCCTCTCATGTCCAGGAGATTTATTAGCTAGAGCCCTAAGTTG	299.673	274.404	346.051	319.032	272.962	383.724	324.301	339.301	350.994	422.436	276.141	297.378	266.654	287.551	268.526	370.583	251.128	268.173	307.282	421.526	278.622	309.91	402.795	450.269	267.615	415.673	333.032	307.942	311.564	291.788	334.737	505.66	330.609
1019	A_70_P048481	EE750851.p.ov.6	EE750851.p.ov.6	Unknown	TATCTATACATTCAGAGCTCATAAAGGTCCAGTGCTTTGGTGTGGTGATGAGCAGCAATG	145.218	159.032	143.013	127.782	149.167	139.782	126.442	90.2949	79.3654	104.256	110.212	125.718	131.538	137.288	136.705	107.526	135.006	125.596	121.449	113.974	145.263	113.487	132.545	141.635	134.974	145.147	137.737	137.288	124.744	130.66	135.16	151.474	134.077
1020	BL_OTH_F001007	EE777497.p.ov.6	EE777497.p.ov.6	Unknown	TATGCCTCTCCTCAAGCAAGGTGCACTTGGTGGATGTCAATAAATGTTAAACATATAGAT	79.1026	68.0321	68.3718	78.7179	84.2564	79.0321	75.6346	86.7115	156.481	75.0897	73.4936	73.4359	75.7372	75.3718	76.6923	68.7692	69.9167	80.0321	78.3397	86.4103	92.4487	75.1538	79.0064	75.5641	72.5577	74.0128	81.4487	78.1603	68.2692	90.3141	73.0577	80.2564	76.9167
1021	A_70_P045521	EE792166.p.ov.6	EE792166.p.ov.6	Unknown	AACTCTGAATCGAAATGGGACACTTGACTTGGACTTCACTGGCTCCTTTAGTGACCTTCA	90.2949	91.2051	87.8718	96.5256	84.8462	85.4038	89.0769	88.6346	101.429	98.4487	84.5769	81.8013	92.7564	87.8846	98.9231	80	93.6282	90.0769	90.4231	81.4359	101.167	90.391	95.5321	90.7436	95.9103	85.7115	104.801	101.615	87.3077	104.308	99.2051	96.9551	91.5513
1022	BL_OTH_F000674	DY484529.p.ov.6	DY484529.p.ov.6	Unknown	TCCTGTTGAACCAGAAGAGGAACGGATAAAACGGCTTGAAGAGTTAGAAGCCAAGCGTAA	3782.17	4338.11	3664.26	3921.82	3156.39	3849.04	4050.88	4044.11	3856.79	3539.44	2934.46	2754.53	3952.72	4137.39	3188.78	2724.85	2638.21	3485.39	3002.87	3167.67	3332.05	2556.86	3828.06	4811.35	4383.04	4183.21	4861.21	4984.47	4353.75	5233.04	5268.78	4575.49	3956.18
1023	BL_CTL_F000019	PTGDS	AJ133642.p.ov.6	Unknown	AGGCATTGTGTTCCTGCCCAAGACTGACAAGTGCATGGAGGTGCGCACATAGGTGACGTC	109338	110552	126203	137668	110552	111572	71693	89761.2	104463	115179	100688	92660.1	121556	139029	119789	106387	91870.7	112731	107333	87293.3	112731	89761.2	114182	85670.1	103629	79482.8	116540	76132.8	181688	154380	99080.4	93462.6	76132.8
1024	A_70_P019606	EE817089.p.ov.6	EE817089.p.ov.6	Unknown	TGCTCAGAACATCCCGTACTTATCAAGGAAAGCTGCTATTCCATGGCCTCCAAATAACAG	178.679	207.186	210.026	212.141	190.282	221.244	227.179	216.019	197.064	198.128	188.974	204.519	187.827	171.353	175.077	166.385	200.865	202.744	199.724	194.429	205.429	214.731	243.474	193.635	180.071	199.192	175.423	183.942	205.308	200.577	191.5	198.75	189.66
1025	A_70_P042026	EE760598.p.ov.6	EE760598.p.ov.6	Unknown	AATAAATAAAGCCAAAAGTCTGACCACGCAGCAGTGATACAGAGGTACAGAGTGAGAACA	560.641	391.237	462.545	416.564	473.359	508.635	498.769	320.84	339.179	331.75	502.609	399.91	434.192	444.064	510.865	374.115	504.122	469.846	459.994	442.16	394.468	439.5	432.038	404.962	372.647	496.647	474.09	486.103	482.776	509.878	454.782	363.487	432.949
1026	BL_OTH_F000723	DY490505.p.ov.6	DY490505.p.ov.6	Unknown	CATATAGTTTTCTACTACTGCCCAGGAAATCGTTTCAATACATCTGCCCTAAATTTCAAA	719.372	983.359	851.936	1121.68	943.769	931.808	1078.87	1184.69	1257.99	991.154	1086.22	872.603	1174.46	1139.87	1045.92	1094.35	771.115	1169	1150.75	1030.81	922.397	1000.15	1210.46	1152.65	1006.47	837.609	1020.85	1188.26	963.013	989.679	1191.4	1252.31	1073.6
1027	A_70_P052426	DY510201.p.ov.6	DY510201.p.ov.6	Unknown	ATTCTTTCAGTGGTTTTGTTCCTTTTGTGCAAGAAAAAAGTGCTCCATCTTACCATCTCC	144.744	169.167	146.878	142.077	149.827	139.365	131.09	120.859	122.442	121.526	112.359	137.545	172.038	142.59	129.596	111.186	164.788	143.269	113.654	133.526	133.41	146.314	160.353	202.205	119.41	93.8013	129.718	127.686	131.712	151.045	126.179	127.224	159.391
1028	BL_UN4_R000163	DY490851.p.ov.6	DY490851.p.ov.6	Unknown	TCATTTTTGCTGCTTCGACTTTTGGCTTCAAACCCTTTAGGGATGAACTGCTCCTCCAGA	60.7308	57.0962	59.4679	63.5833	57.3718	56.5833	59.4359	59.2692	65.3141	65.6987	55.5513	62.641	58.4295	65.9936	75.9679	57.8846	65.7244	64.8462	62.7372	59.4744	64.8718	57.6026	64.5577	62.4808	62.4808	62.6923	63.3654	65.6218	61.1603	65.6346	60.8654	60.9359	66.2436
1029	A_70_P054616	EE764749.p.ov.6	EE764749.p.ov.6	Unknown	TGAGCGGAAGGTTGAAAGATCTCCATGCTGGACAAGATCTACATCCACCCCAGGTACAAC	206.679	67.75	75.1923	126.462	120.788	147.09	114.526	92.1731	153.224	124.423	70.9423	168.135	117.603	185.462	116.686	118.231	65.75	210.904	128.244	128.186	164.462	78.2115	76.1987	120.994	180.019	79.7115	124.609	158.622	143.154	83.6731	225.635	110.917	138.84
1030	A_70_P031396	EE762631.p.ov.6	EE762631.p.ov.6	Unknown	AGAGAGTAGGAAGAGGAGTAGGGAAAAGATGTCAGTCTCCACATGCATGGATTCAGCTAT	56.7821	54.2949	59.4679	60.9936	53.859	55.1218	59.2308	50.9359	53.4231	56.4038	61.3077	55.4936	58.2692	58.0897	64.1987	52.9103	54.3462	64.9744	52.8141	53.3397	65.7564	56.9615	62.9231	58.0128	57.7628	53.8654	62.2756	60.2692	51.75	54.0769	54.3462	55.6603	60.7628
1031	A_70_P025396	EE869534.p.ov.6	EE869534.p.ov.6	Unknown	GCCAGCAATGAAATAAAATGACAAAGAAAATATCTTTGGAACTCTGGTCTAAAAACTGCC	51.9487	54.2949	53.8718	54.6282	57.0897	58.0962	60.6987	59.0449	61.3782	62.0705	54.6667	58.9872	53.8718	53.1346	58.2756	54.5449	54.3526	62.6923	54.141	56.8141	64.3333	58.6282	57.4936	58.7949	57.7692	59.2308	56.609	57.8333	49.6923	57.2885	51.8974	54.9936	60.7179
1032	A_70_P014981	CF115681.p.ov.6	CF115681.p.ov.6	Unknown	TGCCTGAGATCGCATGCCAGTTTACTTAGCATTACACTGGGCAAGTAACTTCAACTCTCT	53.4744	51.0705	53.9679	63.2628	51.2372	51.0577	57.3077	57.2179	88.1923	58.7436	53.0192	54.0064	56.109	56.2436	57.4231	52.9103	56.7115	67.359	50.3654	54.0897	60.2372	55.2051	58.5769	58.8205	49.5577	54.0128	56.4038	57.2244	50.6795	58.1859	52.5128	53.7372	56.0769
1033	BL_OTH_R000595	EE783109.p.ov.6	EE783109.p.ov.6	Unknown	GGCATCTAGTTGTATTTGCCACACTAGTTGTGGAAGTAATTCAAAATGTTAAGTGTCTCT	588.077	601.282	576.641	695.635	612.968	571.09	656.923	853.179	933.564	920.885	686.224	848.449	716.776	772.853	924.66	821.75	703.942	777.692	734.019	603.859	656.481	737.763	634.321	622.353	1018.03	731.821	903.75	873.429	733.321	788.571	608.308	790.026	802.872
1034	A_70_P050121	DY521849.p.ov.6	DY521849.p.ov.6	Unknown	ACTGACCAAAAAAGGACAGAAAAGAGGTAGCACCCCATTTCTAGGAAAACCCTGCCTCTT	639.308	635.936	473.205	513.994	459.436	381.449	396.122	468.045	444.827	455.859	437.16	462.545	610.423	540.083	564.487	390.846	484.686	490.968	432.769	503.59	515.256	483.609	480.231	526	661.776	495.686	617.635	526.859	430.987	455.269	399.468	486.551	489.058
1035	A_70_P057611	DY481544.p.ov.6	DY481544.p.ov.6	Unknown	CTTATACCTGCTGCTGACGGAAAATAAAAGTTATTCATGCCACATTTAACTTTGACATAC	301.622	217.84	218.096	215.224	219.122	175.596	198.058	212.545	277.506	247.949	187.679	182.699	164.949	169.679	165.372	198.712	250.109	236.154	182.558	246.654	240.288	200.449	228.577	221.955	144.955	181.179	177.571	182.218	207.577	214.558	199.051	194.699	245.84
1036	BL_OTH_F000337	CF115860.p.ov.6	CF115860.p.ov.6	Unknown	GCCTTGTCCGGAGGAATTTATACTTAAGTAGTTAAGGGCTCTTGATATTAAAGATATTCT	2054.02	1517.35	1300.76	1415.72	1277.74	1300.2	1287.39	1520.01	1326.38	1216.01	1130.26	1098.03	1488.21	1509.01	1160.69	1090.29	1289.09	1221.09	1221.66	1469.61	1471.44	1202.03	1429.36	1476.54	1325.7	1814.78	1495.34	1330.71	1258.44	1385.88	1435.19	1509.77	1530.94
1037	A_70_P019806	EE775302.p.ov.6	EE775302.p.ov.6	Unknown	TCTTTGATTTCACGCGCTGAAAGAACTGCTTTCTGGTCCAACCCGACTAAAGATCCGTAT	194.506	200.449	216.833	194.096	215.314	243.391	223.667	172.487	180.808	195.865	209.814	212.474	252.859	236.808	256.577	185.212	223.667	208.385	230.929	217.455	217.25	225.026	216.897	171.929	185.346	215.788	179.077	212.974	217.795	213.103	214.506	183.769	215.647
1038	A_70_P071371	DY490754.p.ov.6	DY490754.p.ov.6	Unknown	AAACAACAACAATGAAGTGCGCTTTCCGTCCTTTCAAAGGACGACTGTCACGAAAAGAGG	579.071	503.237	471.41	447.244	392.654	556.519	562.891	302.968	417.327	350.654	439.353	373.481	441.058	455.519	571.917	417.147	555.923	493.827	432.615	638.795	498.628	582.647	505.122	548.519	483.122	504.282	450.885	516.853	509.532	487.987	492.077	450.269	462.224
1039	BL_OTH_F001748	EE858645.p.ov.6	EE858645.p.ov.6	Unknown	AAACTGGCTTGCCTGCTCTGCAGAAGGCAATTTCCCAATAAAGAAGTTTTAATCAAACTC	448.538	428.929	416.436	444.827	333.218	372.128	388.795	484.295	439.5	487.09	382.551	322.564	423.071	443.679	387.801	417.327	399.91	429.122	428.583	471.897	400.769	453.064	394.365	412.853	414.237	479.077	331.128	384.237	389.276	386.128	336.558	407.513	408.917
1040	BL_CTL_F000097	ERA	U30299.p.ov.6	Unknown	CAGTGGGATGCTCAAGCACCTTAAACAATTTTCTCTACCTATTTGATGTTCAAATAAAGA	200.269	177.756	207.385	181.814	167.744	147.231	194.699	264.019	213.372	184.244	157.109	184.692	203.891	187.827	177	209.974	212.269	171.994	184.75	198.712	199.788	226.679	190.244	189.596	187.237	212.077	163.115	201.84	193.91	135.429	229.686	210.904	204.724
1041	BL_OCA_X000567	CD286110.p.ov.6	CD286110.p.ov.6	Unknown	TTAAAGATTAAAGTGGAGAGGCTTGATGATGGGTCAGAAGACAGGCCACTTGTATCCAGC	7720.46	7123.97	6422.01	5944.95	5450.89	5773.87	5648.37	5557.72	5516.19	5557.72	6084.13	6192.85	7193.69	6324.27	7428.15	7342.35	7184.82	6595.65	6415.34	8018.33	6063.96	6858.19	7098.1	6160.67	6175.19	8579.53	8005.17	8086.93	6520.39	6858.19	6642.71	6959.05	6415.34
1042	A_70_P053546	EE787777.p.ov.6	EE787777.p.ov.6	Unknown	TGTTGAAGTAATCTCAACAAGTGACAATGCCGCGAGGCATTTGGTTAACTATTATGTGGT	69.6154	57.7244	57.5064	64.6859	58.7564	53.3782	57.5641	53.1346	52.7179	62.4808	55.5128	50.9808	58.2692	56.2436	55.6603	59.4423	66.5	63.2372	56.5641	54.5192	64.3974	63.0833	62.9359	63	57.7051	66.2628	68.3846	64.6859	60.8718	84.1282	56.7436	59.1731	63.2372
1043	A_70_P055076	EE767073.p.ov.6	EE767073.p.ov.6	Unknown	TGTACTCAAGTCACAAGAAGATGGCATGAAATATACTCCCACATGGCTACTTGGTGCCTG	56.8462	55.6795	50.9359	59.6218	53.5705	55.0897	54.75	51.0128	52.8013	57.0962	54.1154	53.8205	56.0769	58.3077	56.3846	57.2244	56.0962	59.3077	51.2628	54.5128	56.8269	54.7436	55.75	56.7372	53.3462	65.3333	58.609	57.6282	53.641	54.7628	50.8333	58.1538	61.0641
1044	A_70_P027656	DY482735.p.ov.6	DY482735.p.ov.6	Unknown	TCTCCAGTTTTTGTTCATCTCCTGGGAGGTTGCAGGAATCGTCATTATGGTTGGGTTCAA	79.8269	86.6282	85.7692	71.2821	110.853	86.3526	81.9103	60.4295	72.6667	77.1346	112.244	126.154	92.2885	81.9808	96.2821	74.8526	114.263	104.994	105.724	98.8269	109.853	95.9167	91.5128	93.1923	117.776	112.686	90.2244	89.6987	82.4744	94.5769	90.7244	93.2885	105.776
1045	A_70_P052941	DY500045.p.ov.6	DY500045.p.ov.6	Unknown	AATCTACTTCTCCATTGTGTCCCCCCGGAAGCTGCCTGCCCTGAGGCTGCTGTTTGAGAA	730.071	638.635	650.904	625.545	987.583	910.769	976.122	756.923	843.135	743.442	1211	1322.51	838.904	760.853	828.801	780.949	723.744	753.282	1021.64	1142.27	1008.46	721.917	979.814	956.346	823.083	905.667	684.308	717.545	695.391	670.776	888.519	945.872	928.058
1046	BL_OCA_F000609	CF117037.p.ov.6	CF117037.p.ov.6	Unknown	GAATGTCTTTTATGTCCTTGTAATTTTCTGTGCATATGGGAATGAATATAGCTCCCTTGT	764.744	817.545	771.769	807.814	741.135	670.301	652.141	724.282	829.109	584.641	670.301	695.122	774.577	662.436	687.737	614.577	683.353	642.686	683.109	597.173	631.647	531.865	763.391	671.955	606.378	466.013	637.494	638.359	754.468	842.513	795.583	643.096	660.083
1047	A_70_P064946	EE748134.p.ov.6	EE748134.p.ov.6	Unknown	AATTTTAAATGCAAGTCCACCTCAAAAGGAAACAAACCCATCATCCACAGGGGCCCCAGA	450.583	495.558	405.968	324.558	382.237	399.635	386.321	372.801	402.224	339.494	390.846	322.455	371.103	473.506	414.365	353.667	497.628	410.609	433.596	498.769	357.897	452.603	459.295	470.897	436.295	463.994	426.359	443.551	435.474	446.917	362.872	390.564	411.724
1048	A_70_P041186	Z49159.p.ov.6	Z49159.p.ov.6	Unknown	TACTACTGTGCAAGAGGGGGTATTTATTACTCTACTTGGACTGGTATCAACTACTGGGGC	54.5128	54.3077	48.4936	59.1026	53.8718	54.3462	54.0769	51.8077	51.8397	53.1923	49.3013	53.2051	58.2756	59.8333	56.4038	50.3077	54.3397	60.3269	199487	63.7885	54.1603	54.3141	55.6795	57.6282	52.6154	57.2821	53.3718	57.1859	52.2051	56.2436	49.8846	51.9487	56.8269
1049	A_70_P017536	DY494610.p.ov.6	DY494610.p.ov.6	Unknown	TTTTAATCAATAAAAACTGGGGGTTTCGTCTGACCTGTCTCCACTTCCCCAAGACTGCAA	564.301	454.513	413.237	476.538	547.494	502.846	544.635	423.571	453.064	534.603	580.115	580.776	733.718	697.769	610.59	466.013	645.135	485.5	598.942	737.436	834.058	485.096	752.776	524.487	685.192	497.051	963.013	886.41	489.91	496.481	682.115	722.647	687.199
1050	A_70_P018951	EE826625.p.ov.6	EE826625.p.ov.6	Unknown	AGTCTTAAAGTCAGAGCTGAATCATGCCAGATACTGAAGAAACGGTTGGGGACACTTCCT	56.9231	64.1154	56.4551	63.7885	60.7756	61.0064	62.6987	67.4231	67.891	60.6474	57.7051	61.391	64.3846	61.0256	69.4295	58.7949	58.6218	65.6474	58.7628	55.6603	61.0064	58.9231	64.5128	64.0064	63.7564	65.3141	61.3077	68.6282	71.2436	59.3718	54.0833	60.4231	65.1474
1051	BL_OTH_F000633	DY481363.p.ov.6	DY481363.p.ov.6	Unknown	TTATTCTTAACCCTTTACGGGGTCATGAGTTCCTCTGAGAATCTAATGGAAGACCAACAG	53.391	52.1154	50.8846	54.3782	51.5256	47.3462	60.6731	53.3141	51.9359	52.1859	48.9551	49.8846	55.5513	50.8846	52.2115	50.2949	55.7436	57.4231	51.3846	51.2692	56.8462	51.2179	54.7436	54.1667	51.7949	55.5128	57.5321	56.609	59.2692	54.8462	49.8654	51.3397	55.5833
1052	BL_OCA_R000203	EE793420.p.ov.6	EE793420.p.ov.6	Unknown	AGTGTGGTGGCAGCTCAGTTTTACTATGCTGCAAGTTGATTAGAACATTTTAGAAAATAA	237.532	230.744	209.397	210.987	237.051	186.481	210.583	276.058	288.154	166.321	246.237	195.865	209.34	191.5	193.353	210.16	287.776	241.462	229.173	249.885	231.423	243.391	222.891	229.083	230.827	170.122	241.538	199.192	233.301	220.801	256.577	210.686	231.647
1053	A_70_P036691	DY501495.p.ov.6	DY501495.p.ov.6	Unknown	TTTTAGCAGAAGCTTCCCTTGCTTCTTGTCTTTCAGCTGCCCAACATGTTTGGTGACCTT	69.6795	73.1923	80.1218	76.7628	79.7628	78.7628	77	77.0641	81.5577	79.7564	76.0897	74.4615	76.7179	73.8654	79.8654	68.2949	67.1987	78.0064	74.0128	71.641	75.7244	72.7692	72.8462	86.4487	64.2692	74.6923	66.7051	68.9615	68.9231	69.2821	73.2692	73.8974	72.0192
1054	A_70_P023546	EE870019.p.ov.6	EE870019.p.ov.6	Unknown	GCCATATGACATCGCTACCTGTCTTTTGGTGGAGGTGTAGTCAGTATGTCCTGAGTTATT	59.4615	56.0321	58.0897	62.0192	54.6795	51.5385	54.0833	51.0577	57.0385	52.1282	54.6538	61.3846	55.5192	57.8333	65.6795	52.4167	53.4487	56.6731	54.8077	51.8397	64.2564	52.5513	62.9359	56.9744	52.4359	68.3333	57.6282	57.1154	58.6987	61	58.4744	58.0064	60.3782
1055	A_70_P027406	CF117589.p.ov.6	CF117589.p.ov.6	Unknown	GATGATTCTACCAAGAACAAAGCATAAAGATGGCAGTTAAAAATGTGGTTCAGTTTTCCA	1535.68	1310.48	1196.19	1265.87	1118.81	1304.23	1325.7	1310.95	1325.7	1232.93	1161.72	1199.44	1597.97	1516.57	1405.58	1001.99	1060.19	1120.78	1217.75	1144.45	1228.4	1170.4	1339.4	1259.62	1505.11	1356.76	1538.11	1348.82	1232.36	1310.95	1346.61	1236.29	1256.24
1056	A_70_P011601	DY503168.p.ov.6	DY503168.p.ov.6	Unknown	TTTGAGCTCGCCCGGGACCTTGAGGAGGACTTTGCTTACGAGGACACTGAGGCCCTCTGC	268.353	279.974	279.071	275.154	244.865	324.436	298.782	188.564	210.865	301.205	276.833	321.41	262.051	249.731	329.224	328.635	303.295	313.724	475.987	237.263	288.269	281.051	216.186	287.551	364.481	327.417	312.949	394.365	364.622	362.263	316.372	289.756	351.288
[truncated: 14,688 more rows]

## Sheet: Name sample
Name	Description
W104c	Foetal ovin testis C0 - 140
W108c	Foetal ovin testis C0 - 140
W111c	Foetal ovin testis C0 - 140
W112c	Foetal ovin testis C0 - 140
W119c	Foetal ovin testis C0 - 140
[truncated: 28 more rows]
